# Supplementary material for: Reliability analysis of the Ahringer Caenorhabditis elegans RNAi feeding library: a guide for genome-wide screens
Source: BMC Genomics. 2011 Mar 31;12:170. doi: 10.1186/1471-2164-12-170 (PMC3087708; doi:10.1186/1471-2164-12-170)
Supplement: Additional file 1 — Summary of the evaluation results of all the bacterial strains (16,256) in the Ahringer C. elegans RNAi feeding library. An Excel file which contains brief accounts of all the bacterial strains (16,256) in the Ahringer C. elegans RNAi feeding library. Information of the three groups (reliable, marginal and unreliable) are also shown in this file. [file 1471-2164-12-170-S1.ZIP]

Archive with 1 entries (1 files):
- CZ QuWB Additional file 1.xls
