# Supplementary material for: Reliability analysis of the Ahringer Caenorhabditis elegans RNAi feeding library: a guide for genome-wide screens
Source: BMC Genomics. 2011 Mar 31;12:170. doi: 10.1186/1471-2164-12-170 (PMC3087708; doi:10.1186/1471-2164-12-170)
Supplement: Additional file 1 — Summary of the evaluation results of all the bacterial strains (16,256) in the Ahringer C. elegans RNAi feeding library. An Excel file which contains brief accounts of all the bacterial strains (16,256) in the Ahringer C. elegans RNAi feeding library. Information of the three groups (reliable, marginal and unreliable) are also shown in this file. [file 1471-2164-12-170-S1.ZIP › CZ QuWB Additional file 1.xls]

## Sheet: Sort_by_Plates
Plate	Well	Chrom	GenePairs Name	CelRNAi URL	Fwd Primer Seq	Rev Primer Seq	Geneservice_Location	Score	Validated	Remapped	Similarity Penalty	Single primer mediated PCR	No amplicons	Amplicon(s)	Expected size and range	Amplicon(s) in the size range
A01	1	I	K10E9.1	http://biocompute.bmi.ac.cn/CelRNAi/search.cgi?search=K10E9.1	CATGGAAGCCCTACGGAATA	TGATGATCTCGTGAAGCTCG	I-1A01	100	No	No	0	No	No	1(2)	1662[1393..2013]	1662
A03	1	I	F56C11.1	http://biocompute.bmi.ac.cn/CelRNAi/search.cgi?search=F56C11.1	TAAAGCAACTGGAAATGGGC	CTTCGAATTCACCGCATTTT	I-1A05	100	No	No	0	No	No	1(22)	1183[1005..1403]	1183
A04	1	I	F56C11.2	http://biocompute.bmi.ac.cn/CelRNAi/search.cgi?search=F56C11.2	AAGCACTCGGCATTTCCTAA	AACGCATACATCCCAAGGAG	I-1A07	100	No	No	0	No	No	1(3)	1044[890..1231]	1044
A05	1	I	F56C11.3	http://biocompute.bmi.ac.cn/CelRNAi/search.cgi?search=F56C11.3	TTTGGGCTTTAAAAATCAAGACA	ATCACATCTCGACACTCGAACTT	I-1A09	100	No	No	0	No	No	1(2)	895[765..1050]	895
A06	1	I	F56C11.5	http://biocompute.bmi.ac.cn/CelRNAi/search.cgi?search=F56C11.5	TAAAAATCGGTGGCCTGAAC	ACCCCCTCAATTTATTTCCG	I-1A11	100	No	No	0	No	No	1(33)	1667[1397..2019]	1667
A07	1	I	F56C11.6	http://biocompute.bmi.ac.cn/CelRNAi/search.cgi?search=F56C11.6	TCGTAGACCATCTGCAGCAC	AGGCTTCGCTGTTCACTCAT	I-1A13	100	No	No	0	No	No	1(4)	1099[936..1299]	1099
A08	1	I	F53G12.1	http://biocompute.bmi.ac.cn/CelRNAi/search.cgi?search=F53G12.1	AAATCGTGTCGACAAACAAAGTT	ATGTTAAGAGCGAATCATTTGGA	I-1A15	100	No	No	0	No	No	1(1)	1326[1122..1582]	1326
A09	1	I	F53G12.2	http://biocompute.bmi.ac.cn/CelRNAi/search.cgi?search=F53G12.2	CTTCACACCGTTGGACATTG	GGTCTTCCACGTTCTTGAGC	I-1A17	100	No	Yes	0	No	No	1(5)	1057[901..1247]	1057
A10	1	I	F53G12.3	http://biocompute.bmi.ac.cn/CelRNAi/search.cgi?search=F53G12.3	ATCATCACCAACGGGTGTTT	GACTCGCGTGTGAATGAGAA	I-1A19	100	No	No	0	No	No	1(10)	1179[1002..1398]	1179
A11	1	I	F53G12.4	http://biocompute.bmi.ac.cn/CelRNAi/search.cgi?search=F53G12.4	TGCGTTTTTCACGTTCAGAG	ACGTGTCACCCATAGCATGA	I-1A21	100	No	No	0	No	No	1(3)	1345[1138..1606]	1345
A12	1	I	F53G12.5	http://biocompute.bmi.ac.cn/CelRNAi/search.cgi?search=F53G12.5	AAGATGAATTTGGAACTCGTTGA	TGTGATCTATGCCTCAATGACAC	I-1A23	100	Yes (Green)	No	0	No	No	1(1)	2214[1822..2750]	2214
B01	1	I	F53G12.6	http://biocompute.bmi.ac.cn/CelRNAi/search.cgi?search=F53G12.6	TGCTTTGCTCGAAAATGTTG	GAACGGCAGTAGCCTCTCAC	I-1C01	100	No	No	0	No	No	1(16)	1199[1018..1423]	1199
B02	1	I	F53G12.7	http://biocompute.bmi.ac.cn/CelRNAi/search.cgi?search=F53G12.7	GCTTTCGAGGAGAGGGATCT	AAACAATGAAGATGGCTCGG	I-1C03	100	No	No	0	No	No	1(3)	1108[943..1310]	1108
B03	1	I	F53G12.8	http://biocompute.bmi.ac.cn/CelRNAi/search.cgi?search=F53G12.8	CGTGTATTCAGCTCGACCAA	GAAGCAATGTTGGAGGCATT	I-1C05	100	No	No	0	No	No	1(11)	1610[1351..1945]	1610
B04	1	I	F53G12.9	http://biocompute.bmi.ac.cn/CelRNAi/search.cgi?search=F53G12.9	TGTGAAATATCGACTTTCTTGCC	TCATACCTTCCTTCCGGATAAAT	I-1C07	100	No	No	0	No	No	1(1)	923[789..1084]	923
B05	1	I	F53G12.10	http://biocompute.bmi.ac.cn/CelRNAi/search.cgi?search=F53G12.10	CCGGAAGGAAGGTATGAACA	TGCGTGTGAAACCCATAAAA	I-1C09	100	No	No	0	No	No	1(147)	1630[1367..1971]	1630
B06	1	I	F53G12.11	http://biocompute.bmi.ac.cn/CelRNAi/search.cgi?search=F53G12.11	AACTCTTGAGGGAATAGACGACC	TCACCACAAATAAAACCAATTCC	I-1C11	100	No	No	0	No	No	1(1)	943[805..1108]	943
B07	1	I	C53D5.a	http://biocompute.bmi.ac.cn/CelRNAi/search.cgi?search=C53D5.a	TACAAACAAGGAAGATTCTCGGA	GGAAACAAGGAAAAGAACGAGAT	I-1C13	100	No	Yes	0	No	No	1(2)	2466[2013..3100]	2466
B08	1	I	C53D5.b	http://biocompute.bmi.ac.cn/CelRNAi/search.cgi?search=C53D5.b	GGTTTCAACAACTGTCTCCACTC	TGTGGAATATTCAAATTTTTGGG	I-1C15	100	No	Yes	0	No	No	1(8)	1599[1342..1931]	1599
B10	1	I	C53D5.d	http://biocompute.bmi.ac.cn/CelRNAi/search.cgi?search=C53D5.d	TTGATTAGAGCCAACGGAAGATA	TAAAAACGAATAAGCGATTTGGA	I-1C19	100	No	Yes	0	No	No	1(1)	2435[1990..3056]	2435
B11	1	I	C53D5.e	http://biocompute.bmi.ac.cn/CelRNAi/search.cgi?search=C53D5.e	TTTGTAAAGCTCTTCCACGAAGT	AGTAACCCTACAGCAAATCCACA	I-1C21	100	No	Yes	0	No	No	1(1)	1954[1622..2398]	1954
B12	1	I	C53D5.f	http://biocompute.bmi.ac.cn/CelRNAi/search.cgi?search=C53D5.f	TCCCCGTCAACTATGATAGAGAA	ATTTGAATTCCGTGGTATACGTG	I-1C23	100	No	Yes	0	No	No	1(1)	870[744..1020]	870
C01	1	I	C53D5.g	http://biocompute.bmi.ac.cn/CelRNAi/search.cgi?search=C53D5.g	TTTTGCTGAAAATTTCTGTCCAT	CAGAAGCTGATAAGGTTAACGGA	I-1E01	100	No	Yes	0	No	No	1(2)	2743[2219..3493]	2743
C03	1	I	C53D5.i	http://biocompute.bmi.ac.cn/CelRNAi/search.cgi?search=C53D5.i	CACAGTTGAACACGTTGATCATT	GGAAACAAGGAAAAGAACGAGAT	I-1E05	100	No	Yes	0	No	No	1(3)	1878[1563..2297]	1878
C04	1	I	R119.1	http://biocompute.bmi.ac.cn/CelRNAi/search.cgi?search=R119.1	CATGCGCCTTGAATACCTTT	TGTGGAATGCTTTTGCATGT	I-1E07	100	No	No	0	No	No	1(2161)	1148[976..1359]	1148
C05	1	I	R119.2	http://biocompute.bmi.ac.cn/CelRNAi/search.cgi?search=R119.2	CAATTTTCAAGTTTTCCTTGCAG	TTCTCAATTCTTTCGGTATTCCA	I-1E09	100	No	No	0	No	No	1(2)	2044[1692..2519]	2044
C06	1	I	R119.3	http://biocompute.bmi.ac.cn/CelRNAi/search.cgi?search=R119.3	CCTCCCTCTCCCCTCTAAATAAT	TCGACATAAGAAGCAACATCAGA	I-1E11	100	No	No	0	No	No	1(4)	1984[1645..2438]	1984
C07	1	I	R119.4	http://biocompute.bmi.ac.cn/CelRNAi/search.cgi?search=R119.4	GATGTACACAAGCACAAGCTGAG	ATTATTTAGAGGGGAGAGGGAGG	I-1E13	100	No	No	0	No	No	1(1)	2272[1867..2830]	2272
C08	1	I	R119.5	http://biocompute.bmi.ac.cn/CelRNAi/search.cgi?search=R119.5	ACAAGGAAAAACACATGACTGCT	TTCAAATTTCTTACGGTCTTGGA	I-1E15	100	No	No	0	No	No	1(1)	2056[1701..2535]	2056
C09	1	I	R119.6	http://biocompute.bmi.ac.cn/CelRNAi/search.cgi?search=R119.6	CGAAAAATGACACCCTTGGT	AATCCGAATCAAATACCCCC	I-1E17	100	No	No	0	No	No	1(2)	1665[1395..2017]	1665
C10	1	I	R119.7	http://biocompute.bmi.ac.cn/CelRNAi/search.cgi?search=R119.7	AAAACTGTTGTGGGGACAGC	ACGTCGAGAAGGTCATCGTT	I-1E19	100	Yes (Green)	No	0	No	No	1(6)	1189[1010..1410]	1189
C11	1	I	C07F11.d	http://biocompute.bmi.ac.cn/CelRNAi/search.cgi?search=C07F11.d	CTCCAATTTCAATTTTCAGAACG	TTAAAGGAGACCTACATCGTGGA	I-1E21	100	No	Yes	0	No	No	1(12)	963[822..1132]	963
C12	1	I	W04C9.1	http://biocompute.bmi.ac.cn/CelRNAi/search.cgi?search=W04C9.1	AAAACCACCAAACCCAACAA	TGTTCCGAAGATTTTGGAGG	I-1E23	100	No	No	0	No	No	1(22)	1175[999..1393]	1175
D01	1	I	W04C9.2	http://biocompute.bmi.ac.cn/CelRNAi/search.cgi?search=W04C9.2	CAAAACTCGGAATTAAAGTTGGA	TCTAACGAAGGAATACACGAGGA	I-1G01	100	No	No	0	No	No	1(1)	1199[1018..1423]	1199
D02	1	I	W04C9.3	http://biocompute.bmi.ac.cn/CelRNAi/search.cgi?search=W04C9.3	TGGTGCTTGTTATCATCAGAATG	AAAACCAAATGTATTTGTCCGTG	I-1G03	47	No	No	53	Yes	No	2(60)	1613[1354..1949]	1613; 1417
D03	1	I	W04C9.4	http://biocompute.bmi.ac.cn/CelRNAi/search.cgi?search=W04C9.4	GTACTCCTCTCGGGTGAAAGAAT	CTGAATTTTTCGATATTTGTCGC	I-1G05	100	No	No	0	No	No	1(3)	736[630..860]	736
D04	1	I	W04C9.5	http://biocompute.bmi.ac.cn/CelRNAi/search.cgi?search=W04C9.5	GAGCTCAGAAATGTTCATCGAGT	AATTCTTGAAGCGCTGTAACTTG	I-1G07	100	No	No	0	No	No	1(1)	1857[1546..2269]	1857
D06	1	I	F56A6.1	http://biocompute.bmi.ac.cn/CelRNAi/search.cgi?search=F56A6.1	CCAGAGTCTCTCGAACTATGGAA	CTTTGAGAGTTGTGCTGAAACCT	I-1G11	98	Yes (Remapped)	No	2	No	No	2(3)	1141[970..1351]	1141; 1234
D07	1	I	F56A6.2	http://biocompute.bmi.ac.cn/CelRNAi/search.cgi?search=F56A6.2	ACAGCATGAACCTTCCGAAC	GTCGTGGATTGCTCCATTTT	I-1G13	100	No	No	0	No	No	1(74)	1516[1276..1824]	1516
D08	1	I	F56A6.3	http://biocompute.bmi.ac.cn/CelRNAi/search.cgi?search=F56A6.3	TCCGAACTTTGATGTTCAAGTCT	CTCCTGTAAGACGGCAAGAGATA	I-1G15	98	No	Yes	2	Yes	No	21(42)	1035[882..1220]	1035; 1035; 1035; 1035; 1035; 1035; 1035; 1035; 1035; 1035; 1035; 1035; 1035; 1035; 1035; 1035; 1035; 1035; 1035; 1044; 1035
D10	1	I	T06A4.1	http://biocompute.bmi.ac.cn/CelRNAi/search.cgi?search=T06A4.1	TAGTGTGACTTACCCACGTGATG	TATCAACCACATTTGGGAGTAGG	I-1G19	100	No	No	0	No	No	1(1)	2283[1875..2845]	2283
D11	1	I	T06A4.2	http://biocompute.bmi.ac.cn/CelRNAi/search.cgi?search=T06A4.2	CGAAAGAAATGAGGTTGATTTTG	CAAATTTTTGGTATTTTCCGTGA	I-1G21	100	No	No	0	No	No	1(3)	1083[922..1279]	1083
D12	1	I	T06A4.3	http://biocompute.bmi.ac.cn/CelRNAi/search.cgi?search=T06A4.3	ATTTTCTGGATCGATGGAGGTAT	AACCCATCCCAGTCTGAAATTAT	I-1G23	100	No	No	0	No	No	1(1)	2438[1992..3060]	2438
E01	1	I	Y73A3A.1	http://biocompute.bmi.ac.cn/CelRNAi/search.cgi?search=Y73A3A.1	ACCACCAATGATGCCAGATT	GGAAAAGGGCGACACAATAA	I-1I01	100	No	Yes	0	No	No	1(6)	1586[1332..1914]	1586
E02	1	I	ZC123.1	http://biocompute.bmi.ac.cn/CelRNAi/search.cgi?search=ZC123.1	ACAGCCGGAAGACTCTACGA	TGAAATGACCACGCCAATAA	I-1I03	100	No	No	0	No	No	1(9)	1188[1009..1409]	1188
E03	1	I	ZC123.2	http://biocompute.bmi.ac.cn/CelRNAi/search.cgi?search=ZC123.2	CAGCAATTTTTCGACAAGCA	GTCGCGAACGTCTTATCACA	I-1I05	100	No	Yes	0	No	No	1(4)	1175[999..1393]	1175
E04	1	I	ZC123.3	http://biocompute.bmi.ac.cn/CelRNAi/search.cgi?search=ZC123.3	AATCGACTTGGACATCTACGAAA	GATGATGTACTAGGTGTGCTCCC	I-1I07	100	Yes (Remapped)	No	0	No	No	1(1)	945[807..1111]	945
E05	1	I	ZC123.4	http://biocompute.bmi.ac.cn/CelRNAi/search.cgi?search=ZC123.4	GATGAACGACAACTCCCGAT	CTGAAACCATGTCAACCGTG	I-1I09	100	No	No	0	No	No	1(2)	1696[1420..2057]	1696
E06	1	I	Y95B8A_79.a	http://biocompute.bmi.ac.cn/CelRNAi/search.cgi?search=Y95B8A_79.a	AAATGTAGTTGTCCGTGTGGAGT	AGTCTTCTCATCAGTCTCATCCG	I-1I11	19	Yes (Remapped)	Yes	81	Yes	No	11(89)	1994[1653..2452]	1994; 2142; 2393; 1808; 1965; 1735; 2014; 2000; 1886; 1886; 2315
E10	1	I	Y95B8A_84.b	http://biocompute.bmi.ac.cn/CelRNAi/search.cgi?search=Y95B8A_84.b	GAAATTAAATACGGATGCTGCTG	TCTGCAAGAATGTGATCTCTGAA	I-1I19	100	No	Yes	0	No	No	1(1)	735[629..858]	735
E11	1	I	Y95B8A_84.c	http://biocompute.bmi.ac.cn/CelRNAi/search.cgi?search=Y95B8A_84.c	CAATTTTCACACAAAAACTGCAA	ATAAAATTCGGCCACCAACTTAT	I-1I21	99	No	Yes	1	No	No	4(6)	2475[2020..3112]	2475; 2650; 2586; 2806
E12	1	I	Y95B8A_84.d	http://biocompute.bmi.ac.cn/CelRNAi/search.cgi?search=Y95B8A_84.d	AAATTGAGCATTTCTAGTTGGCA	GCATGAGATTTTTAGACACCTGG	I-1I23	100	No	Yes	0	No	No	1(1)	1039[886..1225]	1039
F02	1	I	Y95B8A_84.f	http://biocompute.bmi.ac.cn/CelRNAi/search.cgi?search=Y95B8A_84.f	TCATTGTAAAGTATTGCAAGCGA	ATAAAATTCGGCCACCAACTTAT	I-1K03	99	No	Yes	1	No	No	2(5)	965[824..1135]	965; 1076
F03	1	I	Y95B8A_84.g	http://biocompute.bmi.ac.cn/CelRNAi/search.cgi?search=Y95B8A_84.g	GAGCCTGTTGTCATCTGACTTCT	TGAAAATTGAGGTTCTAGGGTCA	I-1K05	100	No	Yes	0	No	No	1(1)	872[746..1022]	872
F04	1	I	Y95B8A_84.h	http://biocompute.bmi.ac.cn/CelRNAi/search.cgi?search=Y95B8A_84.h	TTACAGGGGATTTTCAGGATTTT	GGAGAAGAGGGTGAAAAGAGTGT	I-1K07	100	No	Yes	0	No	No	1(215)	1460[1231..1752]	1460
F05	1	I	Y95B8A_84.i	http://biocompute.bmi.ac.cn/CelRNAi/search.cgi?search=Y95B8A_84.i	CTCTCAATTCTTCTCTGCCTCCT	GCCCTTTGATTTTAGCTTTGAAT	I-1K09	100	No	Yes	0	No	No	1(13)	829[709..971]	829
F06	1	I	Y95B8A_84.j	http://biocompute.bmi.ac.cn/CelRNAi/search.cgi?search=Y95B8A_84.j	CTACAAACCTCCCTTCTGCCTAT	TCGCTCATAAATAGGTGACCAGT	I-1K11	100	No	Yes	0	No	No	1(1)	2293[1882..2859]	2293
F07	1	I	Y95B8A_85.a	http://biocompute.bmi.ac.cn/CelRNAi/search.cgi?search=Y95B8A_85.a	CGCAAACCTACAAAATGATCTTC	AATCATCTTTCTTTTCCAGGAGG	I-1K13	100	No	Yes	0	No	No	1(7)	2463[2011..3095]	2463
F09	1	I	Y95B8A_85.c	http://biocompute.bmi.ac.cn/CelRNAi/search.cgi?search=Y95B8A_85.c	ACTGATGACGTAAACGCAAATCT	TGCCAAATACCTGTGACTTACCT	I-1K17	100	No	Yes	0	No	No	1(2)	879[751..1031]	879
F11	1	I	Y95B8A_85.e	http://biocompute.bmi.ac.cn/CelRNAi/search.cgi?search=Y95B8A_85.e	TCGAGACGTTAGATTGCTTCTTC	AATGTGCCCATTATTTATGTTCG	I-1K21	100	No	Yes	0	No	No	1(2)	1594[1338..1924]	1594
G02	1	I	Y95B8A_85.h	http://biocompute.bmi.ac.cn/CelRNAi/search.cgi?search=Y95B8A_85.h	TTTAATTGTCCGTGTGGAGTACA	AATTAATCTCAAAAATGGAGCCC	I-1M03	29	No	Yes	71	Yes	No	4(113)	1130[961..1337]	1132; 968; 1293; 1106
G03	1	I	Y34D9B.a	http://biocompute.bmi.ac.cn/CelRNAi/search.cgi?search=Y34D9B.a	AGAGAAAACTCGGCCACTATGTT	ACGACGGTAATGATCGAGTAGAA	I-1M05	100	No	Yes	0	No	No	1(1)	2486[2028..3128]	2486
G04	1	I	F54A5.1	http://biocompute.bmi.ac.cn/CelRNAi/search.cgi?search=F54A5.1	TAAAGTTGGCTAAAGGGAAAAGG	TGAAAGAATTGAGGTTTTCGTGT	I-1M07	100	No	No	0	No	No	1(1)	1583[1330..1910]	1583
G05	1	I	F54A5.2	http://biocompute.bmi.ac.cn/CelRNAi/search.cgi?search=F54A5.2	CAACACGTGATAAATTGCAAAAA	TTTTTGGGCATTATTTGCTTAGA	I-1M09	100	No	No	0	No	No	1(88)	2273[1867..2831]	2273
G08	1	I	C54G6.2	http://biocompute.bmi.ac.cn/CelRNAi/search.cgi?search=C54G6.2	TTCACTTTCAGGTAATCCTTCCA	CCAGAACCCTGTGTTAAACTTTG	I-1M15	100	No	No	0	No	No	1(1)	1964[1630..2412]	1964
G10	1	I	C54G6.4	http://biocompute.bmi.ac.cn/CelRNAi/search.cgi?search=C54G6.4	ATGGATAAGAAAGGTGTTGGGTT	TGAAAGAATTGAGGTTTTCGTGT	I-1M19	100	No	Yes	0	No	No	1(1)	1061[904..1252]	1061
G11	1	I	R06A10.1	http://biocompute.bmi.ac.cn/CelRNAi/search.cgi?search=R06A10.1	CTCCGAAACACGAATTTAGTGAC	TAGAAATTGGGCAAACTGGTAGA	I-1M21	100	No	No	0	No	No	1(62)	2164[1784..2682]	2164
G12	1	I	R06A10.2	http://biocompute.bmi.ac.cn/CelRNAi/search.cgi?search=R06A10.2	TGAATTTTACTGACAGAGCAGCA	CGTCGTTTCTCAATTCAATTTTC	I-1M23	100	No	No	0	No	No	1(7)	2750[2224..3503]	2750
H01	1	I	R06A10.3	http://biocompute.bmi.ac.cn/CelRNAi/search.cgi?search=R06A10.3	TTACATTTTTGCATTTTCTGGCT	TTGCTCCAAACAATTACAGGAGT	I-1O01	100	No	No	0	No	No	1(16)	1658[1389..2007]	1658
H03	1	I	ZK993.a	http://biocompute.bmi.ac.cn/CelRNAi/search.cgi?search=ZK993.a	ACGATGTTTAACGGAAAACTGAA	TGTGTCAATTGAGAATGAGGTTG	I-1O05	100	No	Yes	0	No	No	1(4)	1156[983..1369]	1156
H05	1	I	ZK993.c	http://biocompute.bmi.ac.cn/CelRNAi/search.cgi?search=ZK993.c	ACGATGTTTAACGGAAAACTGAA	TCAAAACCACCAAAAAGCTTAAA	I-1O09	100	No	Yes	0	No	No	1(6)	2175[1793..2697]	2175
H06	1	I	K12C11.1	http://biocompute.bmi.ac.cn/CelRNAi/search.cgi?search=K12C11.1	GATTGTGGAGGATATATGGGTGA	CAAATAAACTCTTCGTTTTCGGA	I-1O11	100	No	No	0	No	No	1(1)	1032[880..1217]	1032
H07	1	I	K12C11.2	http://biocompute.bmi.ac.cn/CelRNAi/search.cgi?search=K12C11.2	GAGAAACCGAGTATCTCAGTGGA	GCGATGCGTTTAATTAAGTTTTG	I-1O13	100	No	No	0	No	No	1(3)	859[735..1007]	859
H09	1	I	K12C11.4	http://biocompute.bmi.ac.cn/CelRNAi/search.cgi?search=K12C11.4	CGTATCCCTTTCCTTTTCCTTTA	AGCCCTAACCACATCCATATTTT	I-1O17	100	No	No	0	No	No	1(4)	1688[1413..2047]	1688
H10	1	I	F37F2.1	http://biocompute.bmi.ac.cn/CelRNAi/search.cgi?search=F37F2.1	GTGCAATACGCATTGTCAGAATA	TCATTCTTCGTCACAAAAACCTT	I-1O19	100	No	Yes	0	No	No	1(5)	852[729..998]	852
H11	1	I	F37F2.2	http://biocompute.bmi.ac.cn/CelRNAi/search.cgi?search=F37F2.2	CAAACAATCGATGAAAAGTTGGT	TGTCTGAAAATCTCCAATTTCGT	I-1O21	100	Yes (Green)	No	0	No	No	1(10)	1648[1381..1994]	1648
H12	1	I	F37F2.3	http://biocompute.bmi.ac.cn/CelRNAi/search.cgi?search=F37F2.3	GACTGGTGTTTTCATAATCGCTC	TTTTGTCATCATATTTCACTGCG	I-1O23	100	No	No	0	No	No	1(1)	2024[1676..2492]	2024
A01	2	I	F47G6.1	http://biocompute.bmi.ac.cn/CelRNAi/search.cgi?search=F47G6.1	AACTTTCAAACAGTGCATCCCTA	TATCTATAGAGCGCGTTAGCCAC	I-1A02	100	No	No	0	No	No	1(1)	1832[1527..2236]	1832
A02	2	I	F47G6.2	http://biocompute.bmi.ac.cn/CelRNAi/search.cgi?search=F47G6.2	AAAGAAATTCTGGAAGTTTTGGC	CAGTTTATCAGGGACCAACTCAG	I-1A04	100	No	No	0	No	No	1(1)	2281[1873..2842]	2281
A03	2	I	F47G6.3	http://biocompute.bmi.ac.cn/CelRNAi/search.cgi?search=F47G6.3	AGAGGACTCGACTCAACAAAGTG	GCTGTCATACTGGATCAATGTCA	I-1A06	100	No	No	0	No	No	1(2)	1972[1636..2422]	1972
A04	2	I	F47G6.4	http://biocompute.bmi.ac.cn/CelRNAi/search.cgi?search=F47G6.4	GAGTTTGAGGAGAACGCGAG	AGGCACAAAAACGCCTACAC	I-1A08	100	No	No	0	No	No	1(1)	876[749..1027]	876
A05	2	I	M01D7.1	http://biocompute.bmi.ac.cn/CelRNAi/search.cgi?search=M01D7.1	ACAGCTCGAGGAGGTGTTGT	AGCGTGCGACAAAGAAAGAT	I-1A10	100	No	No	0	No	No	1(51)	1628[1366..1968]	1628
A07	2	I	M01D7.3	http://biocompute.bmi.ac.cn/CelRNAi/search.cgi?search=M01D7.3	TCATCATTATCGCCGATTCA	ATCCAACAGCAGGACAAACC	I-1A14	100	No	Yes	0	No	No	1(1)	1158[985..1372]	1158
A09	2	I	M01D7.5	http://biocompute.bmi.ac.cn/CelRNAi/search.cgi?search=M01D7.5	AAATAGTTATTAATTGCCGGCGT	TCCAGAAGCTAACCAAAATGGTA	I-1A18	100	No	No	0	No	No	1(1)	884[756..1037]	884
A10	2	I	M01D7.6	http://biocompute.bmi.ac.cn/CelRNAi/search.cgi?search=M01D7.6	ATGGGGTGAAAGGATTTAAAGAA	TTTAAGTAGAAAATCGCCCTTCC	I-1A20	100	No	No	0	No	No	1(2)	949[810..1115]	949
A11	2	I	M01D7.7	http://biocompute.bmi.ac.cn/CelRNAi/search.cgi?search=M01D7.7	GTTTAGGTGGTGGTGTCTCACTC	TTCCAGTCTATGATACGAGCGAT	I-1A22	100	No	No	0	No	No	1(1)	2212[1821..2748]	2212
A12	2	I	C53H9.2	http://biocompute.bmi.ac.cn/CelRNAi/search.cgi?search=C53H9.2	CAGTTGGAATGACGGTTCCT	CTTTCGAGCGAAATCCTGAC	I-1A24	100	No	No	0	No	No	1(5)	1200[1019..1424]	1200
B01	2	I	F12B6.1	http://biocompute.bmi.ac.cn/CelRNAi/search.cgi?search=F12B6.1	AGAAACCCGATCTCCTCGAT	TTTCCCTGACATCCAGGTTC	I-1C02	100	No	No	0	No	No	1(5)	1669[1398..2022]	1669
B02	2	I	F12B6.2	http://biocompute.bmi.ac.cn/CelRNAi/search.cgi?search=F12B6.2	CATACGACGAAATGAATGCG	ATCTTTGGATGCTCCACGAC	I-1C04	100	No	No	0	No	No	1(2)	1695[1419..2056]	1695
B04	2	I	W03F11.1	http://biocompute.bmi.ac.cn/CelRNAi/search.cgi?search=W03F11.1	CGAGCTATCACCAAAATTCATTC	CACTTCTTAACCTCATTTGGTGG	I-1C08	100	No	No	0	No	No	1(1)	2782[2248..3549]	2782
B05	2	I	W03F11.2	http://biocompute.bmi.ac.cn/CelRNAi/search.cgi?search=W03F11.2	CCGACCCCTGATTCAAACTA	TCTAGGTCAAAAGCGGAGGA	I-1C10	100	No	No	0	No	No	1(13)	1184[1006..1404]	1184
B06	2	I	W03F11.3	http://biocompute.bmi.ac.cn/CelRNAi/search.cgi?search=W03F11.3	ATTCGAACTCCGTTTTCTTTTCT	AATCAATCAAATCGCAATTTTTG	I-1C12	100	No	No	0	No	No	1(26)	1129[961..1336]	1129
B07	2	I	W03F11.4	http://biocompute.bmi.ac.cn/CelRNAi/search.cgi?search=W03F11.4	ACCGCAAGCTTCAAGAGTGT	CTCAGAACTCAGGGCCTTTG	I-1C14	100	No	No	0	No	No	1(5)	1173[997..1390]	1173
B08	2	I	W03F11.5	http://biocompute.bmi.ac.cn/CelRNAi/search.cgi?search=W03F11.5	TGTGCTTTGTCATGATATTTTGG	CCACGTGGAATCTACCACTTTAG	I-1C16	100	No	No	0	No	No	1(1)	2275[1869..2834]	2275
B09	2	I	W03F11.6	http://biocompute.bmi.ac.cn/CelRNAi/search.cgi?search=W03F11.6	GTGGCCAAAGAAAATGGAAA	GACGCTGATGTTCGGAATTT	I-1C18	100	No	No	0	No	No	1(643)	1117[951..1321]	1117
B10	2	I	F23C8.1	http://biocompute.bmi.ac.cn/CelRNAi/search.cgi?search=F23C8.1	CTGCACAAAATGTACCAATACGA	GCAAATTAACATTCAAAGTTCGC	I-1C20	100	No	No	0	No	No	1(2)	1603[1346..1936]	1603
B11	2	I	F23C8.3	http://biocompute.bmi.ac.cn/CelRNAi/search.cgi?search=F23C8.3	AGAAAATTTGAATGAAAAACGCA	TCTTAGTGTGGGCTAATCGGATA	I-1C22	100	No	No	0	No	No	1(2)	1640[1375..1984]	1640
B12	2	I	F23C8.4	http://biocompute.bmi.ac.cn/CelRNAi/search.cgi?search=F23C8.4	AAATCCCAAAATTCTTCTGGAAA	AAACTCACTGAGAACTTTGAGCG	I-1C24	100	No	No	0	No	No	1(19)	1091[929..1289]	1091
C01	2	I	F23C8.5	http://biocompute.bmi.ac.cn/CelRNAi/search.cgi?search=F23C8.5	CCTGCATCACATAAAACATTGAA	CAATCAACGGAAAATCGATTAAA	I-1E02	100	No	No	0	No	No	1(30)	1677[1405..2032]	1677
C02	2	I	F23C8.6	http://biocompute.bmi.ac.cn/CelRNAi/search.cgi?search=F23C8.6	AAAATGAAACCGTCAGCAGAATA	TTTATGACGTAAAGTCCGCAGAT	I-1E04	100	No	No	0	No	No	1(1)	946[808..1112]	946
C03	2	I	F23C8.7	http://biocompute.bmi.ac.cn/CelRNAi/search.cgi?search=F23C8.7	GAACAAATCAAAGATCACTTCGG	GCGAGTACGGTAACTGAGAAAAA	I-1E06	100	No	No	0	No	No	1(5)	1018[868..1199]	1018
C04	2	I	F23C8.8	http://biocompute.bmi.ac.cn/CelRNAi/search.cgi?search=F23C8.8	AAACCATACAGTACCCCGTACCT	TGCTCCCTCAGAAAAACTTTACA	I-1E08	100	No	No	0	No	No	1(1)	2245[1846..2793]	2245
C05	2	I	F23C8.9	http://biocompute.bmi.ac.cn/CelRNAi/search.cgi?search=F23C8.9	ACCAATCGTTATTCATATCACCG	AAAAATGGACGAAATGGAAGATT	I-1E10	100	No	No	0	No	No	1(2)	902[771..1058]	902
C06	2	I	F23C8.11	http://biocompute.bmi.ac.cn/CelRNAi/search.cgi?search=F23C8.11	TTGGTCTGTATGTGTAGCACCAG	ATCAGGAAGAGATCGTGGAATCT	I-1E12	100	No	No	0	No	No	1(1)	1104[940..1305]	1104
C07	2	I	F23C8.12	http://biocompute.bmi.ac.cn/CelRNAi/search.cgi?search=F23C8.12	AGATTCCACGATCTCTTCCTGAT	AATCACGCTGGAGATATGATTGT	I-1E14	100	No	No	0	No	No	1(1)	1078[918..1273]	1078
C08	2	I	T16H5.1	http://biocompute.bmi.ac.cn/CelRNAi/search.cgi?search=T16H5.1	AATTCAAATTTTCACGTGGTGAC	GTCAAGACCGTCAAATGTTCTTC	I-1E16	100	No	No	0	No	No	1(1)	2041[1689..2515]	2041
C10	2	I	C55C2.2	http://biocompute.bmi.ac.cn/CelRNAi/search.cgi?search=C55C2.2	GGTGCAACTCTACATTTAAACCG	AACATTTCCAAACTCGAGGTACA	I-1E20	100	No	No	0	No	No	1(1)	942[805..1107]	942
C12	2	I	C55C2.4	http://biocompute.bmi.ac.cn/CelRNAi/search.cgi?search=C55C2.4	AGTTATCAGTAGGGTTTCAGGGC	AGTTTACATCCATGTTGTTTCCG	I-1E24	100	No	No	0	No	No	1(3)	1613[1354..1949]	1613
D01	2	I	C55C2.5	http://biocompute.bmi.ac.cn/CelRNAi/search.cgi?search=C55C2.5	GGATTTCTAGGCCACTTGAGATT	AACTCCTCCACTATAGCCTGTCC	I-1G02	100	No	No	0	No	No	1(1)	2297[1886..2864]	2297
D02	2	I	K07A3.a	http://biocompute.bmi.ac.cn/CelRNAi/search.cgi?search=K07A3.a	AAATACCCGGTAAGCGTCATAAT	TCATTTGTGTGGTTCTCACTTTG	I-1G04	100	No	Yes	0	No	No	1(1)	2473[2018..3109]	2473
D03	2	I	K07A3.b	http://biocompute.bmi.ac.cn/CelRNAi/search.cgi?search=K07A3.b	TCTCCTCGATTTGTGGAAAATTA	GAACCATCTTCGGAATCTACAAA	I-1G06	100	No	Yes	0	No	No	1(8)	1606[1348..1940]	1606
D04	2	I	K07A3.c	http://biocompute.bmi.ac.cn/CelRNAi/search.cgi?search=K07A3.c	TGCATATTCCCTATTCCAGAGAA	GCAAAATTGAAAATTGAAACTGC	I-1G08	100	No	Yes	0	No	No	1(2)	2177[1794..2700]	2177
D06	2	I	Y23H5A.2	http://biocompute.bmi.ac.cn/CelRNAi/search.cgi?search=Y23H5A.2	GAGAAGATTTTCTGCGGAATTTT	GGTATCCCTCTCTGACGACTTTT	I-1G12	100	No	No	0	No	No	1(66)	1131[962..1338]	1131
D07	2	I	Y23H5A.3	http://biocompute.bmi.ac.cn/CelRNAi/search.cgi?search=Y23H5A.3	TCTCGGCCTGTTTCTTCAGT	TGGGGCACATTTAAGAGGAG	I-1G14	100	No	No	0	No	No	1(18)	1157[984..1371]	1157
D08	2	I	Y23H5A.4	http://biocompute.bmi.ac.cn/CelRNAi/search.cgi?search=Y23H5A.4	ACAGCGAAGCAAGCAATTTT	CGAGACCTCACCTTCAAAGC	I-1G16	100	No	No	0	No	No	1(27)	1638[1374..1981]	1638
D09	2	I	Y23H5A.5	http://biocompute.bmi.ac.cn/CelRNAi/search.cgi?search=Y23H5A.5	AGTTTTTAAAGTTCTAGGCCCCC	AATCAGCTCTATCGATTTTTCCC	I-1G18	100	No	No	0	No	No	1(4)	1330[1126..1587]	1330
D10	2	I	Y23H5A.6	http://biocompute.bmi.ac.cn/CelRNAi/search.cgi?search=Y23H5A.6	ATATCTCAATCACAGACGCCCTA	CTTCTCTAATTACACCCTGGCCT	I-1G20	100	No	Yes	0	No	No	1(1)	1678[1405..2033]	1678
D11	2	I	Y23H5A.7	http://biocompute.bmi.ac.cn/CelRNAi/search.cgi?search=Y23H5A.7	GTCGTTTTACCTCCGTTCCA	CGGTGATTTCTGGCAATTTT	I-1G22	100	No	No	0	No	No	1(320)	999[852..1176]	999
D12	2	I	F40E3.2	http://biocompute.bmi.ac.cn/CelRNAi/search.cgi?search=F40E3.2	ATTTTTGGATTGTTCGCTGC	TTGGATCCGTCCTACTGTCC	I-1G24	100	No	No	0	No	No	1(44)	863[738..1011]	863
E01	2	I	F40E3.3	http://biocompute.bmi.ac.cn/CelRNAi/search.cgi?search=F40E3.3	CTAAACAGTTTCCGTTGATTTGG	TACGATCTCGGAAATGAAAAAGA	I-1I02	100	No	No	0	No	No	1(4)	1017[867..1198]	1017
E02	2	I	F40E3.5	http://biocompute.bmi.ac.cn/CelRNAi/search.cgi?search=F40E3.5	TACGGAAGGAAAATTCACGG	ATGGTGGAAACGGTAATGGA	I-1I04	100	No	No	0	No	No	1(20)	1700[1423..2062]	1700
E04	2	I	F32B5.1	http://biocompute.bmi.ac.cn/CelRNAi/search.cgi?search=F32B5.1	CTTTGCGCACAAAATAGGGT	CTTCTCAATTCCGCGAACTC	I-1I08	95	No	No	5	No	No	2(6)	1445[1219..1733]	1445; 1480
E05	2	I	F32B5.2	http://biocompute.bmi.ac.cn/CelRNAi/search.cgi?search=F32B5.2	AATTTCAGTTCTTCTCCTACCCG	AATCGAGAGCATCGACTACTTTG	I-1I10	100	No	No	0	No	No	1(1)	2256[1854..2808]	2256
E06	2	I	F32B5.3	http://biocompute.bmi.ac.cn/CelRNAi/search.cgi?search=F32B5.3	ATATTGCCGCGAGCTTTCTA	TGAGCTCAGCCTTTCTGTGA	I-1I12	100	No	No	0	No	No	1(7)	1686[1412..2044]	1686
E07	2	I	F32B5.4	http://biocompute.bmi.ac.cn/CelRNAi/search.cgi?search=F32B5.4	TTGATCAAAATGTTCTTCTCCGT	AAATTTGAAAACGAATCAGCAAA	I-1I14	32	Yes (Remapped)	No	68	Yes	No	3(16)	1178[1001..1397]	1178; 1203; 1153
E08	2	I	F32B5.6	http://biocompute.bmi.ac.cn/CelRNAi/search.cgi?search=F32B5.6	ACCAATGAGACCTTGTTCGC	CTGTTACGACTGCTCCGACA	I-1I16	100	No	No	0	No	No	1(1)	1630[1367..1971]	1630
E09	2	I	F32B5.7	http://biocompute.bmi.ac.cn/CelRNAi/search.cgi?search=F32B5.7	CAAATGAGCCATTGAGAGCA	TGACGGCCGCTATTAAATTC	I-1I18	100	No	No	0	No	No	1(15)	1609[1350..1944]	1609
E10	2	I	F32B5.8	http://biocompute.bmi.ac.cn/CelRNAi/search.cgi?search=F32B5.8	GCCTGGTAGTTATTGCATGTCTC	AAAATTCAAATTGTCCGGTTTTT	I-1I20	100	No	No	0	No	No	1(24)	2116[1747..2617]	2116
E11	2	I	W03D8.1	http://biocompute.bmi.ac.cn/CelRNAi/search.cgi?search=W03D8.1	TGTTCAAGGCAACAAAGTCG	GCAACTTGACGCAAATCTCA	I-1I22	100	No	No	0	No	No	1(25)	1163[989..1378]	1163
E12	2	I	W03D8.2	http://biocompute.bmi.ac.cn/CelRNAi/search.cgi?search=W03D8.2	CAGCTCACCGACAAGATGAA	CATATCGCGAAATCCCAAGT	I-1I24	100	No	No	0	No	No	1(10)	1168[993..1384]	1168
F01	2	I	W03D8.3	http://biocompute.bmi.ac.cn/CelRNAi/search.cgi?search=W03D8.3	CAGTTCATACCGATTTCACAACA	GATAAAGAAGGAAATGGAATGGG	I-1K02	100	No	No	0	No	No	1(2)	1550[1303..1868]	1550
F02	2	I	W03D8.4	http://biocompute.bmi.ac.cn/CelRNAi/search.cgi?search=W03D8.4	TTATGAAGGAAAATCGAAAAGCA	GAAACTAAATGCCGGAGAAGATT	I-1K04	100	No	Yes	0	No	No	1(4)	1676[1404..2031]	1676
F03	2	I	W03D8.5	http://biocompute.bmi.ac.cn/CelRNAi/search.cgi?search=W03D8.5	ATCAATTTCACATGAACCGAATC	TCATTTCTCCAAAAAGGACTTGA	I-1K06	100	No	No	0	No	No	1(3)	1195[1015..1418]	1195
F04	2	I	W03D8.6	http://biocompute.bmi.ac.cn/CelRNAi/search.cgi?search=W03D8.6	CCATGACAGCAGTTGCACTT	TGCGTGCACTATTAGAACGG	I-1K08	100	No	No	0	No	No	1(4)	1141[970..1351]	1141
F06	2	I	W03D8.8	http://biocompute.bmi.ac.cn/CelRNAi/search.cgi?search=W03D8.8	ATCATTTAGCGCCATTCACC	GCGGATAGGGAAAACTAGGC	I-1K12	100	No	No	0	No	No	1(9)	1642[1377..1987]	1642
F07	2	I	W03D8.9	http://biocompute.bmi.ac.cn/CelRNAi/search.cgi?search=W03D8.9	CTGTGCAACTCACAAATCCG	TTCGAGAAGAGGAACGAGGA	I-1K14	100	No	No	0	No	No	1(193)	1134[965..1342]	1134
F09	2	I	W10C8.1	http://biocompute.bmi.ac.cn/CelRNAi/search.cgi?search=W10C8.1	TTTTGATAGCACCAAAACCAACT	AAATGGCCTAACTTTCTCACTCC	I-1K18	100	No	No	0	No	No	1(10)	1965[1631..2413]	1965
F11	2	I	W10C8.3	http://biocompute.bmi.ac.cn/CelRNAi/search.cgi?search=W10C8.3	ACACAGCGTGTTTTCATCTTTTT	AAATTCAAACGTTCCCTCTTCTC	I-1K22	100	No	No	0	No	No	1(20)	1593[1338..1923]	1593
F12	2	I	W10C8.4	http://biocompute.bmi.ac.cn/CelRNAi/search.cgi?search=W10C8.4	GAAGAGACTCAAAAGTCTGGCAA	TTCTTGACGGAACAAAAGAGTTC	I-1K24	100	No	No	0	No	No	1(17)	1517[1277..1825]	1517
G01	2	I	W10C8.5	http://biocompute.bmi.ac.cn/CelRNAi/search.cgi?search=W10C8.5	CTCCTCCAACAGATTCCGAG	GCCGTGTTGAAACTCTGTCA	I-1M02	100	No	No	0	No	No	1(10)	1137[967..1346]	1137
G02	2	I	M01B12.1	http://biocompute.bmi.ac.cn/CelRNAi/search.cgi?search=M01B12.1	TTAAACAGCGAATCATCGACTTT	TTTCCGACACTTCCTGAATAAAA	I-1M04	100	Yes (Remapped)	Yes	0	No	No	1(2)	1149[977..1361]	1149
G03	2	I	M01B12.2	http://biocompute.bmi.ac.cn/CelRNAi/search.cgi?search=M01B12.2	TGCATCTTTCCATTCCTTCC	ACTATGGAAGCAAAAGCCGA	I-1M06	100	No	Yes	0	No	No	1(12)	1584[1330..1911]	1584
G04	2	I	M01B12.3	http://biocompute.bmi.ac.cn/CelRNAi/search.cgi?search=M01B12.3	GAATATCACAGCAAACACAACGA	TAAAAGTCCCAAAATGGAGGAGT	I-1M08	100	No	No	0	No	No	1(1)	992[846..1168]	992
G05	2	I	M01B12.4	http://biocompute.bmi.ac.cn/CelRNAi/search.cgi?search=M01B12.4	TTCTGAAGGCTCTTGAATCTCTG	TTCACAATACTTCCCCTTCTCAA	I-1M10	100	No	No	0	No	No	1(3)	2278[1871..2838]	2278
G06	2	I	M01B12.5	http://biocompute.bmi.ac.cn/CelRNAi/search.cgi?search=M01B12.5	TATCATCGTGCTCTTCTCCAAAT	GATACCGCCATGGATATTGTAAA	I-1M12	100	No	No	0	No	No	1(2)	2290[1880..2855]	2290
G07	2	I	C45E1.1	http://biocompute.bmi.ac.cn/CelRNAi/search.cgi?search=C45E1.1	CATGTTGAACGATCTGAAATCAA	ACGAGGTAGAAACTACAATGCCA	I-1M14	100	No	No	0	No	No	1(1)	2208[1818..2742]	2208
G08	2	I	C45E1.3	http://biocompute.bmi.ac.cn/CelRNAi/search.cgi?search=C45E1.3	TATAAAAAGTTATGGCGGCTCAA	TTTGCAGAAAATGAGTCAAAGGT	I-1M16	21	No	Yes	79	Yes	No	4(393)	2089[1726..2580]	2089; 1833; 2175; 2313
G09	2	I	C45E1.4	http://biocompute.bmi.ac.cn/CelRNAi/search.cgi?search=C45E1.4	TATAAAAAGTTATGGCGGCTCAA	TTTGCAGAAAATGAGTCAAAGGT	I-1M18	21	Yes (Remapped)	Yes	79	Yes	No	4(393)	2089[1726..2580]	2089; 1833; 2175; 2313
G10	2	I	K09H9.1	http://biocompute.bmi.ac.cn/CelRNAi/search.cgi?search=K09H9.1	ACTCAAGGAGAAGGGAAAAATTG	AACCGGTTTTCTCTTTGAAGAAC	I-1M20	100	No	No	0	No	No	1(2)	2289[1879..2853]	2289
G11	2	I	K09H9.2	http://biocompute.bmi.ac.cn/CelRNAi/search.cgi?search=K09H9.2	GGCAAGTGGAAATGAGGAAA	CAGCAAAACCTCGGAAAAAC	I-1M22	100	No	No	0	No	No	1(100)	1178[1001..1397]	1178
G12	2	I	K09H9.3	http://biocompute.bmi.ac.cn/CelRNAi/search.cgi?search=K09H9.3	CAAAGAGAACAACGCAACGA	CAAGGGTCTTGAAGGAGTCG	I-1M24	100	No	No	0	No	No	1(3)	1534[1290..1847]	1534
H01	2	I	K09H9.4	http://biocompute.bmi.ac.cn/CelRNAi/search.cgi?search=K09H9.4	GATCAAGACGTGGAAGGGAA	AAAACTCGGCCATTACGTTG	I-1O02	100	Yes (Remapped)	Yes	0	No	No	1(2)	1132[963..1340]	1132
H02	2	I	K09H9.5	http://biocompute.bmi.ac.cn/CelRNAi/search.cgi?search=K09H9.5	CGTAGGAGTGTTGTAGGATGGAC	TATCTGCAAACCCCTAACAAAGA	I-1O04	100	No	Yes	0	No	No	1(2)	1509[1270..1815]	1509
H03	2	I	K09H9.6	http://biocompute.bmi.ac.cn/CelRNAi/search.cgi?search=K09H9.6	ATTCCTGATTCTAAATTAGCGGG	AGCAAGAAGTCGAACTACCACAG	I-1O06	100	No	No	0	No	No	1(1)	1081[921..1277]	1081
H04	2	I	K09H9.7	http://biocompute.bmi.ac.cn/CelRNAi/search.cgi?search=K09H9.7	GAGAGCAACCACAAGTTTTTGAC	TTTCCACAACTCATCAACTCAGA	I-1O08	100	No	No	0	No	No	1(10)	1388[1173..1660]	1388
H05	2	I	Y44E3B.1	http://biocompute.bmi.ac.cn/CelRNAi/search.cgi?search=Y44E3B.1	GAAATGGAATCTAAAACGAAGCA	CGAAAAATTTCAGGACTCACTTG	I-1O10	100	No	No	0	No	No	1(1)	935[799..1098]	935
H06	2	I	Y44E3B.2	http://biocompute.bmi.ac.cn/CelRNAi/search.cgi?search=Y44E3B.2	AAATTGCTGAAAAGAGCTGTACG	AGTTGGCCTCGGATAGTATTCAT	I-1O12	100	No	No	0	No	No	1(1)	1148[976..1359]	1148
H07	2	I	W01B11.1	http://biocompute.bmi.ac.cn/CelRNAi/search.cgi?search=W01B11.1	TTTTTAAACAAAGATGCCGGTTA	CTTTTTGAAATTTCTTTCCCGTT	I-1O14	100	No	No	0	No	No	1(2)	1532[1289..1844]	1532
H08	2	I	W01B11.2	http://biocompute.bmi.ac.cn/CelRNAi/search.cgi?search=W01B11.2	GGCCACCCAAGATAAACTGA	TTCCAATTCTTCCATGAGGC	I-1O16	100	No	No	0	No	No	1(10)	1686[1412..2044]	1686
H09	2	I	W01B11.3	http://biocompute.bmi.ac.cn/CelRNAi/search.cgi?search=W01B11.3	GAGGAGTTCGCGCTCATATC	TCTTCTTGATTGCGTTCGTG	I-1O18	100	No	No	0	No	No	1(2)	1197[1017..1420]	1197
H10	2	I	W01B11.5	http://biocompute.bmi.ac.cn/CelRNAi/search.cgi?search=W01B11.5	CTCTTTTTCTTTTCTTTTGCGCT	AACGAACAACGACAATCATCTCT	I-1O20	100	No	No	0	No	No	1(2)	2081[1720..2569]	2081
H11	2	I	W01B11.6	http://biocompute.bmi.ac.cn/CelRNAi/search.cgi?search=W01B11.6	CTAACGATCGGAATTTGGTCATA	TGGAGCACCAAAACTACTGAAAT	I-1O22	100	No	No	0	No	No	1(7)	1127[959..1333]	1127
H12	2	I	Y44E3A.1	http://biocompute.bmi.ac.cn/CelRNAi/search.cgi?search=Y44E3A.1	TAACCATTTTTGGGAACTTTTCA	CAGCTTGCATTCATTCTTTTTCT	I-1O24	100	No	No	0	No	No	1(126)	1868[1555..2284]	1868
A02	3	I	Y44E3A.3	http://biocompute.bmi.ac.cn/CelRNAi/search.cgi?search=Y44E3A.3	TTCTCTTTTGAAAATTGGGATGA	CAGATAACCGAAATGTCTATCGC	I-1B03	100	No	No	0	No	No	1(2)	863[738..1011]	863
A03	3	I	Y44E3A.4	http://biocompute.bmi.ac.cn/CelRNAi/search.cgi?search=Y44E3A.4	GGAAATTTATGAGAAAATTGGGC	TACGGAGGATTTTCAAAGTCAAA	I-1B05	100	No	No	0	No	No	1(8)	2418[1977..3032]	2418
A04	3	I	Y44E3A.5	http://biocompute.bmi.ac.cn/CelRNAi/search.cgi?search=Y44E3A.5	TGAATTTTACCGATTTTGGAGTG	TACAGCTCAAAACAAGACGATGA	I-1B07	100	No	Yes	0	No	No	1(3)	2638[2141..3343]	2638
A05	3	I	Y44E3A.6	http://biocompute.bmi.ac.cn/CelRNAi/search.cgi?search=Y44E3A.6	TTTCGATGATTTTCCTCAATACG	CCAATTTTTCCAAGTTTCAGATG	I-1B09	100	No	No	0	No	No	1(1)	1463[1233..1756]	1463
A07	3	I	W05F2.2	http://biocompute.bmi.ac.cn/CelRNAi/search.cgi?search=W05F2.2	GACCTAAAAACGGGGGAAAA	TCCAATGGAAACGTCACAAA	I-1B13	99	No	No	1	No	No	3(81)	975[832..1147]	975; 967; 975
A08	3	I	W05F2.3	http://biocompute.bmi.ac.cn/CelRNAi/search.cgi?search=W05F2.3	ATGAAGGTTAGGGGCAATAATGT	GGGAATTTTTGGATTTTCTTTTG	I-1B15	100	No	No	0	No	No	1(35)	951[812..1118]	951
A09	3	I	W05F2.4	http://biocompute.bmi.ac.cn/CelRNAi/search.cgi?search=W05F2.4	CCTCCACACGACTTGGATTT	AAAATTTTTGTGAGCCGGTG	I-1B17	100	No	No	0	No	No	1(4)	1692[1416..2052]	1692
A10	3	I	W05F2.5	http://biocompute.bmi.ac.cn/CelRNAi/search.cgi?search=W05F2.5	GTACGCAACACACAACACACTTT	TGGAAGTATTCGTCGACTTCAAT	I-1B19	100	No	No	0	No	No	1(3)	1942[1613..2382]	1942
A11	3	I	W05F2.6	http://biocompute.bmi.ac.cn/CelRNAi/search.cgi?search=W05F2.6	CAAAAGAAAATCCAAAAATTCCC	CAGAATTTTATGAATAGTCGGCG	I-1B21	100	No	No	0	No	No	1(8)	1199[1018..1423]	1199
A12	3	I	W05F2.7	http://biocompute.bmi.ac.cn/CelRNAi/search.cgi?search=W05F2.7	CTATGGCCACTGGGACAACT	AATTCCAGGCATTGGACAAG	I-1B23	100	No	No	0	No	No	1(6)	1157[984..1371]	1157
B01	3	I	F25F1.1	http://biocompute.bmi.ac.cn/CelRNAi/search.cgi?search=F25F1.1	AAATCAAACCGTTTCAGGAAAAT	ATTCTGAAAGTGTTCTGACCCAA	I-1D01	100	No	Yes	0	No	No	1(2)	1635[1371..1977]	1635
B02	3	I	F25F1.2	http://biocompute.bmi.ac.cn/CelRNAi/search.cgi?search=F25F1.2	CCTACCTCCGCACAACATTT	CTTTTGGCGGCTAGCTTATG	I-1D03	100	No	Yes	0	No	No	1(7)	1545[1299..1861]	1545
B03	3	I	K03E5.1	http://biocompute.bmi.ac.cn/CelRNAi/search.cgi?search=K03E5.1	CGCAAATCATTTCTCAATCCTAC	AGACCACAGAATCTGCAATGTTT	I-1D05	100	No	No	0	No	No	1(1)	2277[1870..2837]	2277
B04	3	I	K03E5.2	http://biocompute.bmi.ac.cn/CelRNAi/search.cgi?search=K03E5.2	CGATTTTCACATCATCTGTTTCA	AATTTTCGTTCTTCGGTTTTCTC	I-1D07	100	No	No	0	No	No	1(3)	2202[1813..2734]	2202
B05	3	I	K03E5.3	http://biocompute.bmi.ac.cn/CelRNAi/search.cgi?search=K03E5.3	TTCCCCAGTCGAAACTATACTCA	GACACCCTTGAAGAGGAAAGACT	I-1D09	100	No	No	0	No	No	1(1)	2125[1754..2629]	2125
B06	3	I	K03E5.5	http://biocompute.bmi.ac.cn/CelRNAi/search.cgi?search=K03E5.5	TGCAACATTTTTGTGTGTACCTC	TGAAACTTTTTGGATTTCAAGGA	I-1D11	100	No	Yes	0	No	No	1(3)	2069[1711..2553]	2069
B07	3	I	T28F2.1	http://biocompute.bmi.ac.cn/CelRNAi/search.cgi?search=T28F2.1	ACAGAATCCCAGCGATCAAC	GCTGGAAAATTAGGCGACTG	I-1D13	100	No	No	0	No	No	1(3)	1181[1003..1400]	1181
B08	3	I	T28F2.2	http://biocompute.bmi.ac.cn/CelRNAi/search.cgi?search=T28F2.2	TTCACTTTGACTGCCCATATCTT	TTTCAGTTGGTCATTGGAAGAGT	I-1D15	100	No	No	0	No	No	1(5)	1694[1418..2054]	1694
B10	3	I	T28F2.4	http://biocompute.bmi.ac.cn/CelRNAi/search.cgi?search=T28F2.4	TTAACAATTTGCGGGTAGGC	ACGTTCAAAGTATTTGGCGG	I-1D19	100	No	No	0	No	No	1(2)	1155[982..1368]	1155
B11	3	I	T28F2.5	http://biocompute.bmi.ac.cn/CelRNAi/search.cgi?search=T28F2.5	AACTCGGAGCAATTCGAAGA	CCTGGCTTTTCTGCAGTTTC	I-1D21	100	No	No	0	No	No	1(50)	1676[1404..2031]	1676
B12	3	I	T28F2.6	http://biocompute.bmi.ac.cn/CelRNAi/search.cgi?search=T28F2.6	AGCAAGCCCTTGAGAAAACA	GAAGGATTGTTCGGACGTGT	I-1D23	100	No	No	0	No	No	1(17)	1134[965..1342]	1134
C01	3	I	T28F2.7	http://biocompute.bmi.ac.cn/CelRNAi/search.cgi?search=T28F2.7	GAAACATTGATGCAGCCCTT	TCAGCGGCTGGTTTTTCTAT	I-1F01	100	No	No	0	No	No	1(10)	1141[970..1351]	1141
C02	3	I	T28F2.8	http://biocompute.bmi.ac.cn/CelRNAi/search.cgi?search=T28F2.8	AATGATGCTTGGTCTCAGATGAT	ACTTTCGTCATAACACAAATGGG	I-1F03	100	No	No	0	No	No	1(2)	1134[965..1342]	1134
C03	3	I	D1037.1	http://biocompute.bmi.ac.cn/CelRNAi/search.cgi?search=D1037.1	TTTTTCAGGTCAAAAAGTTCCAA	TCATATTCTTTCCGTTCTCTGGA	I-1F05	100	No	No	0	No	No	1(10)	1166[991..1382]	1166
C05	3	I	D1037.3	http://biocompute.bmi.ac.cn/CelRNAi/search.cgi?search=D1037.3	TTAAAGACCAAACGGCTTATCAA	CTTGATTTTTGCCATTTTCTGAC	I-1F09	100	No	No	0	No	No	1(3)	1007[859..1186]	1007
C06	3	I	D1037.4	http://biocompute.bmi.ac.cn/CelRNAi/search.cgi?search=D1037.4	GAGAGCGGACACAGAGAAATAGA	CTCACTCACTCCAATAAAATGGC	I-1F11	100	No	No	0	No	No	1(4)	1078[918..1273]	1078
C07	3	I	D1037.5	http://biocompute.bmi.ac.cn/CelRNAi/search.cgi?search=D1037.5	TCACAAGAACATGCAACAAATTC	CAATAATGTGTTGGCAAGTGAGA	I-1F13	100	No	No	0	No	No	1(1)	1633[1370..1975]	1633
C08	3	I	H26D21.1	http://biocompute.bmi.ac.cn/CelRNAi/search.cgi?search=H26D21.1	ATTGAGTAAGAAAAGATGCTGCG	AAAATTAGGCATTCAAACAACGA	I-1F15	100	No	No	0	No	No	1(1)	1019[869..1201]	1019
C09	3	I	H26D21.2	http://biocompute.bmi.ac.cn/CelRNAi/search.cgi?search=H26D21.2	CCCTTTGTTGTTTCGAGAATATG	GTTCGCATTGTGATCAGTGAATA	I-1F17	100	No	No	0	No	No	1(2)	1191[1012..1413]	1191
C12	3	I	T12F5.1	http://biocompute.bmi.ac.cn/CelRNAi/search.cgi?search=T12F5.1	CACCAACGGCAGGAGATATT	CCCCAGAACGCAATTAAAAA	I-1F23	100	No	No	0	No	No	1(21)	1160[986..1374]	1160
D01	3	I	T12F5.2	http://biocompute.bmi.ac.cn/CelRNAi/search.cgi?search=T12F5.2	AATCGACAAACACCAGAGCC	ATTGGAGCCAGGATGTGAAG	I-1H01	99	No	No	1	No	No	2(4)	1113[947..1316]	1112; 1113
D02	3	I	T12F5.3	http://biocompute.bmi.ac.cn/CelRNAi/search.cgi?search=T12F5.3	TTTTCAGGATTTGGAGGTGC	GTGTTTCCATTGCCGAAGTT	I-1H03	99	No	No	1	No	No	2(78)	1007[859..1186]	959; 1007
D03	3	I	T12F5.4	http://biocompute.bmi.ac.cn/CelRNAi/search.cgi?search=T12F5.4	GGGCAAGAAGTTGAGAGTGC	CGAGAACCATCGGAAATTGT	I-1H05	100	No	No	0	No	No	1(45)	1173[997..1390]	1173
D04	3	I	T12F5.5	http://biocompute.bmi.ac.cn/CelRNAi/search.cgi?search=T12F5.5	AAGTTTGGTGCAGGCCATAC	CGAAAAATCGCGAAAGAAAG	I-1H07	100	No	No	0	No	No	1(8)	1194[1014..1417]	1194
D05	3	I	Y8G1A.1	http://biocompute.bmi.ac.cn/CelRNAi/search.cgi?search=Y8G1A.1	GCACATGTGTTCTTTCTTCCTTT	CCAATTCTTTTCTCGAACTTCCT	I-1H09	100	No	No	0	No	No	1(8)	1778[1484..2165]	1778
D06	3	I	Y8G1A.2	http://biocompute.bmi.ac.cn/CelRNAi/search.cgi?search=Y8G1A.2	TGCTGTCACCTACATTCATTCAC	TCATACCGAGCATAGGATGTTCT	I-1H11	100	No	No	0	No	No	1(1)	2498[2037..3145]	2498
D07	3	I	ZK770.1	http://biocompute.bmi.ac.cn/CelRNAi/search.cgi?search=ZK770.1	ACAATGGGTGACTGCGTGTA	CTAATTTCCCACAGCCCAAA	I-1H13	100	No	No	0	No	No	1(3)	1685[1411..2043]	1685
D08	3	I	ZK770.3	http://biocompute.bmi.ac.cn/CelRNAi/search.cgi?search=ZK770.3	AATCCCTTTACGGGACAAAAATA	ATGCCTACATGCCTACCTCACTA	I-1H15	100	No	No	0	No	No	1(1)	2119[1750..2621]	2119
D09	3	I	C32E8.1	http://biocompute.bmi.ac.cn/CelRNAi/search.cgi?search=C32E8.1	GATATTCCATTTTCCTTCGTTCC	TAATTGTCACGCATGTTTTTACG	I-1H17	100	No	No	0	No	No	1(1)	994[848..1170]	994
D10	3	I	C32E8.2	http://biocompute.bmi.ac.cn/CelRNAi/search.cgi?search=C32E8.2	ATTTTCTCCCGGAAATTGTTTTA	ATTTACTTATTCTCCTCAGCGGC	I-1H19	100	No	No	0	No	No	1(37)	970[828..1141]	970
D11	3	I	C32E8.3	http://biocompute.bmi.ac.cn/CelRNAi/search.cgi?search=C32E8.3	GTTATGCTTTTCAACTGACGGAC	TGTGTACTTGTGTCGATTTACGC	I-1H21	26	Yes (Green)	No	74	Yes	No	3(89)	1564[1314..1886]	1564; 1786; 1581
D12	3	I	C32E8.4	http://biocompute.bmi.ac.cn/CelRNAi/search.cgi?search=C32E8.4	TGGCCAGTTCTATCAATCAGTTT	TAAATGAGAAAGAATGATGGCGT	I-1H23	100	No	No	0	No	No	1(2)	1149[977..1361]	1149
E01	3	I	C32E8.5	http://biocompute.bmi.ac.cn/CelRNAi/search.cgi?search=C32E8.5	ACCCGACGTGATACCAGAAG	TCGTGGAATTGTTTGTAGCG	I-1J01	100	No	No	0	No	No	1(3)	1062[905..1253]	1062
E02	3	I	C32E8.6	http://biocompute.bmi.ac.cn/CelRNAi/search.cgi?search=C32E8.6	AACAAATCCGCTCCGTATTG	CTCGAAACGCTTCACATCAA	I-1J03	100	No	No	0	No	No	1(5)	1063[906..1255]	1063
E03	3	I	C32E8.7	http://biocompute.bmi.ac.cn/CelRNAi/search.cgi?search=C32E8.7	CACAAGCCATGGGTTTACATTAT	GCGAGAGAGTACTGTAGGGTGAA	I-1J05	100	No	No	0	No	No	1(2)	2150[1773..2663]	2150
E04	3	I	C32E8.8	http://biocompute.bmi.ac.cn/CelRNAi/search.cgi?search=C32E8.8	ATGCAACATCCACGTACGAA	CTGACCTCTCGTTTCTTCGG	I-1J07	100	No	No	0	No	No	1(4)	1196[1016..1419]	1196
E05	3	I	C32E8.9	http://biocompute.bmi.ac.cn/CelRNAi/search.cgi?search=C32E8.9	ACAAATGCCAAAGTTCACAGATT	GTTGCGAGACCGTAGTAAAAATG	I-1J09	100	No	No	0	No	No	1(3)	1177[1000..1395]	1177
E06	3	I	C32E8.10	http://biocompute.bmi.ac.cn/CelRNAi/search.cgi?search=C32E8.10	TCTTAAATTTTGGCGATTTTTCA	GACAAGTTGCTCAAAACAATTCC	I-1J11	100	No	No	0	No	No	1(95)	1625[1363..1964]	1625
E07	3	I	C32E8.11	http://biocompute.bmi.ac.cn/CelRNAi/search.cgi?search=C32E8.11	AAAATTCTGAAGCGCGAAAA	ATTCTCCTAGCCCCACTGGT	I-1J13	100	No	No	0	No	No	1(15)	1049[894..1237]	1049
E08	3	I	F53F10.1	http://biocompute.bmi.ac.cn/CelRNAi/search.cgi?search=F53F10.1	TTAGGAACTGCTTGCTCTTTTTG	ATTTTCAGACACCGATATGCACT	I-1J15	100	No	No	0	No	No	1(1)	1621[1360..1959]	1621
E09	3	I	F53F10.2	http://biocompute.bmi.ac.cn/CelRNAi/search.cgi?search=F53F10.2	TCGTGTGATGCTTCCAAGAG	GAACGGCGTTGTTCATCTTT	I-1J17	100	No	No	0	No	No	1(37)	1197[1017..1420]	1197
E11	3	I	F53F10.4	http://biocompute.bmi.ac.cn/CelRNAi/search.cgi?search=F53F10.4	TTTCAAGTACATTATCATCGGGG	AAAATTAACAGCATCCAGATCCA	I-1J21	100	No	No	0	No	No	1(1)	1080[920..1276]	1080
E12	3	I	F53F10.5	http://biocompute.bmi.ac.cn/CelRNAi/search.cgi?search=F53F10.5	ATGTTTGGAGGATCTGCACC	CAGCACCAATGCTGAAAAGA	I-1J23	100	No	No	0	No	No	1(15)	1067[909..1260]	1067
F01	3	I	T03F1.1	http://biocompute.bmi.ac.cn/CelRNAi/search.cgi?search=T03F1.1	GCCAAGATGAGTGATGAGCA	GTCCTCATGAACGACGGTTT	I-1L01	100	No	No	0	No	No	1(9)	1153[980..1366]	1153
F02	3	I	T03F1.2	http://biocompute.bmi.ac.cn/CelRNAi/search.cgi?search=T03F1.2	TTGGATCAGCAGTAACAGCG	ATCATATCAACCGCCTGGAG	I-1L03	100	No	No	0	No	No	1(1)	1592[1337..1922]	1592
F03	3	I	T03F1.3	http://biocompute.bmi.ac.cn/CelRNAi/search.cgi?search=T03F1.3	GCTGTTCCAACCATTCAGGT	GGTGGCCTTGACAACTTCAT	I-1L05	100	No	No	0	No	No	1(11)	1112[946..1315]	1112
F04	3	I	T03F1.4	http://biocompute.bmi.ac.cn/CelRNAi/search.cgi?search=T03F1.4	CTTCGGACTAAAGCCAGCAC	CGGTCATCAAGCAAGAGACA	I-1L07	99	No	Yes	1	No	No	2(3)	1164[989..1379]	1164; 1153
F05	3	I	T03F1.5	http://biocompute.bmi.ac.cn/CelRNAi/search.cgi?search=T03F1.5	GAGACTTCGGAGTTGGCTTG	ATGTTTCAGGGTTTCGTTGC	I-1L09	100	No	No	0	No	No	1(1)	1198[1018..1422]	1198
F06	3	I	T03F1.6	http://biocompute.bmi.ac.cn/CelRNAi/search.cgi?search=T03F1.6	CTTCCTCGGTCACAGCTTTC	TAGTCGGTTGGGAGGATTTG	I-1L11	100	No	No	0	No	No	1(8)	1186[1008..1407]	1186
F08	3	I	T03F1.8	http://biocompute.bmi.ac.cn/CelRNAi/search.cgi?search=T03F1.8	CCTACCACAACCAGAAGACACTC	TCAACAGTTTCGGTACATTCAGA	I-1L15	100	No	No	0	No	No	1(1)	1059[902..1250]	1059
F09	3	I	T03F1.9	http://biocompute.bmi.ac.cn/CelRNAi/search.cgi?search=T03F1.9	ACTCGATTCACAGAATCAACGAT	GAGGAGAGAGAGTCAACACTCCA	I-1L17	100	No	No	0	No	No	1(2)	1122[955..1327]	1122
F10	3	I	T03F1.10	http://biocompute.bmi.ac.cn/CelRNAi/search.cgi?search=T03F1.10	TGTTACGGTAGGCTGGAACC	CCCCTTAACGTTTTCCCATT	I-1L19	100	No	No	0	No	No	1(14)	1607[1349..1941]	1607
F11	3	I	T03F1.11	http://biocompute.bmi.ac.cn/CelRNAi/search.cgi?search=T03F1.11	CTTGGGGTGAGCTTTATCTTTTT	ACCAAAACACAGACCTTCTTTCA	I-1L21	100	No	No	0	No	No	1(2)	924[789..1085]	924
F12	3	I	C50F2.1	http://biocompute.bmi.ac.cn/CelRNAi/search.cgi?search=C50F2.1	TGCAGCTTTACGCATGATTC	CAATGCGAGGATGATGTACG	I-1L23	100	No	No	0	No	No	1(3)	1185[1007..1405]	1185
G01	3	I	C50F2.2	http://biocompute.bmi.ac.cn/CelRNAi/search.cgi?search=C50F2.2	GAATTCGGCAATTTGGAAGA	TGTCTTTGGAGGAGAAGCGT	I-1N01	100	No	No	0	No	No	1(26)	1080[920..1276]	1080
G02	3	I	C50F2.3	http://biocompute.bmi.ac.cn/CelRNAi/search.cgi?search=C50F2.3	AATGGCCGACAAAGAAAATG	TTCTTCTTCCGGATCACCAC	I-1N03	100	No	No	0	No	No	1(45)	1130[961..1337]	1130
G03	3	I	C50F2.4	http://biocompute.bmi.ac.cn/CelRNAi/search.cgi?search=C50F2.4	AATTGTAGGTTTCAGATAGGCCC	ACTGCTCCTCCTTCATATTTTCC	I-1N05	100	No	No	0	No	No	1(2)	2445[1997..3070]	2445
G04	3	I	C50F2.5	http://biocompute.bmi.ac.cn/CelRNAi/search.cgi?search=C50F2.5	CAGTTTACGGTTGCCGAACT	TTAGAGATAATCGGCGCGTT	I-1N07	100	No	No	0	No	No	2(36)	976[833..1148]	976; 976
G05	3	I	C50F2.6	http://biocompute.bmi.ac.cn/CelRNAi/search.cgi?search=C50F2.6	ATCCGAAGTCTGATGGGATG	CTTCTCGTCTTGGCTTCACC	I-1N09	100	No	No	0	No	No	1(1)	1126[958..1332]	1126
G06	3	I	C50F2.7	http://biocompute.bmi.ac.cn/CelRNAi/search.cgi?search=C50F2.7	CAGCAAATTTATGAGCTTCAACC	CTCACAACATATCCAGCAAATCA	I-1N11	100	No	No	0	No	No	1(2)	891[762..1045]	891
G07	3	I	C50F2.8	http://biocompute.bmi.ac.cn/CelRNAi/search.cgi?search=C50F2.8	CGGAAGATATTCGGCAAAAA	AACCTTGCATGTCGGACTTC	I-1N13	100	No	No	0	No	No	1(355)	1624[1362..1963]	1624
G08	3	I	T20F5.1	http://biocompute.bmi.ac.cn/CelRNAi/search.cgi?search=T20F5.1	TTATTCGATGAAACGGTAGGAGA	CTCTCTCTTAGAATAGGCCGGAG	I-1N15	100	No	No	0	No	No	1(1)	1041[887..1228]	1041
G09	3	I	T20F5.2	http://biocompute.bmi.ac.cn/CelRNAi/search.cgi?search=T20F5.2	TTGTTTTCATGCCTTTTCAAGAT	GAAAACTGGGAGAAAAGTCACAA	I-1N17	100	No	No	0	No	No	1(4)	1113[947..1316]	1113
G10	3	I	T20F5.3	http://biocompute.bmi.ac.cn/CelRNAi/search.cgi?search=T20F5.3	ATTAAACGACTTGTTTCAGCAGC	TTAGCAGTAATTCGATTAGCCCA	I-1N19	100	No	No	0	No	No	1(1)	844[722..989]	844
G11	3	I	T20F5.4	http://biocompute.bmi.ac.cn/CelRNAi/search.cgi?search=T20F5.4	CAGTTTGGGCGATCGTATTT	GAACCTTCGCTCACGTCTTC	I-1N21	100	No	No	0	No	No	1(7)	1424[1202..1706]	1424
G12	3	I	T20F5.5	http://biocompute.bmi.ac.cn/CelRNAi/search.cgi?search=T20F5.5	GGTGGTGGAGTAGTGATAACGAG	AATATGTGCCTTTTGATTCTGGA	I-1N23	100	No	No	0	No	No	1(1)	1198[1018..1422]	1198
H01	3	I	T20F5.6	http://biocompute.bmi.ac.cn/CelRNAi/search.cgi?search=T20F5.6	TAACCTCCTTCCACCACAGG	TTCCGAAGACTTGGAGCAGT	I-1P01	100	No	No	0	No	No	1(5)	1073[914..1267]	1073
H02	3	I	T20F5.7	http://biocompute.bmi.ac.cn/CelRNAi/search.cgi?search=T20F5.7	CTCCAAATCCATTCTTCGGA	TGGTCCCAACCCTGATCTAC	I-1P03	100	No	No	0	No	No	1(5)	1436[1212..1721]	1436
H03	3	I	T21E3.1	http://biocompute.bmi.ac.cn/CelRNAi/search.cgi?search=T21E3.1	ATTAATTTTCCAGGTATGGCGTT	TCACGAAGTAGGTATTCAGCCAT	I-1P05	100	No	No	0	No	No	1(1)	1115[949..1319]	1115
H04	3	I	T21E3.2	http://biocompute.bmi.ac.cn/CelRNAi/search.cgi?search=T21E3.2	GTAACAAATATATCGGCGCTTTG	CTCCTTTCCAAGATAACGGAGTT	I-1P07	100	No	No	0	No	No	1(2)	1138[968..1347]	1138
H05	3	I	T21E3.3	http://biocompute.bmi.ac.cn/CelRNAi/search.cgi?search=T21E3.3	GGACATCCTTTCTCATCGGA	TACGGGAACAAATCGGAAAG	I-1P09	100	No	No	0	No	No	1(18)	1092[930..1290]	1092
H06	3	I	F47B3.1	http://biocompute.bmi.ac.cn/CelRNAi/search.cgi?search=F47B3.1	GCGTCCAAAAGACCCTGATA	CAACACAACTCGCAAAAGGA	I-1P11	100	No	No	0	No	No	2(3)	1198[1018..1422]	1198; 1198
H07	3	I	F47B3.2	http://biocompute.bmi.ac.cn/CelRNAi/search.cgi?search=F47B3.2	TGTACAATTTGTGTTCAATTGGC	TAAATAAATTTCAAAAAGGCGCA	I-1P13	100	No	No	0	No	No	2(3)	1176[999..1394]	1176; 1176
H08	3	I	F47B3.3	http://biocompute.bmi.ac.cn/CelRNAi/search.cgi?search=F47B3.3	TGAATACATCAGAACATTGGGTG	ATTAATGCACCTCCAGGAAAAAT	I-1P15	100	No	No	0	No	No	2(2)	1101[937..1301]	1101; 1101
H09	3	I	F47B3.4	http://biocompute.bmi.ac.cn/CelRNAi/search.cgi?search=F47B3.4	CAGTTAAAATGGCCCTCGAA	ACCGCATAACCCTGTTTCAG	I-1P17	100	No	No	0	No	No	1(6)	1480[1247..1778]	1480
H10	3	I	F47B3.5	http://biocompute.bmi.ac.cn/CelRNAi/search.cgi?search=F47B3.5	TTTCTCTGCATCCTTCTTCTCAC	GTTCGAAGCTCAAATCTTGGTTA	I-1P19	100	No	No	0	No	No	1(2)	1078[918..1273]	1078
H11	3	I	F47B3.6	http://biocompute.bmi.ac.cn/CelRNAi/search.cgi?search=F47B3.6	CAACACAACTCGCAAAAGGA	GCGTCCAAAAGACCCTGATA	I-1P21	100	No	No	0	No	No	2(3)	1198[1018..1422]	1198; 1198
H12	3	I	F47B3.7	http://biocompute.bmi.ac.cn/CelRNAi/search.cgi?search=F47B3.7	AAAATGATTGCCAGATTCCG	ACTATCGTGACACCCTTGCC	I-1P23	100	No	No	0	No	No	1(4)	1091[929..1289]	1091
A01	4	I	F47B3.8	http://biocompute.bmi.ac.cn/CelRNAi/search.cgi?search=F47B3.8	TTCCATTTGCATCCTCATCA	AACACAAAATGTTCCGCCTC	I-1B02	100	No	Yes	0	No	No	1(11)	1150[978..1362]	1150
A02	4	I	F28H1.1	http://biocompute.bmi.ac.cn/CelRNAi/search.cgi?search=F28H1.1	GAAATTCTTGCATTATTTGGCTG	GCCGTTTGTGTATAGTAACCGAG	I-1B04	100	No	No	0	No	No	1(1)	1033[881..1218]	1033
A03	4	I	F28H1.2	http://biocompute.bmi.ac.cn/CelRNAi/search.cgi?search=F28H1.2	TCGGGAGAAAAACACTGAAAATA	CATTTTTGGAATTCTTGAGTTGG	I-1B06	100	No	No	0	No	No	1(29)	1029[877..1213]	1029
A04	4	I	F28H1.3	http://biocompute.bmi.ac.cn/CelRNAi/search.cgi?search=F28H1.3	CACATCGATTGTGGTCTTGG	GAGGACATGAGTTCCGGTGT	I-1B08	100	No	No	0	No	No	1(3)	1178[1001..1397]	1178
A05	4	I	F28H1.4	http://biocompute.bmi.ac.cn/CelRNAi/search.cgi?search=F28H1.4	ATTAATGCACCTCCAGGAAAAAT	ACGAATCATAGAGTCATCCTCCA	I-1B10	100	No	No	0	No	No	1(1)	2738[2215..3486]	2738
A06	4	I	F28H1.5	http://biocompute.bmi.ac.cn/CelRNAi/search.cgi?search=F28H1.5	TGGAGCAAAATTCAAAGGTAAAA	TTTTTCTCCTGACTGGTATGGAA	I-1B12	100	No	No	0	No	No	1(8)	1107[942..1309]	1107
A07	4	I	F55C7.2	http://biocompute.bmi.ac.cn/CelRNAi/search.cgi?search=F55C7.2	TCAAAAAGTTCCTTTTCCAAACA	ATTCTGCTTCACTGAACTTGGAG	I-1B14	100	No	No	0	No	No	1(1)	892[762..1046]	892
A08	4	I	F55C7.3	http://biocompute.bmi.ac.cn/CelRNAi/search.cgi?search=F55C7.3	TCACATTTCCGTTCCATCAA	TGAAGAAAGCCGACGGTACT	I-1B16	100	No	Yes	0	No	No	1(4)	1419[1198..1700]	1419
A09	4	I	F55C7.4	http://biocompute.bmi.ac.cn/CelRNAi/search.cgi?search=F55C7.4	GCTCATTTTGCGATTCCATT	AGGACATGAACGAGGATTCG	I-1B18	100	No	Yes	0	No	No	1(5)	1183[1005..1403]	1183
A10	4	I	F55C7.7	http://biocompute.bmi.ac.cn/CelRNAi/search.cgi?search=F55C7.7	CTTTGGTTCACCGTCGATCT	TCTCCACGACGAACTCTCCT	I-1B20	100	No	No	0	No	No	1(2)	962[821..1131]	962
A11	4	I	C09D1.1	http://biocompute.bmi.ac.cn/CelRNAi/search.cgi?search=C09D1.1	ACGTCTTCAATCACATGCCA	CAATATCCCATCCACGGAAC	I-1B22	100	No	No	0	No	No	1(5)	873[746..1023]	873
A12	4	I	C09D1.2	http://biocompute.bmi.ac.cn/CelRNAi/search.cgi?search=C09D1.2	ATTGATCCATTTACCCCTCTTGT	ATTGTCCAAAAGTGAGTTGCATT	I-1B24	100	No	No	0	No	No	1(3)	1139[969..1348]	1139
B01	4	I	C24G7.1	http://biocompute.bmi.ac.cn/CelRNAi/search.cgi?search=C24G7.1	GAATCCAATTCCCCCAGATT	AAACGCAATTTCCAGTGAGG	I-1D02	100	No	No	0	No	No	1(2)	1083[922..1279]	1083
B02	4	I	C24G7.2	http://biocompute.bmi.ac.cn/CelRNAi/search.cgi?search=C24G7.2	CACCTTCCTTTGTCCCAAAA	CGGGGAAACTGTGAACTCAT	I-1D04	100	No	No	0	No	No	1(130)	1615[1355..1952]	1615
B03	4	I	C24G7.3	http://biocompute.bmi.ac.cn/CelRNAi/search.cgi?search=C24G7.3	TATCAATTTTGGTGTTTATGGGC	TGTTTTCAATTGCAGGAAGTTTT	I-1D06	100	No	Yes	0	No	No	1(41)	1133[964..1341]	1133
B04	4	I	C24G7.4	http://biocompute.bmi.ac.cn/CelRNAi/search.cgi?search=C24G7.4	TATGGAATGCCAAAGCACAA	TTGTTTTGAAGCGAAAACCC	I-1D08	100	No	No	0	No	No	1(5)	1141[970..1351]	1141
B05	4	I	C24G7.5	http://biocompute.bmi.ac.cn/CelRNAi/search.cgi?search=C24G7.5	ATTTCCAAACGGCTCCTTCT	TGAGACCACCGATCTGAACA	I-1D10	100	No	Yes	0	No	No	1(2)	1193[1013..1415]	1193
B06	4	I	H31G24.c	http://biocompute.bmi.ac.cn/CelRNAi/search.cgi?search=H31G24.c	ACAGGATTATACAAAGGTTGCGA	AACGATTAGCGTGGAAAATGATA	I-1D12	100	No	Yes	0	No	No	1(1)	1682[1408..2039]	1682
B07	4	I	H31G24.d	http://biocompute.bmi.ac.cn/CelRNAi/search.cgi?search=H31G24.d	TCTCGTATTCACGCCTCATTATT	TTTACTCTCCCATCCGTTGACTA	I-1D14	100	No	Yes	0	No	No	1(1)	1688[1413..2047]	1688
B08	4	I	E01A2.b	http://biocompute.bmi.ac.cn/CelRNAi/search.cgi?search=E01A2.b	CTACCACTATGGTGCATCAAACA	TGACAACGTTTTTCCTAATCGAC	I-1D16	99	No	Yes	1	No	No	2(2)	1950[1619..2393]	1950; 1953
B10	4	I	E01A2.d	http://biocompute.bmi.ac.cn/CelRNAi/search.cgi?search=E01A2.d	TGAACGGCTTCTACTTCGACTAC	GAGCAGAAAATGCAGAAAATCAC	I-1D20	100	No	Yes	0	No	No	1(7)	645[552..752]	645
B11	4	I	E01A2.f	http://biocompute.bmi.ac.cn/CelRNAi/search.cgi?search=E01A2.f	TCTTCTTTTTGGCTTCAACTGAG	GCAGAAAATGAAAAGAAACGAGA	I-1D22	100	No	Yes	0	No	No	1(11)	1521[1280..1830]	1521
B12	4	I	E01A2.g	http://biocompute.bmi.ac.cn/CelRNAi/search.cgi?search=E01A2.g	CAATGCAATATTTCCATTCAGGT	TATTTTTGACACACATTCATCCG	I-1D24	100	No	Yes	0	No	No	1(2)	2312[1897..2885]	2312
C01	4	I	E01A2.h	http://biocompute.bmi.ac.cn/CelRNAi/search.cgi?search=E01A2.h	ATCCCGTAAGTCGTTCTGGTAAT	TTGAGAAGGGGGAAATAAATAGC	I-1F02	100	No	Yes	0	No	No	1(1)	2351[1926..2939]	2351
C02	4	I	E01A2.i	http://biocompute.bmi.ac.cn/CelRNAi/search.cgi?search=E01A2.i	TAGCACGAAAGAAAGTTACCGAG	GGAATCAAAAAGACGGAGAGATT	I-1F04	100	No	Yes	0	No	No	1(1)	1688[1413..2047]	1688
C04	4	I	R12E2.2	http://biocompute.bmi.ac.cn/CelRNAi/search.cgi?search=R12E2.2	CGGTTGCGGTGAGTTTTTAT	AACCTCTTCCGATGGCTTTT	I-1F08	100	No	No	0	No	No	1(40)	1177[1000..1395]	1177
C05	4	I	R12E2.3	http://biocompute.bmi.ac.cn/CelRNAi/search.cgi?search=R12E2.3	TAAGGTTAGCATACCTGAGCGAG	AGGGGTTGATGATTTACTGTCCT	I-1F10	100	No	No	0	No	No	1(1)	1674[1402..2028]	1674
C06	4	I	R12E2.4	http://biocompute.bmi.ac.cn/CelRNAi/search.cgi?search=R12E2.4	GGTGGGTTAATTTGTGTGGC	TGTCAGGCTGTCCCAATACA	I-1F12	100	No	No	0	No	No	1(14)	1158[985..1372]	1158
C07	4	I	R12E2.5	http://biocompute.bmi.ac.cn/CelRNAi/search.cgi?search=R12E2.5	ACCACTTCCATTCTCATCGC	TCGAAATGGCCTAAAAATGC	I-1F14	100	No	No	0	No	No	1(8)	1698[1421..2060]	1698
C08	4	I	R12E2.6	http://biocompute.bmi.ac.cn/CelRNAi/search.cgi?search=R12E2.6	ATCACGAAAAAGCATAACGAAAA	GGAAATGAGATTGTTCCCTTCTT	I-1F16	100	No	No	0	No	No	1(8)	833[712..975]	833
C09	4	I	R12E2.7	http://biocompute.bmi.ac.cn/CelRNAi/search.cgi?search=R12E2.7	TGTTGGCAAAGCAGACATAGTTA	GCCCATTCAAAATACAACAGGTA	I-1F18	100	No	No	0	No	No	1(1)	882[754..1034]	882
C11	4	I	R12E2.9	http://biocompute.bmi.ac.cn/CelRNAi/search.cgi?search=R12E2.9	TCCATGTCCACCGTCAGTTA	TTGCTCTTTCTGCATTGGTG	I-1F22	100	No	No	0	No	No	1(2)	1688[1413..2047]	1688
C12	4	I	R12E2.10	http://biocompute.bmi.ac.cn/CelRNAi/search.cgi?search=R12E2.10	CAATGTTCCACGTGACGTTC	AAATCATCAATCGCCAGGAG	I-1F24	100	No	No	0	No	No	2(18)	1182[1004..1402]	1182; 1182
D01	4	I	R12E2.11	http://biocompute.bmi.ac.cn/CelRNAi/search.cgi?search=R12E2.11	TTCTTGTTTTATGTGATGCGATG	CAAATCACGTACCTGGTTCATCT	I-1H02	100	No	No	0	No	No	1(1)	998[852..1175]	998
D02	4	I	R12E2.12	http://biocompute.bmi.ac.cn/CelRNAi/search.cgi?search=R12E2.12	CGAAAAGATAGCCTCGTTTGATA	TTTGGAAAAATAGCTTGTGCTGT	I-1H04	100	No	No	0	No	No	1(1)	995[849..1171]	995
D03	4	I	R12E2.13	http://biocompute.bmi.ac.cn/CelRNAi/search.cgi?search=R12E2.13	GGTAAATATCACGAAGAAAGGCA	CGTTGATTTAATTTTTGCAGGAG	I-1H06	100	No	No	0	No	No	1(1)	1191[1012..1413]	1191
D04	4	I	R12E2.14	http://biocompute.bmi.ac.cn/CelRNAi/search.cgi?search=R12E2.14	CCTAACCTTGGGTATAAAATGGC	TCTTCGAGCTGATTACTTTCCAG	I-1H08	100	No	No	0	No	No	1(2)	636[544..742]	636
D05	4	I	R12E2.15	http://biocompute.bmi.ac.cn/CelRNAi/search.cgi?search=R12E2.15	GGTGCAAGTCTAAAAGGGAAAAT	GAACTTTTGATACACCAAGCTGC	I-1H10	100	No	No	0	No	No	1(1)	801[685..937]	801
D06	4	I	C18E3.1	http://biocompute.bmi.ac.cn/CelRNAi/search.cgi?search=C18E3.1	AAACGCCAAGAATCATCGTC	CAGAAGGGTCCCAATTCAAA	I-1H12	100	No	No	0	No	No	1(9)	1142[971..1352]	1142
D08	4	I	C18E3.3	http://biocompute.bmi.ac.cn/CelRNAi/search.cgi?search=C18E3.3	AAGAGCCTCGTCCAATCTCA	TCAATTTGGAGCATCAGTGC	I-1H16	100	No	No	0	No	No	1(2)	1581[1328..1908]	1581
D09	4	I	C18E3.4	http://biocompute.bmi.ac.cn/CelRNAi/search.cgi?search=C18E3.4	TTCCAACTACTAATTTGCTCCCA	CTTCCAGCAGAGAGAACTGAAAA	I-1H18	100	No	No	0	No	No	1(7)	890[761..1044]	890
D10	4	I	C18E3.5	http://biocompute.bmi.ac.cn/CelRNAi/search.cgi?search=C18E3.5	TCATTCAGATCTTCCTGTGGAAT	TGGAAAGCAAAAAGTTTCCATTA	I-1H20	100	No	No	0	No	No	1(9)	2198[1810..2728]	2198
D11	4	I	C18E3.6	http://biocompute.bmi.ac.cn/CelRNAi/search.cgi?search=C18E3.6	CAAAATGTCATTCTTTTTCTGGC	ATGGAAAACAGGAAATCCGTAAT	I-1H22	100	No	No	0	No	No	1(1)	2233[1837..2776]	2233
D12	4	I	C18E3.7	http://biocompute.bmi.ac.cn/CelRNAi/search.cgi?search=C18E3.7	CGTTCAGAGGTTTCAGCACA	CTGGATTTCCACCAACTCGT	I-1H24	100	Yes (Green)	No	0	No	No	2(9)	1164[989..1379]	1164; 1164
E02	4	I	C18E3.9	http://biocompute.bmi.ac.cn/CelRNAi/search.cgi?search=C18E3.9	TGTTGTCGGAGGGATAAAGG	ATTATGAGCAGTCCCAACGG	I-1J04	100	No	No	0	No	No	1(4)	1596[1340..1927]	1596
E03	4	I	C43E11.1	http://biocompute.bmi.ac.cn/CelRNAi/search.cgi?search=C43E11.1	CCAAGGAAGGGAAGAACTCC	TCTTTGGGTTACCATCTGGC	I-1J06	100	No	No	0	No	No	1(3)	1070[912..1263]	1070
E04	4	I	C43E11.2	http://biocompute.bmi.ac.cn/CelRNAi/search.cgi?search=C43E11.2	AGTGCCCATTCGAGATTCTG	GCTTCTTTCACAGTTTCCGC	I-1J08	100	No	No	0	No	No	1(6)	1676[1404..2031]	1676
E05	4	I	C43E11.3	http://biocompute.bmi.ac.cn/CelRNAi/search.cgi?search=C43E11.3	GCCGATCCTCCAGTATCAAA	TCCACACACGACATCGAAAT	I-1J10	100	No	No	0	No	No	1(9)	1045[891..1233]	1045
E06	4	I	C43E11.4	http://biocompute.bmi.ac.cn/CelRNAi/search.cgi?search=C43E11.4	TCCAGTTATTCGAGGTTCCG	CGACTCTCCCCGACATTTTA	I-1J12	100	Yes (Red)	No	0	No	No	1(33)	1109[944..1311]	1109
E07	4	I	C43E11.5	http://biocompute.bmi.ac.cn/CelRNAi/search.cgi?search=C43E11.5	GAGCTGAGTACATCATTGTGCAG	GAGTTCATTCAGTTTACGGTTGC	I-1J14	100	No	No	0	No	No	2(2)	913[780..1072]	913; 913
E08	4	I	C43E11.6	http://biocompute.bmi.ac.cn/CelRNAi/search.cgi?search=C43E11.6	CTCAAATGCCACAGCTACCA	CACCTTGGTGCCTACGAAAT	I-1J16	100	No	No	0	No	No	1(10)	1156[983..1369]	1156
E09	4	I	C43E11.7	http://biocompute.bmi.ac.cn/CelRNAi/search.cgi?search=C43E11.7	TCACGTGAGAGAGTGTGAGAGAA	CACAGCCTTATTCTTGGCTTAAA	I-1J18	100	No	No	0	No	No	1(19)	1626[1364..1966]	1626
E10	4	I	C43E11.8	http://biocompute.bmi.ac.cn/CelRNAi/search.cgi?search=C43E11.8	TGCGATGATTTCTGTGCTTC	AAATTCCAAAAATTGCGTGG	I-1J20	100	No	No	0	No	No	1(133)	935[799..1098]	935
E11	4	I	C43E11.9	http://biocompute.bmi.ac.cn/CelRNAi/search.cgi?search=C43E11.9	TTTGAAAGGAAGACCAACAAAAA	TCTTACTTTGGCATTTCCCTGTA	I-1J22	100	No	No	0	No	No	1(3)	971[829..1142]	971
E12	4	I	C43E11.10	http://biocompute.bmi.ac.cn/CelRNAi/search.cgi?search=C43E11.10	AGTGCAGCGTTCTTTCGATT	ATCGATTTTGCAGGGTTTTG	I-1J24	100	No	No	0	No	No	1(19)	1101[937..1301]	1101
F01	4	I	C43E11.11	http://biocompute.bmi.ac.cn/CelRNAi/search.cgi?search=C43E11.11	CAAATTTTCAGGGTAGCAGAATG	AGTGGACGTAAAGAATCGTTCAA	I-1L02	100	No	No	0	No	No	1(53)	899[768..1055]	899
F02	4	I	Y47D9A.a	http://biocompute.bmi.ac.cn/CelRNAi/search.cgi?search=Y47D9A.a	GGAGCATTAGGACTTGGAAGATT	TACCTTTGAAAAATCGGCAACTA	I-1L04	100	No	Yes	0	No	No	1(2)	2238[1841..2783]	2238
F03	4	I	Y47D9A.b	http://biocompute.bmi.ac.cn/CelRNAi/search.cgi?search=Y47D9A.b	GTCAATGAGTGATATTTCCCCAA	GATGCTTTTTGCAATGTCATGTA	I-1L06	100	No	Yes	0	No	No	1(1)	1009[861..1188]	1009
F04	4	I	Y47D9A.c	http://biocompute.bmi.ac.cn/CelRNAi/search.cgi?search=Y47D9A.c	GTGGATGGATAAGGTTAAAAGCC	TCCCGATGAGATTTACAAAAAGA	I-1L08	100	No	Yes	0	No	No	1(4)	1093[931..1292]	1093
F05	4	I	Y47D9A.d	http://biocompute.bmi.ac.cn/CelRNAi/search.cgi?search=Y47D9A.d	AATCTCCCCCAACCTCATAGTTA	ATCGTTCAAAGCCAGATTAATGA	I-1L10	100	No	Yes	0	No	No	1(2)	1192[1013..1414]	1192
F06	4	I	Y47D9A.e	http://biocompute.bmi.ac.cn/CelRNAi/search.cgi?search=Y47D9A.e	TAAATCATTTTCAGTCATCGGCT	AGAAACTTTTGGGGCTGATAGAG	I-1L12	100	No	Yes	0	No	No	1(1)	1138[968..1347]	1138
F07	4	I	Y47D9A.f	http://biocompute.bmi.ac.cn/CelRNAi/search.cgi?search=Y47D9A.f	AAAGAGACGCAGACAGTAGGTTG	CAATCTTGTTTTCTGGAATGAGG	I-1L14	100	No	Yes	0	No	No	1(1)	2162[1783..2679]	2162
F08	4	I	Y47D9A.g	http://biocompute.bmi.ac.cn/CelRNAi/search.cgi?search=Y47D9A.g	CCGCGTCAGTATAAAATATCTCG	TTATACGGTAAGACGACGCAGTT	I-1L16	100	No	Yes	0	No	No	1(1)	2237[1840..2782]	2237
F09	4	I	T03A1.3	http://biocompute.bmi.ac.cn/CelRNAi/search.cgi?search=T03A1.3	TGGCGAATGATTAGTGAACTTTT	GCAGTTTCGGTTTCAATAGTTTG	I-1L18	100	No	Yes	0	No	No	1(5)	1582[1329..1909]	1582
F10	4	I	T03A1.4	http://biocompute.bmi.ac.cn/CelRNAi/search.cgi?search=T03A1.4	TTTGGCTCATCAGCATCTTG	TACACTGTCAGCCGTTCTGG	I-1L20	100	No	Yes	0	No	No	1(2)	1141[970..1351]	1141
F11	4	I	ZK973.a	http://biocompute.bmi.ac.cn/CelRNAi/search.cgi?search=ZK973.a	ATGGGCGTTTCGTTTTTATTTAT	TTGGACATACATTGTCTGACAGC	I-1L22	100	No	Yes	0	No	No	1(16)	2295[1884..2862]	2295
F12	4	I	ZK973.b	http://biocompute.bmi.ac.cn/CelRNAi/search.cgi?search=ZK973.b	CTGTTCCATGAGAAGTTTTGTCC	AGGTCAGAAGAACAGCTCACAAG	I-1L24	100	No	Yes	0	No	No	1(1)	1189[1010..1410]	1189
G01	4	I	ZK973.c	http://biocompute.bmi.ac.cn/CelRNAi/search.cgi?search=ZK973.c	GACAATTTGGTGAAATTTTGGAG	CAAATGTTCCAGATCAACAGTCA	I-1N02	100	No	Yes	0	No	No	1(1)	1540[1295..1855]	1540
G02	4	I	ZK973.d	http://biocompute.bmi.ac.cn/CelRNAi/search.cgi?search=ZK973.d	CTTTGGCAATTTCAAACTATTCG	ACGTATTGTAGCGGATTTTCAGA	I-1N04	100	No	Yes	0	No	No	1(3)	2384[1951..2985]	2384
G03	4	I	ZK973.e	http://biocompute.bmi.ac.cn/CelRNAi/search.cgi?search=ZK973.e	AAATCACCAGACGAGCTTATTGA	TCACCAGTCTTTTGGATGTTCTT	I-1N06	99	No	Yes	1	No	No	6(13)	1986[1647..2441]	1986; 1986; 1986; 1986; 1986; 2139
G04	4	I	ZK973.f	http://biocompute.bmi.ac.cn/CelRNAi/search.cgi?search=ZK973.f	AAATCACCAGACGAGCTTATTGA	TCACCAGTCTTTTGGATGTTCTT	I-1N08	99	No	Yes	1	No	No	6(13)	1986[1647..2441]	1986; 1986; 1986; 1986; 1986; 2139
G05	4	I	ZK973.g	http://biocompute.bmi.ac.cn/CelRNAi/search.cgi?search=ZK973.g	AAATCACCAGACGAGCTTATTGA	TCACCAGTCTTTTGGATGTTCTT	I-1N10	99	No	Yes	1	No	No	6(13)	1986[1647..2441]	1986; 1986; 1986; 1986; 1986; 2139
G06	4	I	ZK973.h	http://biocompute.bmi.ac.cn/CelRNAi/search.cgi?search=ZK973.h	CAACAACTCCAATCTGTACCACA	TCACCAGTCTTTTGGATGTTCTT	I-1N12	99	No	Yes	1	No	No	5(9)	2448[2000..3074]	2295; 2295; 2295; 2295; 2448
G07	4	I	ZK973.i	http://biocompute.bmi.ac.cn/CelRNAi/search.cgi?search=ZK973.i	ATCGCTGAAGATTTGGATAACAA	CTTCAAGGTCCGGAATAAGAGTT	I-1N14	99	No	Yes	1	No	No	5(6)	2354[1929..2943]	2354; 2354; 2354; 2354; 2507
G08	4	I	ZK973.j	http://biocompute.bmi.ac.cn/CelRNAi/search.cgi?search=ZK973.j	ATGGCTCCCCGATATAATACTGT	TTCACAGACGGTTTTCGTATCTT	I-1N16	100	No	Yes	0	No	No	1(1)	2079[1719..2566]	2079
G09	4	I	ZK973.k	http://biocompute.bmi.ac.cn/CelRNAi/search.cgi?search=ZK973.k	GATAACTTTTCTTCGATCCGCTT	CGATTTGTTTATTTTCCTTGCAG	I-1N18	100	No	Yes	0	No	No	1(1)	2491[2032..3135]	2491
G12	4	I	T21E12.2	http://biocompute.bmi.ac.cn/CelRNAi/search.cgi?search=T21E12.2	ATTGATGGCAATTGGACATTATC	AAGAAGCCCAGTCACAATACAAA	I-1N24	100	No	No	0	No	No	1(1)	2706[2192..3440]	2706
H01	4	I	T21E12.3	http://biocompute.bmi.ac.cn/CelRNAi/search.cgi?search=T21E12.3	AATTGTGGAGTTGTCAGAATCGT	TGCATTTTTAAATTTTAGGGGGT	I-1P02	100	No	No	0	No	No	1(1)	2063[1706..2545]	2063
H02	4	I	T21E12.4	http://biocompute.bmi.ac.cn/CelRNAi/search.cgi?search=T21E12.4	AAGGAAGGAGCTCAACGACA	CCTTTCCTTCCTGGGTCTTC	I-1P04	100	No	No	0	No	No	1(6)	1195[1015..1418]	1195
H03	4	I	T21E12.5	http://biocompute.bmi.ac.cn/CelRNAi/search.cgi?search=T21E12.5	TTTCTTCTGCATCCATTTCATCT	CCATCGCGTAAACTAAAATTCTG	I-1P06	100	No	No	0	No	No	1(1)	938[801..1102]	938
H04	4	I	C11D9.1	http://biocompute.bmi.ac.cn/CelRNAi/search.cgi?search=C11D9.1	CGAGATGTGCTCAAGTTGGA	ATGGTCATGGTCGGTCATTT	I-1P08	100	No	No	0	No	No	1(7)	1550[1303..1868]	1550
H05	4	I	C41D11.1	http://biocompute.bmi.ac.cn/CelRNAi/search.cgi?search=C41D11.1	GCAGACTTGCTGCCTCTTCT	TCATCCTTCCAAATTCCGTC	I-1P10	100	No	No	0	No	No	1(9)	1144[973..1355]	1144
H06	4	I	C41D11.2	http://biocompute.bmi.ac.cn/CelRNAi/search.cgi?search=C41D11.2	TGCTCTTGATCTCGCTTCAA	GGGAGGAAACAAAAACACGA	I-1P12	100	No	No	0	No	No	1(27)	930[794..1092]	930
H07	4	I	C41D11.3	http://biocompute.bmi.ac.cn/CelRNAi/search.cgi?search=C41D11.3	TTTTGGATATTTTCGAAGCAAAA	TCAATTCTTATGGCTGTTGACCT	I-1P14	100	No	No	0	No	No	1(27)	1179[1002..1398]	1179
H08	4	I	C41D11.4	http://biocompute.bmi.ac.cn/CelRNAi/search.cgi?search=C41D11.4	TCTACCAATTGACGACTTCCAGT	ATCCTTCCTATCCCATTCAACAT	I-1P16	100	No	No	0	No	No	1(1)	2176[1793..2698]	2176
H09	4	I	C41D11.5	http://biocompute.bmi.ac.cn/CelRNAi/search.cgi?search=C41D11.5	ATTCGGCTTTTGAGGGCTAT	TCGAAATGCAAAAGATTCCC	I-1P18	100	No	No	0	No	No	1(39)	1194[1014..1417]	1194
H10	4	I	C41D11.6	http://biocompute.bmi.ac.cn/CelRNAi/search.cgi?search=C41D11.6	GGCGTCAATAATTGCAGGAT	ACCGTGCACCTCAAGGATAC	I-1P20	100	No	No	0	No	No	1(10)	1166[991..1382]	1166
H11	4	I	C41D11.7	http://biocompute.bmi.ac.cn/CelRNAi/search.cgi?search=C41D11.7	AAGAATGATGGCCATAAAGTTGA	AATGCTTGAGAATCAATATCGGA	I-1P22	100	No	No	0	No	No	1(1)	2253[1852..2804]	2253
H12	4	I	C41D7.1	http://biocompute.bmi.ac.cn/CelRNAi/search.cgi?search=C41D7.1	TTAGCATTAAGCTTGAAACAGCC	TCATCCTTGAATTTCTTCGTTGT	I-1P24	100	No	No	0	No	No	1(1)	1640[1375..1984]	1640
A01	5	I	C41D7.2	http://biocompute.bmi.ac.cn/CelRNAi/search.cgi?search=C41D7.2	GGCAAATCAATTTCTTCGGA	CGCTGGCAGTTATCACAGAA	I-2A01	100	No	No	0	No	No	1(35)	1156[983..1369]	1156
A02	5	I	T01A4.1	http://biocompute.bmi.ac.cn/CelRNAi/search.cgi?search=T01A4.1	AAGTGCGCTCTACAGTAACCAAG	CTCGTCTTCTTCATCCGTCTCTA	I-2A03	100	No	No	0	No	No	1(6)	925[790..1086]	925
A04	5	I	T01A4.3	http://biocompute.bmi.ac.cn/CelRNAi/search.cgi?search=T01A4.3	TCTGACGTTGACTAAGTTGGGAT	CTCAATAGCCTCAAAGAGCTGAA	I-2A07	100	No	No	0	No	No	1(7)	1159[985..1373]	1159
A05	5	I	D1007.1	http://biocompute.bmi.ac.cn/CelRNAi/search.cgi?search=D1007.1	GCCGGATCTGTTTTGGATAA	AAGTGCCGTAAAAATGGGTG	I-2A09	100	No	No	0	No	No	1(29)	1681[1408..2037]	1681
A06	5	I	D1007.2	http://biocompute.bmi.ac.cn/CelRNAi/search.cgi?search=D1007.2	GCGGCTGGTTTGAAAAATAA	CCATTCAATCCATTCTTGCC	I-2A11	100	No	No	0	No	No	1(464)	1129[961..1336]	1129
A07	5	I	D1007.3	http://biocompute.bmi.ac.cn/CelRNAi/search.cgi?search=D1007.3	AACAGAGTTCACTTTGTCCTTCG	GGAAGAAAGAAAATGGCAAACTT	I-2A13	100	No	No	0	No	No	1(1)	2073[1714..2558]	2073
A08	5	I	D1007.4	http://biocompute.bmi.ac.cn/CelRNAi/search.cgi?search=D1007.4	AATGATCAAATTTGGGACCTTCT	AAATTTCGCATCTGAAACAAAAA	I-2A15	100	No	No	0	No	No	1(13)	1109[944..1311]	1109
A09	5	I	D1007.5	http://biocompute.bmi.ac.cn/CelRNAi/search.cgi?search=D1007.5	AGAGCGAGTGGTGTAACGCT	AATCGATCGGTGAATTTTGC	I-2A17	100	No	No	0	No	No	1(23)	1691[1416..2050]	1691
A10	5	I	D1007.6	http://biocompute.bmi.ac.cn/CelRNAi/search.cgi?search=D1007.6	CATTAGTCGGAAGAATTTCGTTG	ATAACATTTATTGTGGTGGTGGG	I-2A19	100	No	No	0	No	No	1(2)	860[735..1008]	860
A11	5	I	D1007.7	http://biocompute.bmi.ac.cn/CelRNAi/search.cgi?search=D1007.7	TCAGTGCAAGCCAGATCAAC	TTGGTTGAGGCCTGAGAGAT	I-2A21	100	Yes (Green)	No	0	No	No	1(2)	1133[964..1341]	1133
A12	5	I	D1007.8	http://biocompute.bmi.ac.cn/CelRNAi/search.cgi?search=D1007.8	GAATGAAAGACAAGGCAAGATGT	AGTGTCGTTTGTAGACGTCGATT	I-2A23	100	No	No	0	No	No	1(1)	1022[872..1204]	1022
B01	5	I	D1007.9	http://biocompute.bmi.ac.cn/CelRNAi/search.cgi?search=D1007.9	ATCAGTTTCAGTAAACACGCTCC	GACCGGGTACTGTATTTTTAGGG	I-2C01	100	No	No	0	No	No	1(1)	1595[1339..1926]	1595
B02	5	I	D1007.10	http://biocompute.bmi.ac.cn/CelRNAi/search.cgi?search=D1007.10	GTCTGCTTCTCTTGGATCTTGAA	CGTTGAAAAGTGATTTCCTTCAG	I-2C03	100	No	No	0	No	No	1(1)	2156[1778..2671]	2156
B03	5	I	D1007.11	http://biocompute.bmi.ac.cn/CelRNAi/search.cgi?search=D1007.11	GGTTTCGACATGAGTAAAAATCG	TCCGAATCTGTTCATTTGAGTTT	I-2C05	100	No	Yes	0	No	No	1(2)	889[760..1043]	889
B04	5	I	D1007.12	http://biocompute.bmi.ac.cn/CelRNAi/search.cgi?search=D1007.12	TATTACAATAACGGGACCGAGAA	CACGAATGTTTTAATTTTGGGAA	I-2C07	100	No	No	0	No	No	1(9)	1186[1008..1407]	1186
B05	5	I	D1007.13	http://biocompute.bmi.ac.cn/CelRNAi/search.cgi?search=D1007.13	CCTCTGGAGCACATCTATTAGGA	GGTCTCCAATTCACGGATACATA	I-2C09	100	No	No	0	No	No	1(1)	1969[1634..2418]	1969
B06	5	I	D1007.14	http://biocompute.bmi.ac.cn/CelRNAi/search.cgi?search=D1007.14	TTGGCTTGAAAATGGAGTAAAAA	ACTTCTAAGTGCACAACGGTCAT	I-2C11	100	No	No	0	No	No	1(46)	1033[881..1218]	1033
B07	5	I	D1007.15	http://biocompute.bmi.ac.cn/CelRNAi/search.cgi?search=D1007.15	CACACAGAATTTGACCCGTG	TTTCAATGGATGACCCCAAT	I-2C13	100	No	No	0	No	No	1(2)	1164[989..1379]	1164
B08	5	I	C44E4.1	http://biocompute.bmi.ac.cn/CelRNAi/search.cgi?search=C44E4.1	GTTGAAGTTGAGGGTAACACTGG	GGGATCACATATAGCAAGACAGC	I-2C15	100	No	No	0	No	No	1(1)	1173[997..1390]	1173
B09	5	I	C44E4.2	http://biocompute.bmi.ac.cn/CelRNAi/search.cgi?search=C44E4.2	CGACATTATCTGCGAAGCAA	AGGCAGAGAAGCCAAAACAA	I-2C17	100	No	No	0	No	No	1(10)	1698[1421..2060]	1698
B10	5	I	C44E4.3	http://biocompute.bmi.ac.cn/CelRNAi/search.cgi?search=C44E4.3	CGAAGATATTTCAAAGATGCCAG	TGTGAACCCAAAAGAAGAAAGAA	I-2C19	100	No	No	0	No	No	1(9)	1669[1398..2022]	1669
B11	5	I	C44E4.4	http://biocompute.bmi.ac.cn/CelRNAi/search.cgi?search=C44E4.4	CAGTACGCTTAGCCTTTGGC	CGCAGAAACGAAGAGAATCC	I-2C21	100	Yes (Remapped)	No	0	No	No	1(12)	938[801..1102]	938
B12	5	I	C44E4.5	http://biocompute.bmi.ac.cn/CelRNAi/search.cgi?search=C44E4.5	GCGAGTAAAGCAGAACTCGATTA	ATCAACATGAAGAATGTGGCTCT	I-2C23	100	No	No	0	No	No	1(1)	2261[1858..2815]	2261
C01	5	I	C44E4.6	http://biocompute.bmi.ac.cn/CelRNAi/search.cgi?search=C44E4.6	ACATGCGAGTACTGTAGCTGTGA	TTGCTGATCAAATAGGCAACTTT	I-2E01	100	No	No	0	No	No	1(3)	1100[937..1300]	1100
C02	5	I	Y119C1a.a	http://biocompute.bmi.ac.cn/CelRNAi/search.cgi?search=Y119C1a.a	ATCACGATATGCTCCAACTCCTA	CTTCTGCTCAACAGACCAATTCT	I-2E03	100	No	Yes	0	No	No	1(1)	2499[2038..3146]	2499
C03	5	I	B0041.1	http://biocompute.bmi.ac.cn/CelRNAi/search.cgi?search=B0041.1	TTTCGATAAAGACCTCGAAACAA	AGATATACAATGCGCCCAATATG	I-2E05	100	No	No	0	No	No	1(1)	979[836..1152]	979
C04	5	I	B0041.2	http://biocompute.bmi.ac.cn/CelRNAi/search.cgi?search=B0041.2	GGTGGTGGTATGCACAATCA	CCATTGCCGTTTCAAAGTCT	I-2E07	100	No	No	0	No	No	1(16)	1126[958..1332]	1126
C05	5	I	B0041.3	http://biocompute.bmi.ac.cn/CelRNAi/search.cgi?search=B0041.3	CATCAGCAACAGAGTTTTGTCAG	AAACGATTTGATGTTCCGATCTA	I-2E09	100	No	No	0	No	No	1(1)	876[749..1027]	876
C06	5	I	B0041.4	http://biocompute.bmi.ac.cn/CelRNAi/search.cgi?search=B0041.4	TTCTTGAAGGCAGACTCGGT	CGCTCGTGACTGTGTACGAT	I-2E11	100	No	No	0	No	No	1(1)	943[805..1108]	943
C07	5	I	B0041.5	http://biocompute.bmi.ac.cn/CelRNAi/search.cgi?search=B0041.5	CGCTGTATTAATTTTCACTTCCG	CTGTCTCCAGTCTCAATCTCGTT	I-2E13	100	No	No	0	No	No	1(357)	1097[934..1296]	1097
C08	5	I	B0041.6	http://biocompute.bmi.ac.cn/CelRNAi/search.cgi?search=B0041.6	AGTGGAATTGGAATAAACAGGGT	TTCGCTTGAAATTATTGCGTATT	I-2E15	100	No	No	0	No	No	1(1)	1152[980..1364]	1152
C10	5	I	T04D1.2	http://biocompute.bmi.ac.cn/CelRNAi/search.cgi?search=T04D1.2	AGTCGCGCCTTATGCTAAAA	GAAATTGGGCTCGCTAGATG	I-2E19	100	No	No	0	No	No	1(10)	1569[1318..1892]	1569
D01	5	I	W09C3.1	http://biocompute.bmi.ac.cn/CelRNAi/search.cgi?search=W09C3.1	TCTCATTTTTGAGGCCAACC	GATCTCCGTCAACTTGGCAT	I-2G01	100	No	No	0	No	No	1(3)	1187[1008..1408]	1187
D02	5	I	W09C3.2	http://biocompute.bmi.ac.cn/CelRNAi/search.cgi?search=W09C3.2	GATTCGCATAACTCGACCGT	CCGGACAAGTTGCATTTCTT	I-2G03	100	No	No	0	No	No	1(15)	1186[1008..1407]	1186
D03	5	I	W09C3.3	http://biocompute.bmi.ac.cn/CelRNAi/search.cgi?search=W09C3.3	ATCACTCGAAACGGCAAAAC	ATTCCCGTAATGTGTCGCTC	I-2G05	100	No	No	0	No	No	1(18)	1199[1018..1423]	1199
D04	5	I	W09C3.4	http://biocompute.bmi.ac.cn/CelRNAi/search.cgi?search=W09C3.4	GCGAATCATTTTTCTCTCGC	CTGGACAAATAGCACACGGA	I-2G07	100	No	No	0	No	No	1(8)	1169[994..1386]	1169
D05	5	I	W09C3.6	http://biocompute.bmi.ac.cn/CelRNAi/search.cgi?search=W09C3.6	TGCGCAGACACCGTATTTAG	ATGTCCGGTGGAAGACTGAC	I-2G09	100	No	No	0	No	No	1(14)	1191[1012..1413]	1191
D06	5	I	W09C3.7	http://biocompute.bmi.ac.cn/CelRNAi/search.cgi?search=W09C3.7	TTTGACAAATCGGACAGAAAAGT	AACTTCCAACTCATCTTTCCTCC	I-2G11	100	No	No	0	No	No	1(4)	1118[951..1322]	1118
D07	5	I	W09C3.8	http://biocompute.bmi.ac.cn/CelRNAi/search.cgi?search=W09C3.8	TTCTTCTCCCAACGACGACT	CAGAAAACACGCGCAATTTA	I-2G13	100	No	No	0	No	No	1(4)	1577[1325..1902]	1577
D08	5	I	C10H11.1	http://biocompute.bmi.ac.cn/CelRNAi/search.cgi?search=C10H11.1	GAAGTGCTCATTTTTGATTTTGG	CAAATAATCTCCAAACTCGCATC	I-2G15	100	No	No	0	No	No	1(8)	1196[1016..1419]	1196
D09	5	I	C10H11.2	http://biocompute.bmi.ac.cn/CelRNAi/search.cgi?search=C10H11.2	GTCCCCTTTCAGAAAAGATTCAT	TTACCCACATTTTGTAGCACCTC	I-2G17	100	No	Yes	0	No	No	1(1)	1335[1130..1593]	1335
D10	5	I	C10H11.3	http://biocompute.bmi.ac.cn/CelRNAi/search.cgi?search=C10H11.3	ATTCAGTGATGCAATGCTCCTAT	ACTGATTCTAATCCCCACATTCC	I-2G19	100	No	No	0	No	No	1(1)	2252[1851..2802]	2252
D12	5	I	C10H11.5	http://biocompute.bmi.ac.cn/CelRNAi/search.cgi?search=C10H11.5	TTCCGTCATATTGGAGAGCC	TGTCGCCACACTTTTCTGAC	I-2G23	100	No	No	0	No	No	1(6)	1149[977..1361]	1149
E01	5	I	C10H11.6	http://biocompute.bmi.ac.cn/CelRNAi/search.cgi?search=C10H11.6	TTCACTCACCTGCTTATGCG	TTGAAATTGAAGCACGTGGA	I-2I01	100	No	No	0	No	No	1(6)	1187[1008..1408]	1187
E02	5	I	C10H11.7	http://biocompute.bmi.ac.cn/CelRNAi/search.cgi?search=C10H11.7	ACAGAAGCTTAAGCGATGAAAAA	CGTTAGAGGAGAAGTAACGAGCA	I-2I03	100	No	No	0	No	No	1(2)	1151[979..1363]	1151
E03	5	I	C10H11.8	http://biocompute.bmi.ac.cn/CelRNAi/search.cgi?search=C10H11.8	TGAGCGGTTTTATGTGACCA	GCATCCCCTATCAGCTTGAA	I-2I05	100	No	No	0	No	No	1(9)	868[742..1017]	868
E04	5	I	C10H11.9	http://biocompute.bmi.ac.cn/CelRNAi/search.cgi?search=C10H11.9	GCATTATCTCGATCACGGGT	ATTTGAACTCCGACCGAATG	I-2I07	100	No	No	0	No	No	1(2)	1075[916..1269]	1075
E05	5	I	C10H11.10	http://biocompute.bmi.ac.cn/CelRNAi/search.cgi?search=C10H11.10	CCAAGCTGTACTCGTCGTCA	TTTTAAAGACGCATGTGCCA	I-2I09	100	No	No	0	No	No	1(2)	907[775..1065]	907
E06	5	I	M04F3.1	http://biocompute.bmi.ac.cn/CelRNAi/search.cgi?search=M04F3.1	TGTGGAACGAGACTGTCGAG	CCAGTGGGATGAAAGAAGGA	I-2I11	100	No	No	0	No	No	1(9)	1009[861..1188]	1009
E08	5	I	M04F3.3	http://biocompute.bmi.ac.cn/CelRNAi/search.cgi?search=M04F3.3	GCGAAGAAGTCCACCAACTC	CGAGCCAACTGCAATTCATA	I-2I15	100	No	No	0	No	No	2(6)	1136[966..1345]	1136; 1136
E09	5	I	M04F3.4	http://biocompute.bmi.ac.cn/CelRNAi/search.cgi?search=M04F3.4	TGAAAAGACCATTGTCAGGAACT	ATTTTGTTGTTGTCTCACCGTCT	I-2I17	100	No	No	0	No	No	1(1)	1521[1280..1830]	1521
E10	5	I	M04F3.5	http://biocompute.bmi.ac.cn/CelRNAi/search.cgi?search=M04F3.5	TGATAGAATTGTTGTGGATGTGC	TTCAACGGAGGAATAGTGAAAAA	I-2I19	100	No	No	0	No	No	1(8)	2024[1676..2492]	2024
E11	5	I	F54D7.1	http://biocompute.bmi.ac.cn/CelRNAi/search.cgi?search=F54D7.1	TATCTTCTGCGAACCAGAAAAAG	TCTTGCCAGTTCATCTATACGGT	I-2I21	100	No	Yes	0	No	No	1(1)	2269[1864..2826]	2269
E12	5	I	F54D7.2	http://biocompute.bmi.ac.cn/CelRNAi/search.cgi?search=F54D7.2	ATCTTCAACCGGAGCATCTG	AGTGGAACCATTGATAGCCG	I-2I23	100	No	No	0	No	No	1(1)	1687[1412..2045]	1687
F02	5	I	F54D7.4	http://biocompute.bmi.ac.cn/CelRNAi/search.cgi?search=F54D7.4	GGCTTCACCGTCTCTTCAAC	CTCTGCGGAAATCACAGTCA	I-2K03	100	No	No	0	No	No	1(72)	1038[885..1224]	1038
F03	5	I	F57C9.1	http://biocompute.bmi.ac.cn/CelRNAi/search.cgi?search=F57C9.1	CTCCGAGCTTTGTTTTCCAG	CAAGCCTGGGAAATGTGAAT	I-2K05	100	No	No	0	No	No	1(317)	1149[977..1361]	1149
F05	5	I	F57C9.3	http://biocompute.bmi.ac.cn/CelRNAi/search.cgi?search=F57C9.3	AAAGAGCAATCAGGCCCTCT	TATTGCACCGTTTTTGGTGA	I-2K09	100	No	Yes	0	No	No	1(8)	1625[1363..1964]	1625
F06	5	I	F57C9.4	http://biocompute.bmi.ac.cn/CelRNAi/search.cgi?search=F57C9.4	TGATGTAGGAACACGGACCA	GGTCAATTTCACCGTCGAGT	I-2K11	100	No	No	0	No	No	1(2)	1098[935..1298]	1098
F07	5	I	F57C9.5	http://biocompute.bmi.ac.cn/CelRNAi/search.cgi?search=F57C9.5	CAGTAAACGCACCACGAAGA	TACCTCATTGCCTTTGGAGG	I-2K13	100	No	No	0	No	No	1(4)	1079[919..1274]	1079
F08	5	I	F57C9.6	http://biocompute.bmi.ac.cn/CelRNAi/search.cgi?search=F57C9.6	ATCGCATTTGGAATTCTTGC	TGGAATTCCTTTGCTTCTGC	I-2K15	100	No	No	0	No	No	1(13)	1686[1412..2044]	1686
F09	5	I	F57C9.7	http://biocompute.bmi.ac.cn/CelRNAi/search.cgi?search=F57C9.7	TGGAAGAAGACGAGATGGCT	GAATCTTCGGGAGTGAACCA	I-2K17	100	No	No	0	No	No	1(1)	1134[965..1342]	1134
F10	5	I	F57C9.8	http://biocompute.bmi.ac.cn/CelRNAi/search.cgi?search=F57C9.8	AGGGAAAAAGTGTTGGCCTT	ACGTCCAGCTTCTGCTTCAT	I-2K19	100	No	Yes	0	No	No	1(20)	1171[995..1388]	1171
F11	5	I	C01F4.1	http://biocompute.bmi.ac.cn/CelRNAi/search.cgi?search=C01F4.1	AAAAATCCAGAATGCTCAAAACA	TCATCACCTTCTTGACCTCAAAT	I-2K21	100	No	Yes	0	No	No	1(2)	1973[1637..2424]	1973
F12	5	I	C01F4.2	http://biocompute.bmi.ac.cn/CelRNAi/search.cgi?search=C01F4.2	CAGGTGTGACACAGACACTTCTC	GTTAAGCCTCAAGATCCACCTCT	I-2K23	100	No	No	0	No	No	1(1)	2459[2008..3090]	2459
G01	5	I	C01F4.3	http://biocompute.bmi.ac.cn/CelRNAi/search.cgi?search=C01F4.3	TCAAATGGCTATTCTGTCCAAGT	AATCAGCTGCCGATATACGATTA	I-2M01	100	No	Yes	0	No	No	1(1)	1477[1245..1774]	1477
G02	5	I	F25F8.1	http://biocompute.bmi.ac.cn/CelRNAi/search.cgi?search=F25F8.1	GACGACCGTCCTTCGATTTA	TCACGTGGTGTTGGAGTGAT	I-2M03	100	No	No	0	No	No	1(11)	1195[1015..1418]	1195
G03	5	I	F25F8.2	http://biocompute.bmi.ac.cn/CelRNAi/search.cgi?search=F25F8.2	ACAGGGGAAAATCTAAACGAGAG	CGGATAAGTTTGACAAGTTCCTG	I-2M05	100	No	No	0	No	No	1(1)	1674[1402..2028]	1674
G04	5	I	F21F3.1	http://biocompute.bmi.ac.cn/CelRNAi/search.cgi?search=F21F3.1	GGCAATTTTCCAAAGCTTTTACT	TCTCTTCTTTTGTTTTCAGCGAC	I-2M07	100	No	No	0	No	No	1(3)	2240[1842..2786]	2240
G05	5	I	F21F3.2	http://biocompute.bmi.ac.cn/CelRNAi/search.cgi?search=F21F3.2	ACGGGCTAAACACAAGAACG	TTCGACTTGTTGTCACGAGC	I-2M09	100	No	No	0	No	No	1(2)	1185[1007..1405]	1185
G06	5	I	F21F3.3	http://biocompute.bmi.ac.cn/CelRNAi/search.cgi?search=F21F3.3	TGCCAGAACGACAAAAACAA	CAGACCAAGTTTTGCGTTGA	I-2M11	100	No	No	0	No	No	1(25)	1134[965..1342]	1134
G07	5	I	F21F3.4	http://biocompute.bmi.ac.cn/CelRNAi/search.cgi?search=F21F3.4	CAAGGAACATCACATGACGG	AGGTCTTGCCTTTTTGACGA	I-2M13	100	No	No	0	No	No	1(1)	1172[996..1389]	1172
G08	5	I	F21F3.5	http://biocompute.bmi.ac.cn/CelRNAi/search.cgi?search=F21F3.5	TCCTCCCTTTGAAGTTGGTG	TGACGTGTTCGGTTTGGTTA	I-2M15	53	Yes (Green)	No	47	Yes	No	2(91)	1638[1374..1981]	1638; 1895
G09	5	I	F21F3.6	http://biocompute.bmi.ac.cn/CelRNAi/search.cgi?search=F21F3.6	TACTACGAAAATTGGGAGAGCAA	ACCAAGTTACAGCATCTTACCCA	I-2M17	100	No	No	0	No	No	1(5)	2006[1662..2468]	2006
G10	5	I	F28B3.1	http://biocompute.bmi.ac.cn/CelRNAi/search.cgi?search=F28B3.1	GTTGTTGTGTGTGCTCCACC	GGCTGGTACGAGATCGAGAG	I-2M19	100	No	No	0	No	No	1(5)	1100[937..1300]	1100
G11	5	I	F28B3.2	http://biocompute.bmi.ac.cn/CelRNAi/search.cgi?search=F28B3.2	GTTTCCGTAATTTCTCTTTGGCT	CAAACAACGCTTTGATATGTTGA	I-2M21	100	No	Yes	0	No	No	1(1)	916[783..1075]	916
G12	5	I	F28B3.3	http://biocompute.bmi.ac.cn/CelRNAi/search.cgi?search=F28B3.3	CATCAGAAGACGAAGACAGTGTG	AAATTAATGAATTCGCAGCAAAA	I-2M23	100	No	Yes	0	No	No	1(3)	2429[1985..3048]	2429
H01	5	I	F28B3.4	http://biocompute.bmi.ac.cn/CelRNAi/search.cgi?search=F28B3.4	GTGTTTCGTTGTAAACGTTAGGC	AGATTCTCTCACGAAACAAGTGC	I-2O01	100	No	No	0	No	No	1(1)	1634[1370..1976]	1634
H02	5	I	F28B3.5	http://biocompute.bmi.ac.cn/CelRNAi/search.cgi?search=F28B3.5	TCGAAAAAGTAAATTGCGCC	GCGAGAAACTGTCGTTGTGA	I-2O03	100	No	No	0	No	No	1(3)	1149[977..1361]	1149
H04	5	I	F28B3.7	http://biocompute.bmi.ac.cn/CelRNAi/search.cgi?search=F28B3.7	GTTTCCACAAACGAATTGAAGAG	GCAACAAAATATGCTGACATTGA	I-2O07	100	No	No	0	No	No	1(2)	1019[869..1201]	1019
H05	5	I	W03G9.1	http://biocompute.bmi.ac.cn/CelRNAi/search.cgi?search=W03G9.1	CAAGCGGAAAGTTCGATGAT	GAGGAAGAATCGACGACAGC	I-2O09	100	No	No	0	No	No	1(5)	1197[1017..1420]	1197
H06	5	I	W03G9.2	http://biocompute.bmi.ac.cn/CelRNAi/search.cgi?search=W03G9.2	TCAGACGAAGATCGATGACG	AAAATTGCTCACCTTGGCAC	I-2O11	100	No	No	0	No	No	1(2)	1186[1008..1407]	1186
H07	5	I	W03G9.3	http://biocompute.bmi.ac.cn/CelRNAi/search.cgi?search=W03G9.3	GCAACGTGGCCTAGAAAAAG	GGGGAACGATGAGCATAGAA	I-2O13	99	No	No	1	No	No	3(24)	1168[993..1384]	1168; 1181; 1188
H08	5	I	W03G9.4	http://biocompute.bmi.ac.cn/CelRNAi/search.cgi?search=W03G9.4	TCCTTGGCATAGAATCCTGG	GTGCGACGCAGCTGTATTTA	I-2O15	100	No	No	0	No	No	1(7)	1193[1013..1415]	1193
H09	5	I	W03G9.5	http://biocompute.bmi.ac.cn/CelRNAi/search.cgi?search=W03G9.5	GTCCACCTTTCTCCCAATCA	GGATTTGCCGAAGATTCAAA	I-2O17	100	No	No	0	No	No	1(73)	1186[1008..1407]	1186
H10	5	I	W03G9.6	http://biocompute.bmi.ac.cn/CelRNAi/search.cgi?search=W03G9.6	CACACAATGAGTTTCACCCG	GCGGCTCTCGAACATTCTAC	I-2O19	100	No	No	0	No	No	1(3)	1181[1003..1400]	1181
H11	5	I	W03G9.7	http://biocompute.bmi.ac.cn/CelRNAi/search.cgi?search=W03G9.7	ATCCCAGTGGCATCTTATCG	AGCTCGGAACAACTTTGTGG	I-2O21	100	No	No	0	No	No	1(9)	1024[873..1207]	1024
H12	5	I	F54C1.1	http://biocompute.bmi.ac.cn/CelRNAi/search.cgi?search=F54C1.1	GAGGTCTGGCTCATTTGCTC	TCGAAGCTTGGTCTCCTTGT	I-2O23	100	No	No	0	No	No	1(8)	1665[1395..2017]	1665
A01	6	I	F54C1.2	http://biocompute.bmi.ac.cn/CelRNAi/search.cgi?search=F54C1.2	ACGAGACAAGAAATCCACCG	GCATCTCCGTCCTTCTCAAG	I-2A02	100	No	No	0	No	No	1(7)	1108[943..1310]	1108
A02	6	I	F54C1.3	http://biocompute.bmi.ac.cn/CelRNAi/search.cgi?search=F54C1.3	GGATTCTCATCTCGCTCGTC	GATTTCGCCTTCAGGAAACA	I-2A04	100	No	No	0	No	No	1(11)	1524[1282..1834]	1524
A03	6	I	F54C1.5	http://biocompute.bmi.ac.cn/CelRNAi/search.cgi?search=F54C1.5	AAAGAATCATCGCTGTCCGT	CGAGGCTACAGAGTTTTCGG	I-2A06	100	No	No	0	No	No	1(12)	1687[1412..2045]	1687
A04	6	I	F54C1.6	http://biocompute.bmi.ac.cn/CelRNAi/search.cgi?search=F54C1.6	TCGAAAATCGGAAATATGCTTTA	TTTAGTTTGGCGTTTCTCATCAT	I-2A08	100	No	No	0	No	No	1(2)	2229[1834..2771]	2229
A05	6	I	F54C1.7	http://biocompute.bmi.ac.cn/CelRNAi/search.cgi?search=F54C1.7	AACTCCTCGAACTCAATCTTTCC	AAGAATGTGTTTTGTGGAGGAGA	I-2A10	100	No	No	0	No	No	1(8)	1166[991..1382]	1166
A06	6	I	F54C1.8	http://biocompute.bmi.ac.cn/CelRNAi/search.cgi?search=F54C1.8	ACGAGCGATCTCTTTTCTTTCTT	AATTTTCAAATCGAATAACCCGT	I-2A12	100	No	No	0	No	No	1(5)	1116[950..1320]	1116
A07	6	I	C46H11.1	http://biocompute.bmi.ac.cn/CelRNAi/search.cgi?search=C46H11.1	TTGACAGAAAGTGAACAGGGATT	AAAAATGAACTTGCATGGCTAAA	I-2A14	100	No	No	0	No	No	1(1)	1053[897..1242]	1053
A08	6	I	C46H11.2	http://biocompute.bmi.ac.cn/CelRNAi/search.cgi?search=C46H11.2	TAACCGACATCTTTGGGTCC	ATTCCCATTGCTCTGATTGC	I-2A16	100	No	No	0	No	No	1(5)	1659[1390..2009]	1659
A09	6	I	C46H11.3	http://biocompute.bmi.ac.cn/CelRNAi/search.cgi?search=C46H11.3	TTTAATCTATCGCTTTCCCCTTC	AATTAGAGACGTTGTCGATTGGA	I-2A18	100	No	No	0	No	No	1(2)	1071[912..1264]	1071
A10	6	I	C46H11.4	http://biocompute.bmi.ac.cn/CelRNAi/search.cgi?search=C46H11.4	TCCTGTCGTCCTACTCGCTT	AGTCAATCATCCAGCATCCC	I-2A20	100	No	No	0	No	No	1(1)	1426[1203..1709]	1426
A11	6	I	C46H11.5	http://biocompute.bmi.ac.cn/CelRNAi/search.cgi?search=C46H11.5	TGTACCTTTAACGAAGGCAGGTA	ATTTGGCTTTTTGGTTTTTGAAT	I-2A22	100	No	Yes	0	No	No	1(16)	899[768..1055]	899
A12	6	I	C46H11.6	http://biocompute.bmi.ac.cn/CelRNAi/search.cgi?search=C46H11.6	GCGACAAAATAGTCAAGGTGAAC	AGCACAAGCATTACCAAGAATGT	I-2A24	100	No	No	0	No	No	1(1)	1668[1397..2020]	1668
B01	6	I	C46H11.7	http://biocompute.bmi.ac.cn/CelRNAi/search.cgi?search=C46H11.7	TCTGCAATAAAACTCCAAGATCC	TGTTTGCTTTCAATCCAGGTACT	I-2C02	100	No	No	0	No	No	1(1)	1113[947..1316]	1113
B02	6	I	C46H11.8	http://biocompute.bmi.ac.cn/CelRNAi/search.cgi?search=C46H11.8	ACTGAGTTGTTGCAAAGAGAAGC	AACCATCATTCTATCATGTTCCG	I-2C04	100	No	No	0	No	No	1(2)	1119[952..1324]	1119
B03	6	I	C46H11.9	http://biocompute.bmi.ac.cn/CelRNAi/search.cgi?search=C46H11.9	CTATTTGAACACATTTCTTCCCG	AACGTGTAGCCCAGACAGAATTA	I-2C06	100	No	No	0	No	No	1(1)	1563[1314..1884]	1563
B04	6	I	C46H11.10	http://biocompute.bmi.ac.cn/CelRNAi/search.cgi?search=C46H11.10	CGAATATCTAGCCGATCCGA	ATGGCATCAAACTCTTTGGG	I-2C08	100	No	No	0	No	No	1(4)	1588[1334..1917]	1588
B05	6	I	C46H11.11	http://biocompute.bmi.ac.cn/CelRNAi/search.cgi?search=C46H11.11	CTTCTCTGCCAACCGCTTAC	TACATTGGAAACCAGCGACA	I-2C10	100	No	No	0	No	No	1(1)	1178[1001..1397]	1178
B06	6	I	Y110A7A.a	http://biocompute.bmi.ac.cn/CelRNAi/search.cgi?search=Y110A7A.a	GGAGACATTTTGAAAGCAAAACA	AAATTGACAATACAGCCAGCAAT	I-2C12	100	No	Yes	0	No	No	1(12)	2185[1800..2711]	2185
B07	6	I	Y110A7A.b	http://biocompute.bmi.ac.cn/CelRNAi/search.cgi?search=Y110A7A.b	TCGAGACCACGATATAAAGCAAT	ACAAATGTGTTTGGAGTCGAAGT	I-2C14	100	No	Yes	0	No	No	1(1)	2467[2014..3101]	2467
B08	6	I	Y110A7A.c	http://biocompute.bmi.ac.cn/CelRNAi/search.cgi?search=Y110A7A.c	TTTGCTACAGGTCCAATCCTTTA	CATTATCCCACACCAACTCCTTA	I-2C16	100	No	Yes	0	No	No	1(1)	1357[1148..1621]	1357
B09	6	I	Y110A7A.d	http://biocompute.bmi.ac.cn/CelRNAi/search.cgi?search=Y110A7A.d	ATTGGTCAGTGCAGTCAGATTTT	CCGAACAATTGAAGATGAGATTC	I-2C18	100	No	Yes	0	No	No	1(1)	2455[2005..3084]	2455
B10	6	I	Y110A7A.e	http://biocompute.bmi.ac.cn/CelRNAi/search.cgi?search=Y110A7A.e	TGTGGATAGAGCACAGTTGAAGA	AAAATGAAAGAAAATCTGCACCA	I-2C20	100	No	Yes	0	No	No	1(2)	2441[1994..3065]	2441
B11	6	I	Y110A7A.f	http://biocompute.bmi.ac.cn/CelRNAi/search.cgi?search=Y110A7A.f	GTGGGAGGATGGTTTACAATACA	CAGCTTCAGCGAGTAATTTCAGT	I-2C22	100	No	Yes	0	No	No	1(1)	1420[1199..1701]	1420
B12	6	I	Y110A7A.g	http://biocompute.bmi.ac.cn/CelRNAi/search.cgi?search=Y110A7A.g	TCATCCCATAAATCGTAATCGAG	GCTTTTGCATTTTTAGATGGTTG	I-2C24	100	No	Yes	0	No	No	1(1)	985[841..1159]	985
C01	6	I	Y110A7A.h	http://biocompute.bmi.ac.cn/CelRNAi/search.cgi?search=Y110A7A.h	GGGATTCTTTTGAGCATTTCTCT	AAATATGACAGAAGCATCGGAGA	I-2E02	100	No	Yes	0	No	No	1(3)	1610[1351..1945]	1610
C02	6	I	Y110A7A.i	http://biocompute.bmi.ac.cn/CelRNAi/search.cgi?search=Y110A7A.i	CAATCTTTCTCTCCGTCTCTCAA	GATCTCATCTACATCGCATTGAA	I-2E04	100	No	Yes	0	No	No	1(1)	1087[926..1284]	1087
C03	6	I	Y110A7A.j	http://biocompute.bmi.ac.cn/CelRNAi/search.cgi?search=Y110A7A.j	TAATTTTCACCGACGTTTGAGAT	TAAATACTAGCAATTCGTCCCGA	I-2E06	100	No	Yes	0	No	No	1(1)	2460[2009..3091]	2460
C05	6	I	Y110A7A.l	http://biocompute.bmi.ac.cn/CelRNAi/search.cgi?search=Y110A7A.l	CTCTTGTTAAATGCCTTGAATGG	GGTTGTTCGTAGAATCAATCGAG	I-2E10	100	No	Yes	0	No	No	1(1)	2422[1980..3038]	2422
C06	6	I	Y110A7A.m	http://biocompute.bmi.ac.cn/CelRNAi/search.cgi?search=Y110A7A.m	CTACCTAAAAATGTCGTTGGCTG	AAGTCGATTCATTTGGTTTGAGA	I-2E12	100	No	Yes	0	No	No	1(1)	1764[1473..2146]	1764
C07	6	I	Y110A7A.n	http://biocompute.bmi.ac.cn/CelRNAi/search.cgi?search=Y110A7A.n	TAAACAACTCTCAATCCTCCCAA	TGCAAACTTTGAACGTATCTTGA	I-2E14	100	No	Yes	0	No	No	1(6)	1126[958..1332]	1126
C08	6	I	Y110A7A.o	http://biocompute.bmi.ac.cn/CelRNAi/search.cgi?search=Y110A7A.o	ATTAAAATTGATTTCCGTCCGTT	TGTAGAAAATGACACAGCGAGAA	I-2E16	100	No	Yes	0	No	No	1(1)	2446[1998..3072]	2446
C09	6	I	Y110A7A.p	http://biocompute.bmi.ac.cn/CelRNAi/search.cgi?search=Y110A7A.p	AAAGGAAATTTTCAGCCAATGTT	TGCACATAAAGAAAGCAAAATGA	I-2E18	100	No	Yes	0	No	No	1(8)	2243[1844..2790]	2243
C10	6	I	Y110A7A.q	http://biocompute.bmi.ac.cn/CelRNAi/search.cgi?search=Y110A7A.q	TTTGAGAGAAGGAACACGAAGAG	AACAAAGAAACGCAGCAAGATAG	I-2E20	51	Yes (Remapped)	Yes	49	Yes	No	2(2)	2225[1831..2765]	2225; 2657
C11	6	I	Y110A7A.r	http://biocompute.bmi.ac.cn/CelRNAi/search.cgi?search=Y110A7A.r	TGTTTGAAAAAGTTTCCACCTGT	TGATCCGCTATATAGGCAACACT	I-2E22	100	No	Yes	0	No	No	1(1)	2480[2024..3119]	2480
C12	6	I	Y110A7A.s	http://biocompute.bmi.ac.cn/CelRNAi/search.cgi?search=Y110A7A.s	TCTCTCCTTTTTAGCCTGGTTCT	TTGGAATAAATGGGCCTAAGAAT	I-2E24	100	No	Yes	0	No	No	1(1)	1919[1595..2351]	1919
D01	6	I	F56A3.1	http://biocompute.bmi.ac.cn/CelRNAi/search.cgi?search=F56A3.1	TCGACATCAAATGCTTCTCG	GTTCGGAAAGTGGAAGACCA	I-2G02	100	Yes (Green)	No	0	No	No	1(8)	1104[940..1305]	1104
D02	6	I	F56A3.2	http://biocompute.bmi.ac.cn/CelRNAi/search.cgi?search=F56A3.2	CCCAATTTGAGATCGAGGAA	TGAGCTGAAAAAGCTGCAAA	I-2G04	100	No	No	0	No	No	1(193)	1434[1210..1719]	1434
D03	6	I	F56A3.3	http://biocompute.bmi.ac.cn/CelRNAi/search.cgi?search=F56A3.3	GAAGGGCAGTTGGTCATTGT	TTCTGCTGAAATTTCCGGTT	I-2G06	100	No	No	0	No	No	1(297)	1182[1004..1402]	1182
D04	6	I	F56A3.4	http://biocompute.bmi.ac.cn/CelRNAi/search.cgi?search=F56A3.4	CTTTCTCTGGGAAGAATGCG	TTTTCGTCTGCTGATGTTCG	I-2G08	100	No	No	0	No	No	1(6)	1168[993..1384]	1168
D05	6	I	C32E12.1	http://biocompute.bmi.ac.cn/CelRNAi/search.cgi?search=C32E12.1	TTTCAGGGCAAGAAACCATC	CTGCCAACCAAATCCAAGTT	I-2G10	100	No	No	0	No	No	1(21)	1196[1016..1419]	1196
D06	6	I	C32E12.2	http://biocompute.bmi.ac.cn/CelRNAi/search.cgi?search=C32E12.2	TTGCATTGGAAGTATTGGCA	CTAAGCCGTTCAGCATCTCC	I-2G12	100	No	No	0	No	No	1(13)	1164[989..1379]	1164
D07	6	I	C32E12.3	http://biocompute.bmi.ac.cn/CelRNAi/search.cgi?search=C32E12.3	GAGTCGAGAAAGCCGTGTTC	CATTTTGTGCCTGTGTGGTC	I-2G14	100	No	No	0	No	No	1(5)	1187[1008..1408]	1187
D08	6	I	C32E12.4	http://biocompute.bmi.ac.cn/CelRNAi/search.cgi?search=C32E12.4	TTGGATTGGTGGAGTCACAA	ACGATCATCTTCTTCCACGG	I-2G16	100	No	No	0	No	No	1(5)	1001[854..1179]	1001
D09	6	I	B0261.1	http://biocompute.bmi.ac.cn/CelRNAi/search.cgi?search=B0261.1	GACGAATCAAGTGTCGCTGA	CTTCCATGGCAATTCGTTTT	I-2G18	100	No	No	0	No	No	1(25)	1652[1385..2000]	1652
D11	6	I	B0261.4	http://biocompute.bmi.ac.cn/CelRNAi/search.cgi?search=B0261.4	CTGGAGTTTTGCGGACTTTC	TCCATGTCTTCTGTTCGTGC	I-2G22	100	No	No	0	No	No	1(22)	1600[1343..1932]	1600
E01	6	I	B0261.6	http://biocompute.bmi.ac.cn/CelRNAi/search.cgi?search=B0261.6	TGAGGACAATTGCTGGATTTACT	TGATATCTTCGTTTGAAATGCCT	I-2I02	100	No	No	0	No	No	1(2)	1417[1196..1697]	1417
E03	6	I	C01G8.1	http://biocompute.bmi.ac.cn/CelRNAi/search.cgi?search=C01G8.1	GGTGGTGGAAGCTCTCTCAG	CGTAAATAAAACGCGGGAAA	I-2I06	100	No	No	0	No	No	1(40)	1170[994..1387]	1170
E04	6	I	C01G8.2	http://biocompute.bmi.ac.cn/CelRNAi/search.cgi?search=C01G8.2	ACATCAACGCTATTTTCCCG	AATTCCAGAATGGATGTGGC	I-2I08	100	No	No	0	No	No	1(3)	1487[1253..1787]	1487
E05	6	I	C01G8.3	http://biocompute.bmi.ac.cn/CelRNAi/search.cgi?search=C01G8.3	TTTTCGATTCCACGAAAACC	GACGTGCAGGGATGAGGTAT	I-2I10	100	No	No	0	No	No	1(66)	1670[1399..2023]	1670
E06	6	I	C01G8.4	http://biocompute.bmi.ac.cn/CelRNAi/search.cgi?search=C01G8.4	GCTTTTGCTCCATTCGTTTC	GTGGTGGTGGAAGATATCCG	I-2I12	100	No	No	0	No	No	1(9)	1160[986..1374]	1160
E07	6	I	C01G8.5	http://biocompute.bmi.ac.cn/CelRNAi/search.cgi?search=C01G8.5	CAGAACGTCGTAGTCAGTGACAG	TTTCAGGACTTTGTCTTCTACGC	I-2I14	100	No	No	0	No	No	1(1)	1490[1255..1790]	1490
E08	6	I	C01G8.6	http://biocompute.bmi.ac.cn/CelRNAi/search.cgi?search=C01G8.6	CAGCTTAGCAACAGCCACTG	CTTTCACGATTTCCACCGAT	I-2I16	100	No	No	0	No	No	1(60)	1129[961..1336]	1129
E09	6	I	C01G8.7	http://biocompute.bmi.ac.cn/CelRNAi/search.cgi?search=C01G8.7	TACACTTGTCGACGGAGCAG	ACGTCTCATCAATTACCGCC	I-2I18	100	No	Yes	0	No	No	1(4)	1156[983..1369]	1156
E10	6	I	C01G8.8	http://biocompute.bmi.ac.cn/CelRNAi/search.cgi?search=C01G8.8	CGAAAAATCCCCTTCTCTCC	GGTGGTGGACCAAAGAAAGA	I-2I20	100	No	Yes	0	No	No	1(16)	1181[1003..1400]	1181
E11	6	I	F48C1.1	http://biocompute.bmi.ac.cn/CelRNAi/search.cgi?search=F48C1.1	CCAACTGTTTCCGGTGACTT	TGAGATATGCACCTCCACCA	I-2I22	100	No	No	0	No	No	1(15)	1182[1004..1402]	1182
E12	6	I	F48C1.2	http://biocompute.bmi.ac.cn/CelRNAi/search.cgi?search=F48C1.2	CAGACCAAATTGGCTACCGT	AGACGCGGAACTGGAAATAA	I-2I24	100	No	No	0	No	No	1(24)	1157[984..1371]	1157
F01	6	I	F48C1.3	http://biocompute.bmi.ac.cn/CelRNAi/search.cgi?search=F48C1.3	TAATTCGAAAGAAAAATGCAACG	GTCAACTCTTGAAACCTGACACC	I-2K02	100	No	No	0	No	No	1(1)	1529[1286..1840]	1529
F02	6	I	F48C1.4	http://biocompute.bmi.ac.cn/CelRNAi/search.cgi?search=F48C1.4	GTTCGTTCATTTTTACCCCCTAC	AATTTTTCGTGGAAATTTACGGT	I-2K04	100	No	No	0	No	No	1(1)	1012[863..1192]	1012
F03	6	I	F48C1.5	http://biocompute.bmi.ac.cn/CelRNAi/search.cgi?search=F48C1.5	GGTTAGAAGATGAGCAGAGACGA	AAAATGTCAAAATTCACGATTGG	I-2K06	100	No	No	0	No	No	1(1)	1073[914..1267]	1073
F04	6	I	F48C1.6	http://biocompute.bmi.ac.cn/CelRNAi/search.cgi?search=F48C1.6	ATCCTTGTCCCTGATTGCTG	TGCAGAAATGTCTTCATCCG	I-2K08	100	No	No	0	No	No	1(2)	932[796..1095]	932
F05	6	I	F48C1.7	http://biocompute.bmi.ac.cn/CelRNAi/search.cgi?search=F48C1.7	TTGGAAAAAGCGTCCTCATC	TTAAATTTGGTGCCGCCTAC	I-2K10	100	No	No	0	No	No	1(3)	1168[993..1384]	1168
F06	6	I	F48C1.8	http://biocompute.bmi.ac.cn/CelRNAi/search.cgi?search=F48C1.8	CATAGGAAACAGCCATTGGG	GTTATTACGGAGGTGGGGGT	I-2K12	100	No	No	0	No	No	1(2)	1628[1366..1968]	1628
F07	6	I	F55A12.1	http://biocompute.bmi.ac.cn/CelRNAi/search.cgi?search=F55A12.1	ACGTTGCCTTGCATCTCTCT	CAACAGCGTAAAGAGCCCAT	I-2K14	100	Yes (Green)	No	0	No	No	1(4)	1130[961..1337]	1130
F08	6	I	F55A12.2	http://biocompute.bmi.ac.cn/CelRNAi/search.cgi?search=F55A12.2	TGCCTCAACAGATCCATCAA	CATCAATTGGATGAAAGGGG	I-2K16	100	No	No	0	No	No	1(12)	1078[918..1273]	1078
F09	6	I	F55A12.3	http://biocompute.bmi.ac.cn/CelRNAi/search.cgi?search=F55A12.3	GACGAATTGACGAACAGGGT	TGCTTTCCACGTATGTTCCA	I-2K18	100	No	No	0	No	No	1(2)	1659[1390..2009]	1659
F10	6	I	F55A12.4	http://biocompute.bmi.ac.cn/CelRNAi/search.cgi?search=F55A12.4	AAACGTGACTGATAAAGAGCCAG	ACTTTCGCAAAATGTGTTTGAAT	I-2K20	100	No	No	0	No	No	1(4)	2248[1848..2797]	2248
F11	6	I	F55A12.5	http://biocompute.bmi.ac.cn/CelRNAi/search.cgi?search=F55A12.5	GTTCCCGATTTGAGTCCTGA	TGGCAATGGAAAGAGAGCTT	I-2K22	100	No	No	0	No	No	1(9)	1198[1018..1422]	1198
F12	6	I	F55A12.6	http://biocompute.bmi.ac.cn/CelRNAi/search.cgi?search=F55A12.6	TCACTTGGGGGAAAATACCA	CTCGACTTGGGAAACTCTGG	I-2K24	100	No	No	0	No	No	1(13)	1678[1405..2033]	1678
G01	6	I	F55A12.7	http://biocompute.bmi.ac.cn/CelRNAi/search.cgi?search=F55A12.7	ACAGGGATGACTGTTTTGGC	GGAACCGTACTCCGTTCAGA	I-2M02	100	No	No	0	No	No	1(3)	1158[985..1372]	1158
G02	6	I	F55A12.8	http://biocompute.bmi.ac.cn/CelRNAi/search.cgi?search=F55A12.8	CGATTGAGCCATTTTTCGAT	TTGAAGGAGGTGGAATGGTC	I-2M04	100	No	No	0	No	No	1(39)	1196[1016..1419]	1196
G03	6	I	F55A12.9	http://biocompute.bmi.ac.cn/CelRNAi/search.cgi?search=F55A12.9	ATTCTCACCTGGAATGCGAC	CCCAACAATCTCCACCAAAC	I-2M06	100	No	No	0	No	No	1(14)	1159[985..1373]	1159
G04	6	I	C24A11.1	http://biocompute.bmi.ac.cn/CelRNAi/search.cgi?search=C24A11.1	GTTGAATTTTATTGACTTCCCCC	CGGATATCAAACGAATGTATGCT	I-2M08	100	No	No	0	No	No	1(1)	1172[996..1389]	1172
G05	6	I	C24A11.2	http://biocompute.bmi.ac.cn/CelRNAi/search.cgi?search=C24A11.2	GCGAGAGAATATGAATCCAGAGA	TGAATCAATGACACTTCATTTGC	I-2M10	100	No	Yes	0	No	No	1(1)	1170[994..1387]	1170
G06	6	I	C24A11.3	http://biocompute.bmi.ac.cn/CelRNAi/search.cgi?search=C24A11.3	AATCAATCAATCTTCGCGTTTTA	TTAGTCTAATGGAGTTTGGCAGC	I-2M12	100	No	Yes	0	No	No	1(2)	1541[1296..1856]	1541
G07	6	I	C24A11.4	http://biocompute.bmi.ac.cn/CelRNAi/search.cgi?search=C24A11.4	ATGTTGCAGGAAGTATTTTTGGA	ACGAATTGAAATTAAAACTGCGA	I-2M14	100	No	Yes	0	No	No	1(6)	1013[864..1193]	1013
G08	6	I	C24A11.5	http://biocompute.bmi.ac.cn/CelRNAi/search.cgi?search=C24A11.5	CTTTCTTAGAGCTCCTTTTTGGC	CAATATCATTTCCGGTAGCTGAG	I-2M16	100	No	Yes	0	No	No	1(1)	1597[1341..1928]	1597
G09	6	I	C24A11.6	http://biocompute.bmi.ac.cn/CelRNAi/search.cgi?search=C24A11.6	AAAAGAAACGAAAATCGTGTGAA	TCTGGAACATTCGGTGTAGTTTT	I-2M18	100	No	Yes	0	No	No	1(50)	1013[864..1193]	1013
G10	6	I	C24A11.7	http://biocompute.bmi.ac.cn/CelRNAi/search.cgi?search=C24A11.7	GATGAAATGAGAAACCGACAAAG	ATTCAAACAGAAATTGGGTTCCT	I-2M20	100	No	Yes	0	No	No	1(1)	1607[1349..1941]	1607
G11	6	I	C24A11.8	http://biocompute.bmi.ac.cn/CelRNAi/search.cgi?search=C24A11.8	TATTTTCAACTTCACGCAGAGGT	CAAATGTCAACAACTCCAACAGA	I-2M22	100	No	Yes	0	No	No	1(4)	1164[989..1379]	1164
G12	6	I	C24A11.9	http://biocompute.bmi.ac.cn/CelRNAi/search.cgi?search=C24A11.9	ATTGGTCTGTTTCAAAACGAATG	TTGTTGAAGCTCGAAAGAAAATC	I-2M24	100	No	Yes	0	No	No	1(5)	1503[1266..1807]	1503
H01	6	I	C30H7.1	http://biocompute.bmi.ac.cn/CelRNAi/search.cgi?search=C30H7.1	TACAAGCATTTCCCATAAGAAGC	TGAGAAGTACACTGGTTGCTTGA	I-2O02	100	No	Yes	0	No	No	1(1)	998[852..1175]	998
H02	6	I	C30H7.2	http://biocompute.bmi.ac.cn/CelRNAi/search.cgi?search=C30H7.2	GACACTTACCACTGGATCTGGAC	TCCTTCTCCTCCTCTACACCTCT	I-2O04	100	No	No	0	No	No	1(1)	1592[1337..1922]	1592
H03	6	I	F27C1.1	http://biocompute.bmi.ac.cn/CelRNAi/search.cgi?search=F27C1.1	AAAAATGTTTTCTGCTGTTTCCA	GAAGATCAGCCAGCTTCTTGTTA	I-2O06	100	No	No	0	No	No	1(4)	1193[1013..1415]	1193
H04	6	I	F27C1.2	http://biocompute.bmi.ac.cn/CelRNAi/search.cgi?search=F27C1.2	TCAGTAGAGCGCATTTGGTG	CGAATCCGTCACTTCTCCAT	I-2O08	100	No	No	0	No	No	1(6)	1187[1008..1408]	1187
H05	6	I	F27C1.3	http://biocompute.bmi.ac.cn/CelRNAi/search.cgi?search=F27C1.3	GCTTCTTGTCGTTTCTTGGC	GAGGAAGTTTGAAGCATCGC	I-2O10	100	No	No	0	No	No	1(1)	1451[1224..1741]	1451
H06	6	I	F27C1.4	http://biocompute.bmi.ac.cn/CelRNAi/search.cgi?search=F27C1.4	GGAAGAACGTAAGGACAACACAG	ACCGAAAACATGACATAAATTGG	I-2O12	100	No	No	0	No	No	1(1)	852[729..998]	852
H07	6	I	F27C1.6	http://biocompute.bmi.ac.cn/CelRNAi/search.cgi?search=F27C1.6	CAAGATGTTTTCGGTGCAGA	AAAACAAAAACCGACGCAAC	I-2O14	100	No	No	0	No	No	1(3)	1180[1003..1399]	1180
H08	6	I	F27C1.7	http://biocompute.bmi.ac.cn/CelRNAi/search.cgi?search=F27C1.7	GGCATCCTTGTATTTCTTGACAC	GCCCTTTTTCTCTTGAAATTAGC	I-2O16	100	No	No	0	No	No	1(2)	1082[922..1278]	1082
H10	6	I	F27C1.9	http://biocompute.bmi.ac.cn/CelRNAi/search.cgi?search=F27C1.9	TTGCAAGTGAACTCTCTGATGAA	TTTTGGAAACAGCAGAAAACATT	I-2O20	100	No	Yes	0	No	No	1(3)	1041[887..1228]	1041
H11	6	I	F27C1.10	http://biocompute.bmi.ac.cn/CelRNAi/search.cgi?search=F27C1.10	TACTTCATAATCGCGGCCTATAA	AATCGATGTTGAGGAGAATTTGA	I-2O22	100	No	No	0	No	No	1(1)	945[807..1111]	945
H12	6	I	F27C1.11	http://biocompute.bmi.ac.cn/CelRNAi/search.cgi?search=F27C1.11	GGAGCTTTCACTCGCAAAAC	TTGAAACAAACGGTTCCTCC	I-2O24	100	No	No	0	No	No	1(5)	1182[1004..1402]	1182
A01	7	I	F27C1.12	http://biocompute.bmi.ac.cn/CelRNAi/search.cgi?search=F27C1.12	TAAAATTACCGCCATCAAGCTAA	ATCGTCAGTTTCGCAAATTTTTA	I-2B01	100	No	Yes	0	No	No	1(9)	1093[931..1292]	1093
A02	7	I	F27C1.13	http://biocompute.bmi.ac.cn/CelRNAi/search.cgi?search=F27C1.13	CCAAGTGTCTTCAAAAACCAAAG	CACGCATATTCTTTCATCTTTCC	I-2B03	100	No	No	0	No	No	1(10)	1120[953..1325]	1120
A03	7	I	T05E8.1	http://biocompute.bmi.ac.cn/CelRNAi/search.cgi?search=T05E8.1	TGTTCCGGTTTCAGCTCTCT	ATCGGTTCATTTGGAAGCAC	I-2B05	100	No	No	0	No	No	1(15)	1135[966..1343]	1135
A04	7	I	T05E8.2	http://biocompute.bmi.ac.cn/CelRNAi/search.cgi?search=T05E8.2	AAATTTCCAAAATCTCGGGG	CAAGCCAAACAACAGCTGAA	I-2B07	100	No	Yes	0	No	No	1(15)	1646[1380..1992]	1646
A05	7	I	T05E8.3	http://biocompute.bmi.ac.cn/CelRNAi/search.cgi?search=T05E8.3	TTGTGACAGCCCTGAACAAG	GCACACGAACGGAGTCTACA	I-2B09	100	No	No	0	No	No	1(1)	1174[998..1392]	1174
A06	7	I	C09D4.1	http://biocompute.bmi.ac.cn/CelRNAi/search.cgi?search=C09D4.1	ATCTGTTCTTCTTGGAGCACTTG	CTCTTTGTGCATATTTCCCTTTG	I-2B11	100	No	No	0	No	No	1(1)	2092[1729..2584]	2092
A07	7	I	C09D4.2	http://biocompute.bmi.ac.cn/CelRNAi/search.cgi?search=C09D4.2	CTCCCTTTTCATTCGTCCAA	ACTTCGAAATCCATGCATCC	I-2B13	100	No	No	0	No	No	1(3)	1664[1394..2015]	1664
A08	7	I	C09D4.3	http://biocompute.bmi.ac.cn/CelRNAi/search.cgi?search=C09D4.3	TCAAGAGTCTGTCGCAATGG	ATGGCAACTCTCCAACCAAC	I-2B15	100	No	No	0	No	No	1(5)	1148[976..1359]	1148
A09	7	I	C09D4.4	http://biocompute.bmi.ac.cn/CelRNAi/search.cgi?search=C09D4.4	CCTCACGAAATACTGCACGA	AAGGAGCGGCTGTCAGTAAA	I-2B17	100	No	No	0	No	No	1(2)	1132[963..1340]	1132
A10	7	I	C09D4.5	http://biocompute.bmi.ac.cn/CelRNAi/search.cgi?search=C09D4.5	CAACAAAGTTTTACTTTCCAGCG	TCGCTAATTTTTGTTGTTTTCGT	I-2B19	100	No	No	0	No	No	1(6)	988[843..1163]	988
A11	7	I	C09D4.6	http://biocompute.bmi.ac.cn/CelRNAi/search.cgi?search=C09D4.6	CCGAATAGCACTATTTTGAGGTG	GACATCTCCTTGGACACTTTCTG	I-2B21	100	No	No	0	No	No	1(1)	996[850..1173]	996
A12	7	I	F59A3.1	http://biocompute.bmi.ac.cn/CelRNAi/search.cgi?search=F59A3.1	CAGCAAGATGCTCTCACTCG	TGGTTAAGACCGGACACCTC	I-2B23	100	No	No	0	No	No	1(3)	1083[922..1279]	1083
B01	7	I	F59A3.2	http://biocompute.bmi.ac.cn/CelRNAi/search.cgi?search=F59A3.2	CCCCGAGTTGAGAATGTGAT	AGTAGAGTGTGGGCGAGCAT	I-2D01	100	No	No	0	No	No	1(6)	1099[936..1299]	1099
B02	7	I	F59A3.3	http://biocompute.bmi.ac.cn/CelRNAi/search.cgi?search=F59A3.3	CTCGCAACTTTTGGCATGTA	TTTTGTTTTGCACCCTCTCC	I-2D03	100	No	No	0	No	No	1(8)	1571[1320..1895]	1571
B03	7	I	F59A3.4	http://biocompute.bmi.ac.cn/CelRNAi/search.cgi?search=F59A3.4	ACCACGTAGATCATGGCTCC	CCGGGGTATTAACCCAATTT	I-2D05	100	No	No	0	No	No	1(50)	1614[1354..1950]	1614
B04	7	I	F59A3.5	http://biocompute.bmi.ac.cn/CelRNAi/search.cgi?search=F59A3.5	CAAAGTACGCAATGTGTCGTAGA	ATTGAAGAATGTCGCAGGAAATA	I-2D07	100	No	No	0	No	No	1(2)	958[818..1126]	958
B05	7	I	F59A3.6	http://biocompute.bmi.ac.cn/CelRNAi/search.cgi?search=F59A3.6	TCGAATGGTACGCCTTCTTC	ACCGAAACTTTTCTCTGCCA	I-2D09	100	No	No	0	No	No	1(22)	1151[979..1363]	1151
B06	7	I	F59A3.7	http://biocompute.bmi.ac.cn/CelRNAi/search.cgi?search=F59A3.7	TCAGGTGTAATGGATTGGCA	GGGAATTCAAAGAGACGCAG	I-2D11	100	No	No	0	No	No	1(88)	1669[1398..2022]	1669
B07	7	I	F59A3.8	http://biocompute.bmi.ac.cn/CelRNAi/search.cgi?search=F59A3.8	ATTTCCGCATGATTCTCGTC	CCATCCTCGAAAGAAACCAA	I-2D13	100	No	No	0	No	No	1(25)	1162[988..1377]	1162
B08	7	I	F59A3.9	http://biocompute.bmi.ac.cn/CelRNAi/search.cgi?search=F59A3.9	TTGATGTGAAACGAAACGGA	TATGGTTTTTCCAGCGGTTC	I-2D15	100	No	No	0	No	No	1(23)	1497[1261..1799]	1497
B09	7	I	F59A3.10	http://biocompute.bmi.ac.cn/CelRNAi/search.cgi?search=F59A3.10	ATATCCGGTTTCTGTTTTTGGAT	TTGTGCTGCCAAACTAGTGTAAA	I-2D17	100	No	No	0	No	No	1(1)	823[704..963]	823
B10	7	I	M01A10.1	http://biocompute.bmi.ac.cn/CelRNAi/search.cgi?search=M01A10.1	TAATTGGTCGCAACGGTGTA	TAATGATGCTTACCACGCCA	I-2D19	100	Yes (Green)	No	0	No	No	1(1)	1184[1006..1404]	1184
B11	7	I	M01A10.2	http://biocompute.bmi.ac.cn/CelRNAi/search.cgi?search=M01A10.2	TTGTGAACCAGTGCTGCTATAAA	GCACTGAATTCCTTATTTCGTTG	I-2D21	100	No	No	0	No	No	1(1)	1078[918..1273]	1078
B12	7	I	M01A10.3	http://biocompute.bmi.ac.cn/CelRNAi/search.cgi?search=M01A10.3	AGTGCGCGGGTAAGAATAGA	CTTGCTGCAGTCGATGATGT	I-2D23	100	No	No	0	No	No	1(3)	1132[963..1340]	1132
C01	7	I	M01A10.4	http://biocompute.bmi.ac.cn/CelRNAi/search.cgi?search=M01A10.4	GGACTCATTATTTCAGGCAACAG	CCACTCGAATATCTCCAGTCAAC	I-2F01	99	Yes (Remapped)	Yes	1	No	No	2(5)	1136[966..1345]	1136; 1129
C02	7	I	M01A10.5	http://biocompute.bmi.ac.cn/CelRNAi/search.cgi?search=M01A10.5	TACATCATCCCTGTCTGGCA	AAGCAATACGGTCGTCCATC	I-2F03	100	No	Yes	0	No	No	1(1)	1593[1338..1923]	1593
C03	7	I	M01E11.1	http://biocompute.bmi.ac.cn/CelRNAi/search.cgi?search=M01E11.1	ATTTATGGCATCTTTTGCCG	ATACCCACGAACGAATGGAA	I-2F05	100	No	No	0	No	No	1(14)	1064[907..1256]	1064
C04	7	I	M01E11.2	http://biocompute.bmi.ac.cn/CelRNAi/search.cgi?search=M01E11.2	GATATTCTTGCGGCTTTGGA	TTGCAATTTTCGATTCCCTC	I-2F07	100	No	No	0	No	No	1(2)	1083[922..1279]	1083
C05	7	I	M01E11.3	http://biocompute.bmi.ac.cn/CelRNAi/search.cgi?search=M01E11.3	TTGGATCCCACCATGAAAAT	TCGATCGTCTTGTTTTGCAG	I-2F09	52	Yes (Green)	No	48	Yes	No	2(53)	1192[1013..1414]	1192; 1350
C06	7	I	M01E11.4	http://biocompute.bmi.ac.cn/CelRNAi/search.cgi?search=M01E11.4	TTTACGATGGAAGGTTTCGG	GAGGATGTCGTGGACTCGAT	I-2F11	100	No	No	0	No	No	1(3)	1150[978..1362]	1150
C07	7	I	M01E11.5	http://biocompute.bmi.ac.cn/CelRNAi/search.cgi?search=M01E11.5	TTACTTTGCCGACTTTCGGT	AAGAGCAACTACGGCGAAAA	I-2F13	100	Yes (Remapped)	No	0	No	No	1(5)	1140[970..1350]	1140
C08	7	I	M01E11.6	http://biocompute.bmi.ac.cn/CelRNAi/search.cgi?search=M01E11.6	TGTCCCTTCTGGGATCTTTG	AGGCTACCGACTTTGCTGAA	I-2F15	100	No	No	0	No	No	1(10)	1136[966..1345]	1136
C09	7	I	M01E11.7	http://biocompute.bmi.ac.cn/CelRNAi/search.cgi?search=M01E11.7	AGCTTCTTGTTCTCTTGATGGTG	GAAAAACGAGAGAATAGCGTTGA	I-2F17	100	Yes (Green)	No	0	No	No	1(2)	1081[921..1277]	1081
C10	7	I	F46F11.1	http://biocompute.bmi.ac.cn/CelRNAi/search.cgi?search=F46F11.1	TATCCTGGAATCCGTCGAAC	TGTCTGAATGGTGTGGCAAT	I-2F19	100	No	No	0	No	No	1(3)	999[852..1176]	999
C11	7	I	F46F11.2	http://biocompute.bmi.ac.cn/CelRNAi/search.cgi?search=F46F11.2	TACAGTCAACCTCACTTGCTTCA	AGCATGCATAAATTGGGAATATG	I-2F21	100	No	No	0	No	No	1(4)	1015[866..1196]	1015
C12	7	I	F46F11.3	http://biocompute.bmi.ac.cn/CelRNAi/search.cgi?search=F46F11.3	GTGATTTCCGAGAGCATAAACAC	TTTCCAAAACCTTATTGAGCGTA	I-2F23	100	No	No	0	No	No	1(1)	2241[1843..2787]	2241
D01	7	I	F46F11.4	http://biocompute.bmi.ac.cn/CelRNAi/search.cgi?search=F46F11.4	AGTAGAGCTCGAAATTGAATCCC	CATGCGCCTTTAAGTTTACTGAT	I-2H01	100	No	No	0	No	No	1(2)	1123[956..1329]	1123
D02	7	I	F46F11.5	http://biocompute.bmi.ac.cn/CelRNAi/search.cgi?search=F46F11.5	TTAGAAATTGATGGGAGAGGGAT	TGATTTTTCTTGTCTTGTGCTGA	I-2H03	100	No	No	0	No	No	1(1)	889[760..1043]	889
D03	7	I	F46F11.6	http://biocompute.bmi.ac.cn/CelRNAi/search.cgi?search=F46F11.6	CACGCACCGCATATGAATAC	AAGCACTTGCCACGAGAAAT	I-2H05	100	No	No	0	No	No	1(13)	1172[996..1389]	1172
D04	7	I	F46F11.7	http://biocompute.bmi.ac.cn/CelRNAi/search.cgi?search=F46F11.7	CATTCTGTTCATTCGAGGTTTTC	TGAGAAATACGAGAGGAGCTGAC	I-2H07	100	No	No	0	No	No	1(4)	2282[1874..2844]	2282
D05	7	I	F46F11.8	http://biocompute.bmi.ac.cn/CelRNAi/search.cgi?search=F46F11.8	TGAATCCGTAACTGTGCAGC	ATCTCCAGTTGTTTGGCGTC	I-2H09	100	No	Yes	0	No	No	1(1)	1194[1014..1417]	1194
D06	7	I	F46F11.9	http://biocompute.bmi.ac.cn/CelRNAi/search.cgi?search=F46F11.9	TCGTCGATTTACAGATGGCA	CACCATATCGTGGAATGCAG	I-2H11	100	No	No	0	No	No	1(2)	1153[980..1366]	1153
D07	7	I	M01A12.1	http://biocompute.bmi.ac.cn/CelRNAi/search.cgi?search=M01A12.1	ACAAGGCGTCACTGTTTATCAAT	ACCTGTTAATTGGCAAGTTTCAA	I-2H13	100	No	No	0	No	No	1(10)	2260[1857..2813]	2260
D08	7	I	M01A12.2	http://biocompute.bmi.ac.cn/CelRNAi/search.cgi?search=M01A12.2	ACATAAATACCGAATGGATGCTG	GAGCGAAGATATAAGCGATTGAA	I-2H15	86	No	Yes	14	Yes	No	6(10)	1117[951..1321]	1117; 1245; 1103; 1021; 1098; 1258
D09	7	I	F55F8.1	http://biocompute.bmi.ac.cn/CelRNAi/search.cgi?search=F55F8.1	AGGAGTGCCTACATCGCATC	AGAATCGCGCAGAAAAATGT	I-2H17	100	No	No	0	No	No	1(37)	1178[1001..1397]	1178
D10	7	I	F55F8.2	http://biocompute.bmi.ac.cn/CelRNAi/search.cgi?search=F55F8.2	CGGCAAAATATCCTTCCTCA	TGGCAGACATGTGATGTTGA	I-2H19	100	Yes (Green)	No	0	No	No	1(17)	1128[960..1335]	1128
D11	7	I	F55F8.3	http://biocompute.bmi.ac.cn/CelRNAi/search.cgi?search=F55F8.3	TAGAAGACGCTCTGCATACATCA	TGATGTTTCCTTTATCAGTGGCT	I-2H21	100	No	No	0	No	No	1(1)	2251[1851..2801]	2251
D12	7	I	F55F8.4	http://biocompute.bmi.ac.cn/CelRNAi/search.cgi?search=F55F8.4	GAATCATGACGGCCATTTCT	ATCCAAGATCAACCATTCGG	I-2H23	100	No	No	0	No	No	1(4)	1194[1014..1417]	1194
E01	7	I	F55F8.5	http://biocompute.bmi.ac.cn/CelRNAi/search.cgi?search=F55F8.5	TTACATCCCACATTTTCGCA	GCAAACGGCCAGTATGTTTT	I-2J01	100	No	No	0	No	No	1(17)	1127[959..1333]	1127
E02	7	I	F55F8.6	http://biocompute.bmi.ac.cn/CelRNAi/search.cgi?search=F55F8.6	CGGAAACAAAAATACCGTATGAA	GGTTTCTATTGTCTTCTCGGCTT	I-2J03	100	No	No	0	No	No	1(3)	1074[915..1268]	1074
E03	7	I	F55F8.7	http://biocompute.bmi.ac.cn/CelRNAi/search.cgi?search=F55F8.7	ACCATGGAACTTGCACATGA	TTGGACAAATCCCCTGGTTA	I-2J05	100	No	No	0	No	No	1(4)	1116[950..1320]	1116
E04	7	I	F55F8.8	http://biocompute.bmi.ac.cn/CelRNAi/search.cgi?search=F55F8.8	AATGGAATTCAACTGTCAAATCG	ATGGAAGTACGAAGAATGTTGGA	I-2J07	100	No	No	0	No	No	1(1)	1601[1344..1933]	1601
E05	7	I	F55F8.9	http://biocompute.bmi.ac.cn/CelRNAi/search.cgi?search=F55F8.9	AAATGTGGTTCTGTCGAGCC	GAAACGACTGCACTGACGAA	I-2J09	100	No	No	0	No	No	1(3)	1658[1389..2007]	1658
E06	7	I	T19B4.1	http://biocompute.bmi.ac.cn/CelRNAi/search.cgi?search=T19B4.1	CAGTTGCATTTGAACCGATG	CAAACCTTGCATCCCAAACT	I-2J11	100	No	No	0	No	No	1(8)	1184[1006..1404]	1184
E07	7	I	T19B4.2	http://biocompute.bmi.ac.cn/CelRNAi/search.cgi?search=T19B4.2	GTTCCTGCCACAATTCCAGT	GGTTGAGGCAGTAGAGGCAG	I-2J13	100	No	No	0	No	No	1(4)	1173[997..1390]	1173
E08	7	I	T19B4.3	http://biocompute.bmi.ac.cn/CelRNAi/search.cgi?search=T19B4.3	CTGAAAATGACACTTCCACGTTT	CAATCGAGAAGCTTTCAGTCATT	I-2J15	100	No	No	0	No	No	1(1)	1169[994..1386]	1169
E09	7	I	T19B4.4	http://biocompute.bmi.ac.cn/CelRNAi/search.cgi?search=T19B4.4	AAAATGACGGGAGGTTTAATTGT	GAATGCTGTTAGATTTTTCGCTG	I-2J17	57	Yes (Green)	No	43	Yes	No	2(7)	1099[936..1299]	1099; 1036
E10	7	I	T19B4.5	http://biocompute.bmi.ac.cn/CelRNAi/search.cgi?search=T19B4.5	TTTGCAAACACAGCTTTTCG	GATTATTGCCCACGTGTCCT	I-2J19	100	No	No	0	No	No	1(19)	1184[1006..1404]	1184
E11	7	I	T19B4.6	http://biocompute.bmi.ac.cn/CelRNAi/search.cgi?search=T19B4.6	CTCAAAATGCAAATTGTGCTGTA	CGATGAACCTTAATACGTCTTCG	I-2J21	100	No	Yes	0	No	No	1(1)	1160[986..1374]	1160
E12	7	I	T19B4.7	http://biocompute.bmi.ac.cn/CelRNAi/search.cgi?search=T19B4.7	GGTAGGCACAGTGGGAAGAA	CTGAGGCAATCTCTGCAACA	I-2J23	100	No	No	0	No	No	1(5)	1177[1000..1395]	1177
F01	7	I	C04F1.1	http://biocompute.bmi.ac.cn/CelRNAi/search.cgi?search=C04F1.1	CCTACCAGCAAATTGGAAACATA	GCCAGATACGATCTATGCATTTC	I-2L01	100	No	No	0	No	No	1(1)	2314[1898..2888]	2314
F02	7	I	C04F1.2	http://biocompute.bmi.ac.cn/CelRNAi/search.cgi?search=C04F1.2	TGCTGGTTTGGCATTCAATA	CGATTCCTTCGGTTTCATGT	I-2L03	100	No	Yes	0	No	No	1(5)	1044[890..1231]	1044
F03	7	I	C04F1.3	http://biocompute.bmi.ac.cn/CelRNAi/search.cgi?search=C04F1.3	AATGAAGCGTGAAAACTATCCAA	CAATCAAAACTAATTACGAGCCG	I-2L05	100	No	No	0	No	No	1(2)	2118[1749..2619]	2118
F04	7	I	F56H1.1	http://biocompute.bmi.ac.cn/CelRNAi/search.cgi?search=F56H1.1	GGCAGGCATACACAGCTTTT	TAGAACGCATGAGTCAACGC	I-2L07	100	No	No	0	No	No	1(12)	1125[957..1331]	1125
F05	7	I	F56H1.2	http://biocompute.bmi.ac.cn/CelRNAi/search.cgi?search=F56H1.2	TCAAAACTTATCGCCGGAAC	CAGGCTTTTCTTCAACTCCG	I-2L09	100	No	No	0	No	No	1(14)	1177[1000..1395]	1177
F06	7	I	F56H1.3	http://biocompute.bmi.ac.cn/CelRNAi/search.cgi?search=F56H1.3	AGGTGTTATGGGCCTTTTGTAGT	CACGCTTTGATGTAAATGAGTGA	I-2L11	100	No	No	0	No	No	1(1)	2283[1875..2845]	2283
F07	7	I	F56H1.4	http://biocompute.bmi.ac.cn/CelRNAi/search.cgi?search=F56H1.4	GACCAGAACGAAGAAGAGCG	CAACTAATTTTCAGGCCCCA	I-2L13	100	No	No	0	No	No	1(2)	1199[1018..1423]	1199
F08	7	I	F56H1.5	http://biocompute.bmi.ac.cn/CelRNAi/search.cgi?search=F56H1.5	CAGCTCCAACATCCAGAACA	CCAAGTAGGCGGTGTCATTT	I-2L15	100	No	No	0	No	No	1(21)	1199[1018..1423]	1199
F09	7	I	T22E7.1	http://biocompute.bmi.ac.cn/CelRNAi/search.cgi?search=T22E7.1	GACAACGCAGTTGTAAAGAATCC	ACCGAATTTCTTAAAAGTGGAGC	I-2L17	100	No	No	0	No	No	1(5)	1465[1235..1758]	1465
F10	7	I	T22E7.2	http://biocompute.bmi.ac.cn/CelRNAi/search.cgi?search=T22E7.2	TTCCAAGTTTCTCAATTTTTCCA	TAAATGCGAAGTGATACGGTTTT	I-2L19	100	No	No	0	No	No	1(26)	1195[1015..1418]	1195
F11	7	I	B0414.1	http://biocompute.bmi.ac.cn/CelRNAi/search.cgi?search=B0414.1	AAAGTTTCCAAGCAACACGG	TTCTGGGAAATACTGCCTGG	I-2L21	100	No	No	0	No	No	1(2)	962[821..1131]	962
F12	7	I	B0414.2	http://biocompute.bmi.ac.cn/CelRNAi/search.cgi?search=B0414.2	CGTCACCTGGTACACCTCTTTAC	TGAGAGAAATTTGGTGTGTTGTG	I-2L23	100	No	No	0	No	No	1(1)	1494[1258..1796]	1494
G01	7	I	B0414.3	http://biocompute.bmi.ac.cn/CelRNAi/search.cgi?search=B0414.3	ATTGAACTTTGAGGTGTTGCATT	CACAGTGTTATTAGGCTTTTGGG	I-2N01	100	No	No	0	No	No	1(3)	1145[974..1356]	1145
G02	7	I	B0414.4	http://biocompute.bmi.ac.cn/CelRNAi/search.cgi?search=B0414.4	GCTTAAACAGACATACTACGCGG	TTTCATTTTCCTACTTTCAGGCA	I-2N03	100	No	Yes	0	No	No	1(2)	1003[856..1181]	1003
G03	7	I	B0414.5	http://biocompute.bmi.ac.cn/CelRNAi/search.cgi?search=B0414.5	CTTGTCCAGGCCATTCAACT	CAGACTTGCTGCCGTTGATA	I-2N05	100	No	No	0	No	No	1(1)	1064[907..1256]	1064
G05	7	I	B0414.7	http://biocompute.bmi.ac.cn/CelRNAi/search.cgi?search=B0414.7	AGCTTGGTGACGATTTGTCC	CCTGCAAATCGGGAAAGTTA	I-2N09	100	No	No	0	No	No	1(1)	1130[961..1337]	1130
G06	7	I	B0414.8	http://biocompute.bmi.ac.cn/CelRNAi/search.cgi?search=B0414.8	TTTGAAACCAAAGCATGCAG	ATTTCCCCCAAATTTCGTTC	I-2N11	100	No	No	0	No	No	1(15)	1171[995..1388]	1171
G07	7	I	C32F10.1	http://biocompute.bmi.ac.cn/CelRNAi/search.cgi?search=C32F10.1	ACCAATTTCGGCATTCTACG	GAGCTGGATGCAGGAAAAAC	I-2N13	100	No	No	0	No	No	1(10)	927[792..1089]	927
G08	7	I	C32F10.2	http://biocompute.bmi.ac.cn/CelRNAi/search.cgi?search=C32F10.2	CTGGAAGACGTTTCCGTGAT	GGTCTTCCAAGTTCGTCTCG	I-2N15	100	No	No	0	No	No	1(3)	1142[971..1352]	1142
G09	7	I	C32F10.4	http://biocompute.bmi.ac.cn/CelRNAi/search.cgi?search=C32F10.4	AGGAATCGGAGGAGCAGTTT	TTGGCACACTCAGACACACA	I-2N17	100	No	No	0	No	No	1(570)	1029[877..1213]	1029
G10	7	I	C32F10.5	http://biocompute.bmi.ac.cn/CelRNAi/search.cgi?search=C32F10.5	TTATCATCCGCACTCATGGA	TCCTCATAAAGATGGACGCC	I-2N19	100	No	No	0	No	No	1(2)	1165[990..1381]	1165
G11	7	I	C32F10.6	http://biocompute.bmi.ac.cn/CelRNAi/search.cgi?search=C32F10.6	ACTGTATTACGAATGCCGCC	GGCAACGATGACTGGAAGAT	I-2N21	100	No	No	0	No	No	1(5)	1042[888..1229]	1042
G12	7	I	C32F10.7	http://biocompute.bmi.ac.cn/CelRNAi/search.cgi?search=C32F10.7	CCGTTTAGATGTCTTGAATCCTG	ATTCTGCAACTCATATGCCAACT	I-2N23	100	No	Yes	0	No	No	1(1)	1037[884..1223]	1037
H01	7	I	C32F10.8	http://biocompute.bmi.ac.cn/CelRNAi/search.cgi?search=C32F10.8	CCGGTAGGATTTCCTGGATT	GTTAGGTTCGTGCAAACGGT	I-2P01	100	No	No	0	No	No	1(30)	1115[949..1319]	1115
H02	7	I	F33D11.1	http://biocompute.bmi.ac.cn/CelRNAi/search.cgi?search=F33D11.1	TATTATCATTTCGCAATCAAGGC	CGCGCTAGTCAGTAGGTTAAAAA	I-2P03	100	No	No	0	No	No	1(1)	1079[919..1274]	1079
H03	7	I	F33D11.2	http://biocompute.bmi.ac.cn/CelRNAi/search.cgi?search=F33D11.2	TCAACTCGGAACAAAACGTG	CCCAAGTTCCATCCTGAAAA	I-2P05	100	No	No	0	No	No	1(14)	1025[874..1208]	1025
H04	7	I	F33D11.3	http://biocompute.bmi.ac.cn/CelRNAi/search.cgi?search=F33D11.3	TTCGGTATGTGGTGTGGCTA	GCTATGTATGACCCGCGAAT	I-2P07	100	No	No	0	No	No	1(2)	1504[1266..1808]	1504
H06	7	I	F33D11.5	http://biocompute.bmi.ac.cn/CelRNAi/search.cgi?search=F33D11.5	GCAGCAAGAAGTGAGCATGA	GAAAGACATCGTGCTCGTGA	I-2P11	100	No	No	0	No	No	1(7)	1565[1315..1887]	1565
H07	7	I	F33D11.6	http://biocompute.bmi.ac.cn/CelRNAi/search.cgi?search=F33D11.6	TCCAACAAGTCCAATCAAGAAGT	TGTAAATTCGAAGAAAACCCTGA	I-2P13	100	No	No	0	No	No	1(1)	830[710..972]	830
H09	7	I	F33D11.8	http://biocompute.bmi.ac.cn/CelRNAi/search.cgi?search=F33D11.8	ACCAGATTTTGTGAGGAGTTGAA	ACCCCCAGAATATTCCTTCTACA	I-2P17	100	No	No	0	No	No	1(2)	1791[1495..2182]	1791
H10	7	I	F33D11.9	http://biocompute.bmi.ac.cn/CelRNAi/search.cgi?search=F33D11.9	GACGCATGAAAGGACTTTATCAC	ACTTCTCGTCAATTGCCATGTAT	I-2P19	100	No	No	0	No	No	1(1)	2049[1696..2526]	2049
H11	7	I	F33D11.10	http://biocompute.bmi.ac.cn/CelRNAi/search.cgi?search=F33D11.10	CATCTAATCCTCTCGCCCAA	TTTTCGCCGTATTATCTCGG	I-2P21	100	No	No	0	No	No	1(2)	1145[974..1356]	1145
H12	7	I	F33D11.11	http://biocompute.bmi.ac.cn/CelRNAi/search.cgi?search=F33D11.11	AAAATCCGAATGGAGCAATG	TTTTCGTTTTTCGTTTTGCC	I-2P23	100	No	No	0	No	No	1(19)	1486[1252..1785]	1486
A01	8	I	C34G6.1	http://biocompute.bmi.ac.cn/CelRNAi/search.cgi?search=C34G6.1	TAATGAGTCTTCTGGACACAGCA	ATCTATTTGTCGGCAATCTTTGA	I-2B02	100	No	No	0	No	No	1(5)	2165[1785..2683]	2165
A02	8	I	C34G6.2	http://biocompute.bmi.ac.cn/CelRNAi/search.cgi?search=C34G6.2	CTGCCAAAACGGTGTATGTG	GAACTTGTGCAACTGGAGCA	I-2B04	100	No	No	0	No	No	1(16)	1154[981..1367]	1154
A03	8	I	C34G6.3	http://biocompute.bmi.ac.cn/CelRNAi/search.cgi?search=C34G6.3	ACCATTTTCAGACTTTCGATTCA	ATTTGTTCTTACAATTCCCGGTT	I-2B06	100	No	No	0	No	No	1(1)	661[565..771]	661
A04	8	I	C34G6.4	http://biocompute.bmi.ac.cn/CelRNAi/search.cgi?search=C34G6.4	CAGCATTTGGGGGTGTAAGT	AGAGAAGCAGCAAGACGAGC	I-2B08	100	No	No	0	No	No	1(2)	1199[1018..1423]	1199
A05	8	I	C34G6.5	http://biocompute.bmi.ac.cn/CelRNAi/search.cgi?search=C34G6.5	GCTGCAATGGAAAGAGATCC	CAAGCGAGAAAAATTCGGAG	I-2B10	100	No	No	0	No	No	1(32)	1160[986..1374]	1160
A06	8	I	C34G6.6	http://biocompute.bmi.ac.cn/CelRNAi/search.cgi?search=C34G6.6	TTGGAACGTTCATCAGCAAG	CTGTGCTTGCGGACACTTTA	I-2B12	100	No	No	0	No	No	1(3)	1091[929..1289]	1091
A07	8	I	C34G6.7	http://biocompute.bmi.ac.cn/CelRNAi/search.cgi?search=C34G6.7	CTGTCGTTCACCGGTAGGAT	TACTTGATTCGTGTTGGGCA	I-2B14	100	No	No	0	No	No	1(2)	1168[993..1384]	1168
A08	8	I	Y76G2B.a	http://biocompute.bmi.ac.cn/CelRNAi/search.cgi?search=Y76G2B.a	TCACTCAAGGAATTTGTCGATTT	CCATCACAACATGTCCATAACAC	I-2B16	100	No	Yes	0	No	No	1(48)	2334[1914..2916]	2334
A09	8	I	Y76G2B.b	http://biocompute.bmi.ac.cn/CelRNAi/search.cgi?search=Y76G2B.b	ATGACAGTCCTGGTTCTACGTGT	CCAGTGAATACAAGCTCTCGACT	I-2B18	100	No	Yes	0	No	No	1(1)	2301[1889..2870]	2301
A11	8	I	B0207.2	http://biocompute.bmi.ac.cn/CelRNAi/search.cgi?search=B0207.2	CGAAAGCATCCTATCTAAACCCT	GTTGAAAATTCTGTCTTGGATGC	I-2B22	100	No	No	0	No	No	1(1)	1740[1454..2115]	1740
A12	8	I	B0207.3	http://biocompute.bmi.ac.cn/CelRNAi/search.cgi?search=B0207.3	GGTTCAAAACCGACCAAGAA	TCCGTGTTTGTTGCTGTTGT	I-2B24	100	No	No	0	No	No	1(28)	1689[1414..2048]	1689
B03	8	I	B0207.6	http://biocompute.bmi.ac.cn/CelRNAi/search.cgi?search=B0207.6	TGCAAAAAGCAAACAAAACG	AAAATTAACGCGGCAAAATG	I-2D06	100	No	No	0	No	No	1(19)	1661[1392..2011]	1661
B04	8	I	B0207.7	http://biocompute.bmi.ac.cn/CelRNAi/search.cgi?search=B0207.7	CCTGAGTGGCATCACTTTCA	TATGAGCCTGTGTGCTCGTC	I-2D08	100	No	No	0	No	No	1(9)	1125[957..1331]	1125
B05	8	I	B0207.8	http://biocompute.bmi.ac.cn/CelRNAi/search.cgi?search=B0207.8	TCTAAACATTGTAGGGGCTCAAA	AAACACAGAGGAAGTTGCCATAA	I-2D10	100	No	No	0	No	No	1(1)	1000[853..1177]	1000
B06	8	I	B0207.9	http://biocompute.bmi.ac.cn/CelRNAi/search.cgi?search=B0207.9	TTTAGTTGCTGCTCCCATTGTAT	TTAGTTTTCAACCTCGCAATGAT	I-2D12	100	No	No	0	No	No	1(1)	910[778..1068]	910
B07	8	I	B0207.10	http://biocompute.bmi.ac.cn/CelRNAi/search.cgi?search=B0207.10	GACGTCACGCAGTTACAACATAA	CAACACGATTTTGAGATTTGACA	I-2D14	100	No	No	0	No	No	1(6)	970[828..1141]	970
B09	8	I	B0207.12	http://biocompute.bmi.ac.cn/CelRNAi/search.cgi?search=B0207.12	TTGGTCCATTCGAAAACACA	GGGCATTTGAATCGAAGAGA	I-2D18	100	No	No	0	No	No	1(12)	1625[1363..1964]	1625
B10	8	I	Y76G2A.1	http://biocompute.bmi.ac.cn/CelRNAi/search.cgi?search=Y76G2A.1	TGTTTCAGATGATCCCTATCTCG	TTCGCAGCCAATGAGTTATTATT	I-2D20	100	No	No	0	No	No	1(5)	1039[886..1225]	1039
B11	8	I	Y76G2A.2	http://biocompute.bmi.ac.cn/CelRNAi/search.cgi?search=Y76G2A.2	AAATAGGATGCTTCATACGCAAA	TTAAAACAACCTAACCTCCGTGA	I-2D22	100	No	No	0	No	No	1(1)	2662[2159..3377]	2662
B12	8	I	C06A5.1	http://biocompute.bmi.ac.cn/CelRNAi/search.cgi?search=C06A5.1	ACAATCCAGCCATCTCGTTC	CCTTGTCCAACTCGTGGTTT	I-2D24	100	No	No	0	No	No	1(4)	1161[987..1376]	1161
C01	8	I	C06A5.2	http://biocompute.bmi.ac.cn/CelRNAi/search.cgi?search=C06A5.2	TTGAAATTGGAGCAAAACACTCT	TAGGCTTCAGCATTTTTCTTCTG	I-2F02	100	No	No	0	No	No	1(1)	1141[970..1351]	1141
C02	8	I	C06A5.3	http://biocompute.bmi.ac.cn/CelRNAi/search.cgi?search=C06A5.3	ATTCAGGTGTTGGAACGGAG	ACTGCCGCCTGTAGTATTGG	I-2F04	100	No	No	0	No	No	1(13)	1175[999..1393]	1175
C03	8	I	C06A5.4	http://biocompute.bmi.ac.cn/CelRNAi/search.cgi?search=C06A5.4	TTTGCCTTGAGGTTTTCAATAAA	ATTTTCTATCTCCGATGCAGTCA	I-2F06	99	No	No	1	No	No	2(3)	1111[946..1314]	1111; 1127
C04	8	I	C06A5.5	http://biocompute.bmi.ac.cn/CelRNAi/search.cgi?search=C06A5.5	AGATCCGACTTCTCTTGGAAAAC	TCAACATGGTTCGTGTCTACATC	I-2F08	100	Yes (Green)	No	0	No	No	2(5)	607[519..708]	607; 607
C05	8	I	C06A5.6	http://biocompute.bmi.ac.cn/CelRNAi/search.cgi?search=C06A5.6	CTTCCAAATCCAGCCTGAAA	ACGACGCCTACTGTCTTGCT	I-2F10	100	No	No	0	No	No	1(5)	1094[932..1293]	1094
C06	8	I	C06A5.7	http://biocompute.bmi.ac.cn/CelRNAi/search.cgi?search=C06A5.7	ATGCGAATGGGTAGCAAAAC	AATCAGAATCCAGGGTGTCG	I-2F12	100	No	No	0	No	No	1(5)	1634[1370..1976]	1634
C07	8	I	C06A5.8	http://biocompute.bmi.ac.cn/CelRNAi/search.cgi?search=C06A5.8	CTGAAAAGCCGACTGAGACC	GGACTTTCAAGGGAACCACA	I-2F14	100	No	No	0	No	No	1(3)	1193[1013..1415]	1193
C08	8	I	C06A5.9	http://biocompute.bmi.ac.cn/CelRNAi/search.cgi?search=C06A5.9	CGCCTCCTCAATACCTGAAA	TACTGCCAGTGCCAAGTCTG	I-2F16	100	No	No	0	No	No	1(14)	937[800..1101]	937
C09	8	I	C06A5.10	http://biocompute.bmi.ac.cn/CelRNAi/search.cgi?search=C06A5.10	CGAGATAGGGATCATCTGAAACA	GTTACGAGCAATACGATTTCCTG	I-2F18	100	No	No	0	No	No	1(2)	733[627..856]	733
C10	8	I	B0025.1	http://biocompute.bmi.ac.cn/CelRNAi/search.cgi?search=B0025.1	GTTGGATCCCTTTGCATCAC	TATGTGCCGAAATTGCAAAA	I-2F20	100	No	No	0	No	No	1(1343)	1197[1017..1420]	1197
C12	8	I	B0025.3	http://biocompute.bmi.ac.cn/CelRNAi/search.cgi?search=B0025.3	AGGAGAATGGGGATTCAAGG	GCTACAAACGGGTGGAAAGA	I-2F24	100	No	Yes	0	No	No	1(3)	1699[1422..2061]	1699
D01	8	I	C27A12.2	http://biocompute.bmi.ac.cn/CelRNAi/search.cgi?search=C27A12.2	GAAACAATGGAAGAGAACAATGC	ATTTTGTTGGGTCTTTGGATTTT	I-2H02	100	No	No	0	No	No	1(1)	1644[1378..1989]	1644
D02	8	I	C27A12.3	http://biocompute.bmi.ac.cn/CelRNAi/search.cgi?search=C27A12.3	ATTCCGATGCAATTTTCGAG	TTTCTTCATCAATCGGAGCC	I-2H04	100	No	No	0	No	No	1(22)	1198[1018..1422]	1198
D03	8	I	C27A12.4	http://biocompute.bmi.ac.cn/CelRNAi/search.cgi?search=C27A12.4	AAGAGAATGTGGGTTCGTGG	GGCGAATGTTTTGTGTTGTG	I-2H06	100	No	No	0	No	No	1(26)	1674[1402..2028]	1674
D04	8	I	C27A12.5	http://biocompute.bmi.ac.cn/CelRNAi/search.cgi?search=C27A12.5	GAAAGAGGAAAAACTCGGTCAAT	CAAAAGAATGCAATGAATTGTGA	I-2H08	100	No	No	0	No	No	1(1)	1558[1310..1878]	1558
D05	8	I	C27A12.6	http://biocompute.bmi.ac.cn/CelRNAi/search.cgi?search=C27A12.6	CTTTCCCTCAAGCTGCAAAC	CTCTCCGATGACGATGGAAT	I-2H10	100	No	No	0	No	No	1(5)	1183[1005..1403]	1183
D06	8	I	C27A12.7	http://biocompute.bmi.ac.cn/CelRNAi/search.cgi?search=C27A12.7	ACTTCGGGCATTCTTTTGTG	TGTTTGCCTCACTATCTGCG	I-2H12	100	No	No	0	No	No	1(16)	1189[1010..1410]	1189
D07	8	I	C27A12.8	http://biocompute.bmi.ac.cn/CelRNAi/search.cgi?search=C27A12.8	GAGCATCCCGAGCATTTTTA	GCGAACAGAATAGCTCCGAC	I-2H14	100	No	No	0	No	No	1(11)	1200[1019..1424]	1200
D08	8	I	C27A12.9	http://biocompute.bmi.ac.cn/CelRNAi/search.cgi?search=C27A12.9	TTTTCCAATTTTGGACCTGC	CATCCAGTCATGGCAGACAC	I-2H16	100	No	No	0	No	No	1(2)	1149[977..1361]	1149
D09	8	I	ZK484.1	http://biocompute.bmi.ac.cn/CelRNAi/search.cgi?search=ZK484.1	CTGGGATACGAATCAGTTCTCTG	ACGAAAAGAAATTGGTGAGATGA	I-2H18	100	No	No	0	No	No	1(1)	848[725..993]	848
D10	8	I	ZK484.2	http://biocompute.bmi.ac.cn/CelRNAi/search.cgi?search=ZK484.2	CGTTATCGGCTTGATTTGGT	CAGCGTCCAAAGCAGATGTA	I-2H20	100	No	No	0	No	No	1(6)	1123[956..1329]	1123
D11	8	I	ZK484.3	http://biocompute.bmi.ac.cn/CelRNAi/search.cgi?search=ZK484.3	AAACGCATTTGCTTCTCGTT	AATTTGGTTTTTCTGTGCCG	I-2H22	100	No	No	0	No	No	1(41)	1182[1004..1402]	1182
E01	8	I	ZK484.5	http://biocompute.bmi.ac.cn/CelRNAi/search.cgi?search=ZK484.5	AGTTGATTGTGCTAACGGATGAT	CTTACCTGTGTCAGTAAGTGGGG	I-2J02	100	No	No	0	No	No	1(1)	1119[952..1324]	1119
E02	8	I	ZK484.6	http://biocompute.bmi.ac.cn/CelRNAi/search.cgi?search=ZK484.6	AGAATCGTGCGAATAGATTTTGA	ATCAGTTCGAATTTCAACGAAAA	I-2J04	100	No	No	0	No	No	1(141)	947[809..1113]	947
E03	8	I	ZK484.7	http://biocompute.bmi.ac.cn/CelRNAi/search.cgi?search=ZK484.7	TGAGCCAGCTTCACATCAAC	GAGCATGGGAAGAACCGATA	I-2J06	100	No	No	0	No	No	1(10)	942[805..1107]	942
E04	8	I	ZK484.8	http://biocompute.bmi.ac.cn/CelRNAi/search.cgi?search=ZK484.8	TACTGTTCAGAAACGCACCTTTT	TTTTCTTTGCCCTAGATTTTTCC	I-2J08	100	No	No	0	No	No	1(1)	816[698..955]	816
E05	8	I	T27A3.1	http://biocompute.bmi.ac.cn/CelRNAi/search.cgi?search=T27A3.1	GCTAGGAACGTGCTCTGACC	TCTGACTCCGTATGCAGCAC	I-2J10	100	No	No	0	No	No	1(1)	1672[1401..2026]	1672
E06	8	I	T27A3.2	http://biocompute.bmi.ac.cn/CelRNAi/search.cgi?search=T27A3.2	GCAAGATGACCAAGCTCACA	CGTTTGAATTGAAGCGGTTT	I-2J12	100	No	No	0	No	No	1(11)	1188[1009..1409]	1188
E07	8	I	T27A3.3	http://biocompute.bmi.ac.cn/CelRNAi/search.cgi?search=T27A3.3	AAACAACAACCAAAGCTTTACCA	AGAAAAAGGTTGAAAGCCCATAG	I-2J14	100	No	No	0	No	No	1(1)	811[694..949]	811
E08	8	I	T27A3.4	http://biocompute.bmi.ac.cn/CelRNAi/search.cgi?search=T27A3.4	AACAAATACGTGACACAGACGTG	GGAAAGGAAAAATGCTTTCAACT	I-2J16	100	No	No	0	No	No	1(13)	948[810..1114]	948
E09	8	I	T27A3.5	http://biocompute.bmi.ac.cn/CelRNAi/search.cgi?search=T27A3.5	GCTACAAAGGCGCTCAATTC	TAGGCGTGCTGCTCAATATG	I-2J18	100	No	No	0	No	No	1(3)	1086[925..1283]	1086
E10	8	I	T27A3.6	http://biocompute.bmi.ac.cn/CelRNAi/search.cgi?search=T27A3.6	GCAGTTATGAGGCGAAGGAG	GGACGAAATCGTGGATCTGT	I-2J20	100	No	No	0	No	No	1(6)	992[846..1168]	992
E11	8	I	T27A3.7	http://biocompute.bmi.ac.cn/CelRNAi/search.cgi?search=T27A3.7	TGTCACTGTCTGGAACTCGC	AAGGAAAAGGGGTGAGCAAT	I-2J22	100	No	No	0	No	No	1(5)	964[823..1134]	964
E12	8	I	F56F4.1	http://biocompute.bmi.ac.cn/CelRNAi/search.cgi?search=F56F4.1	CCTCTCTCCATTCCCATGAA	CACTTTTCCCGCCTTGAATA	I-2J24	100	No	Yes	0	No	No	1(7)	1599[1342..1931]	1670
F01	8	I	F56F4.2	http://biocompute.bmi.ac.cn/CelRNAi/search.cgi?search=F56F4.2	ATCCAGGTGGTCAATTCCAA	AGAAACGCCCAGTTTTGAGA	I-2L02	100	No	No	0	No	No	1(10)	1160[986..1374]	1160
F02	8	I	F56F4.3	http://biocompute.bmi.ac.cn/CelRNAi/search.cgi?search=F56F4.3	GTAGTTAACCGCGTAATGGTGAG	CAAGAGTCCATAATCTTGTTGCC	I-2L04	100	No	No	0	No	No	1(1)	1071[912..1264]	1071
F03	8	I	F56F4.4	http://biocompute.bmi.ac.cn/CelRNAi/search.cgi?search=F56F4.4	TGACAAAATTGTTTTCCTTTGCT	GGATACGTTCATCCGTTTGATTA	I-2L06	100	No	No	0	No	No	1(1)	1524[1282..1834]	1524
F04	8	I	F56F4.5	http://biocompute.bmi.ac.cn/CelRNAi/search.cgi?search=F56F4.5	GGAGATTCTGCTCTTGACCG	TGTTGAAGGGTGAATGTGGA	I-2L08	100	No	No	0	No	No	1(6)	1451[1224..1741]	1451
F05	8	I	F56F4.6	http://biocompute.bmi.ac.cn/CelRNAi/search.cgi?search=F56F4.6	CTCAAGTGATGCTTGGGTCA	GGAAATTAAAGGGCAGAGGC	I-2L10	100	No	No	0	No	No	1(3)	1110[945..1312]	1110
F06	8	I	F56F4.7	http://biocompute.bmi.ac.cn/CelRNAi/search.cgi?search=F56F4.7	ATGTTACACTGAATGGTTACGGG	ATCGATATCCAATTCGTTTTGTG	I-2L12	100	No	Yes	0	No	No	1(1)	948[810..1114]	948
F07	8	I	T09B4.1	http://biocompute.bmi.ac.cn/CelRNAi/search.cgi?search=T09B4.1	CTTTTTGGTCTTCGTGGGAA	TTCCGAAAACGAAGTAACCG	I-2L14	100	No	No	0	No	No	1(4)	1135[966..1343]	1135
F08	8	I	T09B4.2	http://biocompute.bmi.ac.cn/CelRNAi/search.cgi?search=T09B4.2	TGGTGCAAACCAGAAAATCA	TCGGTGGAATGTTGTCTGAA	I-2L16	100	No	No	0	No	No	1(45)	1113[947..1316]	1113
F09	8	I	T09B4.3	http://biocompute.bmi.ac.cn/CelRNAi/search.cgi?search=T09B4.3	GTGCCAAAATGAACAAATACCAT	GATTGTTGAGAAAATCGGTTCAG	I-2L18	100	No	No	0	No	No	1(4)	2167[1786..2686]	2167
F10	8	I	T09B4.4	http://biocompute.bmi.ac.cn/CelRNAi/search.cgi?search=T09B4.4	ATTTCAATTCACATTTTGCTGCT	CATCTGTTTATTTCGAGGAGGTG	I-2L20	100	No	No	0	No	No	1(1)	1441[1216..1728]	1441
F11	8	I	T09B4.5	http://biocompute.bmi.ac.cn/CelRNAi/search.cgi?search=T09B4.5	CTGGTGTATCCCGCTTGTTT	GACGTGAGTTGGAGCTGTGA	I-2L22	100	No	No	0	No	No	1(7)	1141[970..1351]	1141
F12	8	I	T09B4.6	http://biocompute.bmi.ac.cn/CelRNAi/search.cgi?search=T09B4.6	AGATCTACACTTTCTTCCCGTCC	AAACTTTTTATTCGGCAATGACA	I-2L24	100	No	No	0	No	No	1(1)	1999[1657..2459]	1999
G01	8	I	T09B4.7	http://biocompute.bmi.ac.cn/CelRNAi/search.cgi?search=T09B4.7	TATCCCAATAAGTTCATGATGGC	TCTCTGTGCTCTGTGCAATTTTA	I-2N02	100	No	No	0	No	No	1(1)	2187[1802..2713]	2187
G02	8	I	T09B4.8	http://biocompute.bmi.ac.cn/CelRNAi/search.cgi?search=T09B4.8	CAAGGCATCTTGTGCTGAAA	CAGCTTAAACCATGCAACGA	I-2N04	100	No	No	0	No	No	1(10)	1123[956..1329]	1123
G03	8	I	T09B4.9	http://biocompute.bmi.ac.cn/CelRNAi/search.cgi?search=T09B4.9	TCGACAGAGAACCCAGATATGAT	TCGAATGCAGGAATTAAATGAGT	I-2N06	100	No	No	0	No	No	1(1)	2279[1872..2840]	2279
G04	8	I	T09B4.10	http://biocompute.bmi.ac.cn/CelRNAi/search.cgi?search=T09B4.10	ACATCCATCTTTCTGGCGAC	GCTTACGCGCAACTCTATCC	I-2N08	100	No	No	0	No	No	1(3)	1644[1378..1989]	1644
G05	8	I	T05E7.1	http://biocompute.bmi.ac.cn/CelRNAi/search.cgi?search=T05E7.1	TGTGTCGCTCGATCTGATTC	AAGCTGTGTTCTTGGGTGCT	I-2N10	100	No	No	0	No	No	1(4)	1173[997..1390]	1173
G06	8	I	T05E7.2	http://biocompute.bmi.ac.cn/CelRNAi/search.cgi?search=T05E7.2	GGGTACATCTAACAAGATGCTCG	TGTTGACCTATGCTCTGCTTGTA	I-2N12	100	No	No	0	No	No	1(2)	1434[1210..1719]	1434
G07	8	I	T05E7.3	http://biocompute.bmi.ac.cn/CelRNAi/search.cgi?search=T05E7.3	GACAACATCGAGACAATGCG	TTCTTTGGACGGGAACTTTG	I-2N14	100	No	No	0	No	No	1(6)	1175[999..1393]	1175
G08	8	I	T05E7.4	http://biocompute.bmi.ac.cn/CelRNAi/search.cgi?search=T05E7.4	TCTCTCCTTCAACCTTGCGT	GGCCCCTTTTTGTAGCTTTC	I-2N16	100	No	No	0	No	No	1(22)	1680[1407..2036]	1680
G10	8	I	T08B2.2	http://biocompute.bmi.ac.cn/CelRNAi/search.cgi?search=T08B2.2	CCCAATCGCTTCTTGTGAAT	TTGTGGGGGTCAGATGAAAT	I-2N20	100	No	No	0	No	No	1(16)	1173[997..1390]	1173
G11	8	I	T08B2.3	http://biocompute.bmi.ac.cn/CelRNAi/search.cgi?search=T08B2.3	CCCTTGGTAGGAACTAGCAAAAT	AACGATAACGCTGAAAATTCAAA	I-2N22	100	No	No	0	No	No	1(25)	1926[1600..2361]	1926
G12	8	I	T08B2.4	http://biocompute.bmi.ac.cn/CelRNAi/search.cgi?search=T08B2.4	TCGCGTCTAGTTCTAAAGTACGG	GCTGACCGATATAAAACTGCTTG	I-2N24	100	No	No	0	No	No	1(3)	1462[1233..1755]	1462
H01	8	I	T08B2.5	http://biocompute.bmi.ac.cn/CelRNAi/search.cgi?search=T08B2.5	TCTAAAGCAAATGCTGTGCG	ACGACGTTCTTTGGCTCTGT	I-2P02	100	Yes (Green)	No	0	No	No	1(4)	1183[1005..1403]	1183
H02	8	I	T08B2.6	http://biocompute.bmi.ac.cn/CelRNAi/search.cgi?search=T08B2.6	ATGGTCTGATTGTGTTCAGCTTT	CATATGCCCATAGACAAAACCAT	I-2P04	100	No	Yes	0	No	No	1(2)	1592[1337..1922]	1592
H03	8	I	T08B2.7	http://biocompute.bmi.ac.cn/CelRNAi/search.cgi?search=T08B2.7	CACCTTCTTGGAGAAGACGC	ATTCAGCCACTTGGAGATGG	I-2P06	100	No	No	0	No	No	1(6)	1120[953..1325]	1120
H04	8	I	T08B2.8	http://biocompute.bmi.ac.cn/CelRNAi/search.cgi?search=T08B2.8	AATGCGAGAAAAATGGACTACAA	GGTTTTCCTTTCTCGTTTTTGTT	I-2P08	100	No	No	0	No	No	1(7)	1064[907..1256]	1064
H05	8	I	T08B2.9	http://biocompute.bmi.ac.cn/CelRNAi/search.cgi?search=T08B2.9	TCTTCAGGGAACTTCGTGCT	ATTTGGAACGCTGGTTTCAG	I-2P10	100	No	No	0	No	No	1(3)	1200[1019..1424]	1200
H06	8	I	T08B2.10	http://biocompute.bmi.ac.cn/CelRNAi/search.cgi?search=T08B2.10	CTTTCCCTTGTTCTTTCCTTGAT	AATTGGAAGAGAAATTAAAGGCG	I-2P12	100	No	No	0	No	No	1(1)	912[779..1071]	912
H07	8	I	T08B2.11	http://biocompute.bmi.ac.cn/CelRNAi/search.cgi?search=T08B2.11	GCATCTGAAGAAGGTCGAGG	TTCAAGTGGTGGTCTGGTGA	I-2P14	100	No	No	0	No	No	1(3)	1121[954..1326]	1121
H08	8	I	T08B2.12	http://biocompute.bmi.ac.cn/CelRNAi/search.cgi?search=T08B2.12	AAGCTCCCACATTGTTTGTTAGA	GATAAACGTGAGCTTTTCCAATG	I-2P16	100	No	No	0	No	No	1(2)	1569[1318..1892]	1569
H09	8	I	C48E7.1	http://biocompute.bmi.ac.cn/CelRNAi/search.cgi?search=C48E7.1	ATTGTATCCAAAATGCCATCAAC	TCAACATGTTCCAAACTGTCAAG	I-2P18	100	No	No	0	No	No	1(3)	2299[1887..2867]	2299
H10	8	I	C48E7.2	http://biocompute.bmi.ac.cn/CelRNAi/search.cgi?search=C48E7.2	ACTCCAGAGGATGGTGATGC	CGATCTGGACCAGGAAGGTA	I-2P20	100	No	No	0	No	No	1(1)	1126[958..1332]	1126
H11	8	I	C48E7.3	http://biocompute.bmi.ac.cn/CelRNAi/search.cgi?search=C48E7.3	CGTTTGCTGATTTAGTGGCA	CCCTTTTTCGTCCTTCCTTC	I-2P22	100	No	No	0	No	No	1(5)	1098[935..1298]	1098
H12	8	I	C48E7.4	http://biocompute.bmi.ac.cn/CelRNAi/search.cgi?search=C48E7.4	GTTCGCCGAGTACTGGTATACTG	GAAAGGGGAACTAAAACTCCTGA	I-2P24	100	No	Yes	0	No	No	1(1)	1093[931..1292]	1093
A01	9	I	C48E7.5	http://biocompute.bmi.ac.cn/CelRNAi/search.cgi?search=C48E7.5	TGTCGCAACTGAAAATCAGC	CGTTTTGAAGTCGGCAATCT	I-3A01	100	No	No	0	No	No	1(15)	1199[1018..1423]	1199
A02	9	I	C48E7.6	http://biocompute.bmi.ac.cn/CelRNAi/search.cgi?search=C48E7.6	TTTATTGGGTGGCTGGAGAG	TCTCTGATGGTGATGGTGGA	I-3A03	100	No	No	0	No	No	1(33)	1123[956..1329]	1123
A03	9	I	C48E7.7	http://biocompute.bmi.ac.cn/CelRNAi/search.cgi?search=C48E7.7	GTAAAGGTCGATCAAACATCGAG	GCAAATTCTCAACCAACTTCATC	I-3A05	100	No	No	0	No	No	1(1)	966[825..1136]	966
A04	9	I	C48E7.8	http://biocompute.bmi.ac.cn/CelRNAi/search.cgi?search=C48E7.8	ACACGGAAAAGGTTGACCAG	TTCGAAGGCAATTTCAGCTT	I-3A07	100	No	No	0	No	No	1(32)	1084[923..1280]	1084
A05	9	I	C48E7.9	http://biocompute.bmi.ac.cn/CelRNAi/search.cgi?search=C48E7.9	AAGCCCCAAAATGTGACAAG	GCTTCACCACTGTCAATCCA	I-3A09	100	No	No	0	No	No	1(17)	1152[980..1364]	1152
A06	9	I	C10G11.1	http://biocompute.bmi.ac.cn/CelRNAi/search.cgi?search=C10G11.1	TTTAGGTAGGTTGGCAAGTTGAA	GACAGTGCCTCGATTAAAAATTG	I-3A11	100	No	No	0	No	No	1(8)	1144[973..1355]	1144
A07	9	I	C10G11.2	http://biocompute.bmi.ac.cn/CelRNAi/search.cgi?search=C10G11.2	TCAGTGCGAGTTGGAGTCAG	TGTCTGAACGAATGCGAGAC	I-3A13	100	No	No	0	No	No	1(3)	1627[1365..1967]	1627
A08	9	I	C10G11.3	http://biocompute.bmi.ac.cn/CelRNAi/search.cgi?search=C10G11.3	CGTGGGAAACCCTTTGACTA	GCACTGTTCGCTGGTATGAA	I-3A15	100	No	No	0	No	No	1(3)	1690[1415..2049]	1690
A09	9	I	C10G11.4	http://biocompute.bmi.ac.cn/CelRNAi/search.cgi?search=C10G11.4	GAGATTCAACCATCTGGAATCAG	AAATCTCAATTTGGCATCTTTCA	I-3A17	100	No	No	0	No	No	1(10)	1377[1164..1646]	1377
A10	9	I	C10G11.5	http://biocompute.bmi.ac.cn/CelRNAi/search.cgi?search=C10G11.5	CACCACGAGTATGTGCTGCT	TCATCATATGCTCCGCCATA	I-3A19	100	No	No	0	No	No	1(1)	1029[877..1213]	1029
A11	9	I	C10G11.6	http://biocompute.bmi.ac.cn/CelRNAi/search.cgi?search=C10G11.6	AAATTATTCGAAGAAAAGCGGTC	AGTGCTGTGAGAGTGAATGTGAA	I-3A21	100	No	No	0	No	No	1(7)	2242[1844..2789]	2242
A12	9	I	C10G11.7	http://biocompute.bmi.ac.cn/CelRNAi/search.cgi?search=C10G11.7	TCGTCACTAACCAACACATCAAC	CCTTCCTTGTCAAACTTTTCCTT	I-3A23	100	No	No	0	No	No	1(1)	2288[1879..2852]	2288
B01	9	I	C10G11.8	http://biocompute.bmi.ac.cn/CelRNAi/search.cgi?search=C10G11.8	AAAGTCATCCGTTCCGACAC	CGAGGAACTCCAACCACATT	I-3C01	100	No	No	0	No	No	1(3)	1016[867..1197]	1016
B02	9	I	C10G11.9	http://biocompute.bmi.ac.cn/CelRNAi/search.cgi?search=C10G11.9	TTCGAAAATTGTGGTAGAAGGAA	GGTGAAGCCAGTTCAACTATGAC	I-3C03	100	No	No	0	No	No	1(3)	1114[948..1317]	1114
B03	9	I	C10G11.10	http://biocompute.bmi.ac.cn/CelRNAi/search.cgi?search=C10G11.10	TTGATTCATTTCGTTAATTCGCT	TTTAGGTAGGTTGGCAAGTTGAA	I-3C05	100	No	No	0	No	No	1(3)	1504[1266..1808]	1504
B04	9	I	F26B1.1	http://biocompute.bmi.ac.cn/CelRNAi/search.cgi?search=F26B1.1	GGGTTCTCCGATAGTGTAAGGAT	CGAACGGTTTTTATCAAGTTCAG	I-3C07	100	No	No	0	No	No	1(2)	972[830..1143]	972
B05	9	I	F26B1.2	http://biocompute.bmi.ac.cn/CelRNAi/search.cgi?search=F26B1.2	TTTTTCCCTTCAGTTCCGTG	AGATCCACCGAATCGTTCAC	I-3C09	100	Yes (Remapped)	No	0	No	No	1(2)	1185[1007..1405]	1185
B06	9	I	F26B1.3	http://biocompute.bmi.ac.cn/CelRNAi/search.cgi?search=F26B1.3	CTGTCTCACAATGCCGAAGA	TGTCAGCGAGTCATTTCCAG	I-3C11	100	No	No	0	No	No	1(3)	1171[995..1388]	1171
B07	9	I	F26B1.4	http://biocompute.bmi.ac.cn/CelRNAi/search.cgi?search=F26B1.4	TTTTGTAGCTACTGGAGAAACCG	TTTGAATATCTTGGGAAAACGAA	I-3C13	100	No	No	0	No	No	1(1)	1041[887..1228]	1041
B08	9	I	F26B1.5	http://biocompute.bmi.ac.cn/CelRNAi/search.cgi?search=F26B1.5	CTTGCTACAATCTCTCCGCC	GCACCACGGTTCTGAAAAAT	I-3C15	100	No	No	0	No	No	1(357)	1106[941..1308]	1106
B09	9	I	F26B1.6	http://biocompute.bmi.ac.cn/CelRNAi/search.cgi?search=F26B1.6	TGTTTCATTAGGTTTCAAATGGG	ATGCAGAAAACACAAACTCCAAT	I-3C17	100	No	No	0	No	No	1(1)	1461[1232..1753]	1461
B10	9	I	F26B1.7	http://biocompute.bmi.ac.cn/CelRNAi/search.cgi?search=F26B1.7	TAATCCTCATCAATTGAACCACC	TTCTGAAACGACAATGAGGAACT	I-3C19	100	No	No	0	No	No	1(1)	1170[994..1387]	1170
B11	9	I	K04F10.1	http://biocompute.bmi.ac.cn/CelRNAi/search.cgi?search=K04F10.1	ATTTTCTTCTTGGCACAAATTCA	ATTATTCCGAGATCCTTCTTTCG	I-3C21	100	No	No	0	No	No	1(1)	1016[867..1197]	1016
B12	9	I	K04F10.2	http://biocompute.bmi.ac.cn/CelRNAi/search.cgi?search=K04F10.2	CACAGTGACCACTTCCGATG	GTTCAGGGGTTTTGCGATAA	I-3C23	100	No	No	0	No	No	1(17)	1184[1006..1404]	1184
C01	9	I	K04F10.3	http://biocompute.bmi.ac.cn/CelRNAi/search.cgi?search=K04F10.3	TTATGAATTTCCCGGACTCG	TACCGCCATAATGACACCAA	I-3E01	100	No	No	0	No	No	1(5)	1079[919..1274]	1079
C02	9	I	K04F10.4	http://biocompute.bmi.ac.cn/CelRNAi/search.cgi?search=K04F10.4	TTGACGATGGAATTCAAAGAGAT	TGTTTTTGCCATATTGACAAGTG	I-3E03	100	No	No	0	No	No	1(2)	1123[956..1329]	1123
C03	9	I	K04F10.5	http://biocompute.bmi.ac.cn/CelRNAi/search.cgi?search=K04F10.5	CTGGATTTCTCTGGAAAGCG	AATAAGGCCCCAATACGACC	I-3E05	100	Yes (Remapped)	Yes	0	No	No	1(2)	1022[872..1204]	1022
C04	9	I	K04F10.6	http://biocompute.bmi.ac.cn/CelRNAi/search.cgi?search=K04F10.6	GCCTGGCACCAATGTAGTTT	TTTAAGGGATCACGAGGACG	I-3E07	100	No	No	0	No	No	1(2)	1131[962..1338]	1131
C05	9	I	K04F10.7	http://biocompute.bmi.ac.cn/CelRNAi/search.cgi?search=K04F10.7	CGACTCGCTCGAGTTCTCTT	CCAGATTGTATTGGTCGGCT	I-3E09	100	No	No	0	No	No	1(4)	1032[880..1217]	1032
C06	9	I	ZC308.1	http://biocompute.bmi.ac.cn/CelRNAi/search.cgi?search=ZC308.1	AGTACGGCCGTTGGTATCAG	ATGTTGCTGCTGATTGTTGC	I-3E11	100	No	No	0	No	No	1(3)	1194[1014..1417]	1194
C07	9	I	ZC308.2	http://biocompute.bmi.ac.cn/CelRNAi/search.cgi?search=ZC308.2	CGACCCGTCAATTTCCTCTA	CTGCGGCCAATTATGAAACT	I-3E13	100	No	Yes	0	No	No	1(84)	1180[1003..1399]	1180
C08	9	I	ZC308.3	http://biocompute.bmi.ac.cn/CelRNAi/search.cgi?search=ZC308.3	TGGAAATTCTACCGTACGCC	CAACTGGCATCGTTTGATTG	I-3E15	100	No	Yes	0	No	No	1(4)	1637[1373..1980]	1637
C09	9	I	ZC308.4	http://biocompute.bmi.ac.cn/CelRNAi/search.cgi?search=ZC308.4	TCTTCATCATGACCACCGAA	TTCATTTTGATTGCCGTGAA	I-3E17	100	No	No	0	No	No	1(28)	1174[998..1392]	1174
C10	9	I	ZC328.1	http://biocompute.bmi.ac.cn/CelRNAi/search.cgi?search=ZC328.1	ATCCACCAAATCTTTGTAACCCT	GATGACTCTCTGAGTTCGACGTT	I-3E19	100	No	No	0	No	No	1(1)	2426[1983..3044]	2426
C11	9	I	ZC328.2	http://biocompute.bmi.ac.cn/CelRNAi/search.cgi?search=ZC328.2	GAGTTCTCCGATGAGTTCGC	TCACCACCTGGTCTCTCTCC	I-3E21	100	No	No	0	No	No	1(4)	1158[985..1372]	1158
C12	9	I	ZC328.3	http://biocompute.bmi.ac.cn/CelRNAi/search.cgi?search=ZC328.3	GACCTCATTGGGTGTGGACT	TTTGAAAATTTCGTTTCGCC	I-3E23	100	No	No	0	No	No	1(1)	1125[957..1331]	1125
D01	9	I	ZC328.4	http://biocompute.bmi.ac.cn/CelRNAi/search.cgi?search=ZC328.4	AACGAAACAATGATGACGCA	TTTCGATGTGAGCATGAAGC	I-3G01	100	No	No	0	No	No	1(5)	1131[962..1338]	1131
D02	9	I	ZC328.5	http://biocompute.bmi.ac.cn/CelRNAi/search.cgi?search=ZC328.5	TGTGTTTTGTTACGTTTCTGTGC	AGAGACCATACAACGTTGAGGAA	I-3G03	100	No	No	0	No	No	1(1)	1658[1389..2007]	1658
D03	9	I	R10A10.1	http://biocompute.bmi.ac.cn/CelRNAi/search.cgi?search=R10A10.1	GAGAGATCACAAACATAAACCGC	CCATAAAATTTCCCAATTTCCTC	I-3G05	100	No	No	0	No	No	1(2)	963[822..1132]	963
D04	9	I	R10A10.2	http://biocompute.bmi.ac.cn/CelRNAi/search.cgi?search=R10A10.2	GACACGTTTGAAGACTCCTTGAC	ACCGGTCTTAAATTGCCAATAAT	I-3G07	100	No	No	0	No	No	1(5)	1510[1271..1816]	1510
D05	9	I	F37E3.1	http://biocompute.bmi.ac.cn/CelRNAi/search.cgi?search=F37E3.1	CGAAAAATATCGGGCTTCAA	ATTAAACCCCCGCTAAATCG	I-3G09	100	No	No	0	No	No	1(5)	1164[989..1379]	1164
D06	9	I	F37E3.2	http://biocompute.bmi.ac.cn/CelRNAi/search.cgi?search=F37E3.2	AACATAGCCATCACTTCGGG	AATTTCCATGGATCTTTGCG	I-3G11	100	No	No	0	No	No	1(3)	1127[959..1333]	1127
D07	9	I	F37E3.3	http://biocompute.bmi.ac.cn/CelRNAi/search.cgi?search=F37E3.3	GCCCCAGAAATTTGTCTTGA	TCGATGGAAAATGATGACGA	I-3G13	100	No	No	0	No	No	1(68)	1194[1014..1417]	1194
D08	9	I	T23H2.1	http://biocompute.bmi.ac.cn/CelRNAi/search.cgi?search=T23H2.1	GGCTCAAGACGAAACTGGAG	TTTCATTATCCGGGCTGTTC	I-3G15	99	No	No	1	No	No	2(2)	1167[992..1383]	1166; 1167
D09	9	I	T23H2.2	http://biocompute.bmi.ac.cn/CelRNAi/search.cgi?search=T23H2.2	GGCTCTGGCAAATCCAATTA	GACGAAAGGAACTGCGAGTC	I-3G17	100	No	No	0	No	No	1(17)	1524[1282..1834]	1524
D10	9	I	T23H2.3	http://biocompute.bmi.ac.cn/CelRNAi/search.cgi?search=T23H2.3	TCTCCAAAATTTCACGAACAACT	ATTTTCCGCGATTTCATTAATTT	I-3G19	100	No	No	0	No	No	1(16)	957[817..1125]	957
D11	9	I	T23H2.4	http://biocompute.bmi.ac.cn/CelRNAi/search.cgi?search=T23H2.4	CCCTGGAATGCCTACAGAAA	TGTGTCCTTTGAAACTTGCG	I-3G21	100	No	No	0	No	No	1(12)	1165[990..1381]	1165
D12	9	I	T23H2.5	http://biocompute.bmi.ac.cn/CelRNAi/search.cgi?search=T23H2.5	TGAATACCCGGATGAAACATTTA	ACCGTATGACATGCTCTTCAAAT	I-3G23	100	No	No	0	No	No	1(1)	1166[991..1382]	1166
E02	9	I	K06A5.1	http://biocompute.bmi.ac.cn/CelRNAi/search.cgi?search=K06A5.1	AGACCACCAACTCAAATGGC	AACAAGACACCCGTCCAGTC	I-3I03	100	No	No	0	No	No	1(1)	1152[980..1364]	1152
E03	9	I	K06A5.2	http://biocompute.bmi.ac.cn/CelRNAi/search.cgi?search=K06A5.2	AAAATGACGATGAGCGATCC	TCAGCATTTCCTTCCAATCC	I-3I05	100	No	No	0	No	No	1(19)	1159[985..1373]	1159
E04	9	I	K06A5.3	http://biocompute.bmi.ac.cn/CelRNAi/search.cgi?search=K06A5.3	TTTCTCAGGACTGCAAAACAAAT	CTTAATCCGAATCAGCACAATTC	I-3I07	100	No	No	0	No	No	1(2)	863[738..1011]	863
E05	9	I	K06A5.4	http://biocompute.bmi.ac.cn/CelRNAi/search.cgi?search=K06A5.4	GCGTGAAGAACAGCAAACAA	TTCTCACGACGTACAATCGC	I-3I09	100	No	No	0	No	No	1(15)	1152[980..1364]	1152
E06	9	I	K06A5.6	http://biocompute.bmi.ac.cn/CelRNAi/search.cgi?search=K06A5.6	AAACGCCGTAGGAGATGATTATT	CGAGATTCCAGAAAAGTATGGTG	I-3I11	100	No	No	0	No	No	1(2)	1131[962..1338]	1131
E07	9	I	K06A5.7	http://biocompute.bmi.ac.cn/CelRNAi/search.cgi?search=K06A5.7	TTTCTCCATTAGGTTTCAACGAA	TGTTTGATTTGGATTCTCTCGAT	I-3I13	100	No	No	0	No	No	1(4)	1104[940..1305]	1104
E08	9	I	K06A5.8	http://biocompute.bmi.ac.cn/CelRNAi/search.cgi?search=K06A5.8	TTGGGAAGAGACCAAAGCAC	TTGATGGCATTCAATGAGGA	I-3I15	100	No	No	0	No	No	1(36)	1490[1255..1790]	1490
E09	9	I	C55B7.1	http://biocompute.bmi.ac.cn/CelRNAi/search.cgi?search=C55B7.1	AGTGGTAACAATGGTGAATCTGG	CCTCTTCACAGAAGTGCTTGATT	I-3I17	100	No	No	0	No	No	1(4)	1168[993..1384]	1168
E10	9	I	C55B7.2	http://biocompute.bmi.ac.cn/CelRNAi/search.cgi?search=C55B7.2	GGCCAACGAGCAAAAACTAA	TCAAAAACCGGCTAAACTGG	I-3I19	100	No	No	0	No	No	1(8)	1191[1012..1413]	1191
E11	9	I	C55B7.3	http://biocompute.bmi.ac.cn/CelRNAi/search.cgi?search=C55B7.3	CAGAGAGTGCAAACAGCAGC	ACAGATACTGGGCATCCGTC	I-3I21	99	No	No	1	No	No	2(3)	1129[961..1336]	1128; 1129
E12	9	I	C55B7.4	http://biocompute.bmi.ac.cn/CelRNAi/search.cgi?search=C55B7.4	GGAGGCTCTGGATCCTCTTT	CCATTGCAGCTTCTCGTACA	I-3I23	100	No	No	0	No	No	1(3)	915[782..1074]	915
F01	9	I	C55B7.5	http://biocompute.bmi.ac.cn/CelRNAi/search.cgi?search=C55B7.5	TTCGCACGAATCAAGTTACG	TGCCTGGAAGCTCTGAATTT	I-3K01	100	No	No	0	No	No	1(9)	1198[1018..1422]	1198
F02	9	I	C55B7.6	http://biocompute.bmi.ac.cn/CelRNAi/search.cgi?search=C55B7.6	ATCGGATTATGGACCCTTCC	CAACCGCCTGTTTGAAAAGT	I-3K03	100	No	No	0	No	No	1(41)	1150[978..1362]	1150
F03	9	I	C55B7.7	http://biocompute.bmi.ac.cn/CelRNAi/search.cgi?search=C55B7.7	ATCCAATTGCCTTCGAACTG	GCTACTCCGCCATCAATGTT	I-3K05	100	No	Yes	0	No	No	1(4)	1012[863..1192]	1012
F04	9	I	C55B7.8	http://biocompute.bmi.ac.cn/CelRNAi/search.cgi?search=C55B7.8	ACTTTCTCCCAGGAATCGGT	CATGAAGGTTCGCATCAAGA	I-3K07	100	No	No	0	No	No	1(2)	1101[937..1301]	1101
F05	9	I	C55B7.9	http://biocompute.bmi.ac.cn/CelRNAi/search.cgi?search=C55B7.9	CTTCCAGTAATCGACTTTTTCCA	AAAATATTCGGGAGTGTTGGTTT	I-3K09	100	No	No	0	No	No	1(5)	1085[924..1282]	1085
F06	9	I	C55B7.10	http://biocompute.bmi.ac.cn/CelRNAi/search.cgi?search=C55B7.10	AATAAAGCCCTCTTCCAGATGAC	TCAAATTTCTTGCACTGTTCTGA	I-3K11	100	No	No	0	No	No	1(1)	1578[1326..1904]	1578
F07	9	I	C55B7.11	http://biocompute.bmi.ac.cn/CelRNAi/search.cgi?search=C55B7.11	ATCGGATGTTGCTTCGGTAG	ATCGCACTTTTTGCCATACC	I-3K13	100	No	No	0	No	No	1(4)	1183[1005..1403]	1183
F08	9	I	C55B7.12	http://biocompute.bmi.ac.cn/CelRNAi/search.cgi?search=C55B7.12	AAATATTTTGCAGAAAATGGCAA	ATTGCTTCGATCAAGGAGTATGA	I-3K15	100	No	No	0	No	No	1(2)	2696[2184..3425]	2696
F10	9	I	T10E9.2	http://biocompute.bmi.ac.cn/CelRNAi/search.cgi?search=T10E9.2	TCAAGTGGCGTTGTTGTCTC	TTCGTTCCGTGGTAGTTTCC	I-3K19	100	No	No	0	No	No	1(4)	1156[983..1369]	1156
F11	9	I	T10E9.3	http://biocompute.bmi.ac.cn/CelRNAi/search.cgi?search=T10E9.3	ATGCAAAGAAAGGACGTTGG	TTCCCAAATACTCGGCAAAG	I-3K21	100	No	No	0	No	No	1(3)	1055[899..1245]	1055
F12	9	I	T10E9.4	http://biocompute.bmi.ac.cn/CelRNAi/search.cgi?search=T10E9.4	CGAAGACTGTGGCAATGAGA	AACCGCAAATGAGGAAGCTA	I-3K23	100	No	No	0	No	No	1(8)	1185[1007..1405]	1185
G02	9	I	T10E9.6	http://biocompute.bmi.ac.cn/CelRNAi/search.cgi?search=T10E9.6	GTGTCTGGAATGGTATGGATTGT	TGGAAAATCATTCCAATATGAGC	I-3M03	100	No	No	0	No	No	1(1)	1114[948..1317]	1114
G03	9	I	T10E9.7	http://biocompute.bmi.ac.cn/CelRNAi/search.cgi?search=T10E9.7	GTGTTGGCTCAGCAACTTCA	TTGGGTAGTGTGATCCGTCA	I-3M05	100	No	No	0	No	No	1(14)	1695[1419..2056]	1695
G04	9	I	T10E9.8	http://biocompute.bmi.ac.cn/CelRNAi/search.cgi?search=T10E9.8	TTGAAAATCCTGTATCCCAAAAA	TTTTCCGAATAAATCCCAAAACT	I-3M07	100	No	No	0	No	No	1(5)	2494[2034..3139]	2494
G05	9	I	T10E9.9	http://biocompute.bmi.ac.cn/CelRNAi/search.cgi?search=T10E9.9	TCCGTGTTGCTTCATACGAG	ACGTTTTTCGATGCTGCTCT	I-3M09	100	No	No	0	No	No	1(3)	1198[1018..1422]	1198
G06	9	I	F57B10.1	http://biocompute.bmi.ac.cn/CelRNAi/search.cgi?search=F57B10.1	ATTGGAAGATCGTGTCTCCG	GGACCAGCAGTAGACCAGGA	I-3M11	100	No	No	0	No	No	1(2)	1195[1015..1418]	1195
G07	9	I	F57B10.3	http://biocompute.bmi.ac.cn/CelRNAi/search.cgi?search=F57B10.3	TGTTGAAGTTGTTCGCAAGC	TTCTGAACAATCGAGACCCC	I-3M13	100	No	No	0	No	No	1(10)	1046[892..1234]	1046
G08	9	I	F57B10.4	http://biocompute.bmi.ac.cn/CelRNAi/search.cgi?search=F57B10.4	TAGGCGATTTTCGTTCTTGG	CTCTGGGGTGTCAGATCGTT	I-3M15	100	No	No	0	No	No	1(6)	1115[949..1319]	1115
G09	9	I	F57B10.5	http://biocompute.bmi.ac.cn/CelRNAi/search.cgi?search=F57B10.5	CTAGTGTTCTGTTGGCATTTTCC	ATTGAAAAATGATTTGAGCAGGA	I-3M17	100	No	No	0	No	No	1(2)	953[814..1120]	953
G10	9	I	F57B10.6	http://biocompute.bmi.ac.cn/CelRNAi/search.cgi?search=F57B10.6	CGGATATTTACGGTTTCCGA	CACCAATGGCTCCAACTTTT	I-3M19	100	No	No	0	No	No	1(58)	1162[988..1377]	1162
G11	9	I	F57B10.7	http://biocompute.bmi.ac.cn/CelRNAi/search.cgi?search=F57B10.7	TTGACACCGATGGTCTACGA	TTTCCTTATCCCATTGCTGC	I-3M21	100	No	No	0	No	No	1(3)	963[822..1132]	963
G12	9	I	F57B10.8	http://biocompute.bmi.ac.cn/CelRNAi/search.cgi?search=F57B10.8	TGAAGATAACAATGATGACGTGC	ATTTTCAGAAATGCTTGAACCAA	I-3M23	100	No	No	0	No	No	1(1)	1638[1374..1981]	1638
H01	9	I	F57B10.9	http://biocompute.bmi.ac.cn/CelRNAi/search.cgi?search=F57B10.9	GATTCGCAATACTTCGGCAT	CGACTCCTTTGGATCTCAGG	I-3O01	100	No	No	0	No	No	1(1)	1142[971..1352]	1142
H02	9	I	F57B10.10	http://biocompute.bmi.ac.cn/CelRNAi/search.cgi?search=F57B10.10	TGTAACACAGCAAGAGAAACGAA	AGGATTTATACTTTGCGGGACAT	I-3O03	100	No	No	0	No	No	1(1)	1018[868..1199]	1018
H03	9	I	F57B10.11	http://biocompute.bmi.ac.cn/CelRNAi/search.cgi?search=F57B10.11	CATAACATAAAAACCCGAAGCAA	TCTCCCACTGCTAAAACTGTCTC	I-3O05	100	No	No	0	No	No	1(1)	819[701..959]	819
H04	9	I	F57B10.12	http://biocompute.bmi.ac.cn/CelRNAi/search.cgi?search=F57B10.12	GGTGATAACCATCGGTTGAATAA	GAATTTCTTTTATGCGGGAAAAC	I-3O07	100	No	No	0	No	No	1(4)	1168[993..1384]	1168
H05	9	I	F48A9.1	http://biocompute.bmi.ac.cn/CelRNAi/search.cgi?search=F48A9.1	GCAAACCCCTATATCCCGTT	AAAGCATGCACAACCAACAA	I-3O09	100	No	No	0	No	No	1(9)	1471[1240..1766]	1471
H06	9	I	F48A9.2	http://biocompute.bmi.ac.cn/CelRNAi/search.cgi?search=F48A9.2	CTAAAAATGTGGGTGGTTGTGAT	TGATGTTACTTTGATTTGCGATG	I-3O11	100	No	No	0	No	No	1(1)	1943[1613..2383]	1943
H07	9	I	F48A9.3	http://biocompute.bmi.ac.cn/CelRNAi/search.cgi?search=F48A9.3	TCAACACCTACACCAATGTCAAG	TAATGTTTCTGCGAAAAAGGAAA	I-3O13	100	No	No	0	No	No	1(2)	1541[1296..1856]	1541
H08	9	I	D2092.1	http://biocompute.bmi.ac.cn/CelRNAi/search.cgi?search=D2092.1	GCTGGCAAGAACATTCACAA	AACCGTCCAGCACTGGTATC	I-3O15	100	No	No	0	No	No	1(11)	1070[912..1263]	1070
H09	9	I	D2092.2	http://biocompute.bmi.ac.cn/CelRNAi/search.cgi?search=D2092.2	GGTGGATCAGGAGATGCTGT	TCGTGCTCCTCGCTTTATTT	I-3O17	100	No	No	0	No	No	1(7)	1171[995..1388]	1171
H10	9	I	D2092.3	http://biocompute.bmi.ac.cn/CelRNAi/search.cgi?search=D2092.3	CCAATGTTTTGGCAAGATGTATT	GAGTAATCAACCAGCAAAAATGC	I-3O19	100	No	No	0	No	No	1(2)	1691[1416..2050]	1691
H11	9	I	D2092.4	http://biocompute.bmi.ac.cn/CelRNAi/search.cgi?search=D2092.4	CACGAATTCTATAGGCCTTGATG	GAATTGATGAGATCCTTCGTGAC	I-3O21	100	No	No	0	No	No	1(1)	2786[2251..3555]	2786
H12	9	I	D2092.5	http://biocompute.bmi.ac.cn/CelRNAi/search.cgi?search=D2092.5	TCTCTCCAGCCAACGATTCT	TGGTGATAAAAAGAACGGGC	I-3O23	100	No	No	0	No	No	1(13)	1047[892..1235]	1047
A01	10	I	D2092.6	http://biocompute.bmi.ac.cn/CelRNAi/search.cgi?search=D2092.6	GATTTCCTCACCTTTGGCAG	ATCTGCCTGCACAGCTTTTT	I-3A02	100	No	No	0	No	No	1(60)	1165[990..1381]	1165
A02	10	I	D2092.7	http://biocompute.bmi.ac.cn/CelRNAi/search.cgi?search=D2092.7	ATCTTGCATTTTGGATTGCC	CACCAGCTACAAAGCGATCA	I-3A04	100	No	No	0	No	No	1(48)	1660[1391..2010]	1660
A03	10	I	D2092.8	http://biocompute.bmi.ac.cn/CelRNAi/search.cgi?search=D2092.8	AGATTCACACCGTCAACTCTCAT	CTTTTCGTTGTCAGGATTTTCAG	I-3A06	100	No	No	0	No	No	1(1)	964[823..1134]	964
A04	10	I	ZC581.1	http://biocompute.bmi.ac.cn/CelRNAi/search.cgi?search=ZC581.1	GACGTGGTGCTTTTGGAGTT	CCGGTCTCTTATCCGTGTGT	I-3A08	100	No	No	0	No	No	1(10)	1141[970..1351]	1141
A05	10	I	ZC581.2	http://biocompute.bmi.ac.cn/CelRNAi/search.cgi?search=ZC581.2	TGGAAACTTTGGAGCGTTCT	GTTTCCAGGGAAGGTTGACA	I-3A10	100	No	No	0	No	No	1(14)	1575[1323..1900]	1575
A06	10	I	ZC581.3	http://biocompute.bmi.ac.cn/CelRNAi/search.cgi?search=ZC581.3	GAATGCCGATTTTTGCATCT	GAGAAACCCCACACCCTGTA	I-3A12	100	No	No	0	No	No	1(32)	1163[989..1378]	1163
A07	10	I	ZC581.4	http://biocompute.bmi.ac.cn/CelRNAi/search.cgi?search=ZC581.4	TTAAGAAATTGACTGCCGGAATA	CAGCATTTCCTTAAAATTACCCC	I-3A14	100	No	Yes	0	No	No	1(1)	1640[1375..1984]	1640
A08	10	I	ZC581.5	http://biocompute.bmi.ac.cn/CelRNAi/search.cgi?search=ZC581.5	AATCAGCAGACAACACGGTTATT	AGTGAGAAGACGAACACACAACA	I-3A16	100	No	Yes	0	No	No	1(1)	834[713..977]	834
A09	10	I	ZC581.6	http://biocompute.bmi.ac.cn/CelRNAi/search.cgi?search=ZC581.6	CGTTACCACCTCGTCGTTTT	CATGTGGAAAACCATTGCAG	I-3A18	100	No	No	0	No	No	1(15)	1436[1212..1721]	1436
A10	10	I	ZC581.7	http://biocompute.bmi.ac.cn/CelRNAi/search.cgi?search=ZC581.7	CATTCCTTTTGGAGTCGGAA	TTGAACAAAATGGTTTGCCA	I-3A20	100	No	No	0	No	No	1(9)	1194[1014..1417]	1194
A11	10	I	ZC581.9	http://biocompute.bmi.ac.cn/CelRNAi/search.cgi?search=ZC581.9	CTCACAATCCCGTTGGTTTT	TCCAGCAATAATGGGTCTCC	I-3A22	100	No	No	0	No	No	1(6)	1176[999..1394]	1176
A12	10	I	C17F3.1	http://biocompute.bmi.ac.cn/CelRNAi/search.cgi?search=C17F3.1	AGCGTGTAACCTTTTGAAAACAA	AAACAACAGGGCTCAATCAAATA	I-3A24	100	No	No	0	No	No	1(3)	452[384..528]	452
B01	10	I	C17F3.2	http://biocompute.bmi.ac.cn/CelRNAi/search.cgi?search=C17F3.2	TAAGACGATTCTTCGTCCTTGTC	ATTGTGCTCTTGGAATGAGGTAA	I-3C02	100	No	Yes	0	No	No	1(2)	819[701..959]	819
B02	10	I	C17F3.3	http://biocompute.bmi.ac.cn/CelRNAi/search.cgi?search=C17F3.3	TTCCTACGATTTCGTTGTTCAAT	TAAAGTTGGGTACCGCTTATCAA	I-3C04	100	No	No	0	No	No	1(4)	1012[863..1192]	1012
B03	10	I	T23B3.1	http://biocompute.bmi.ac.cn/CelRNAi/search.cgi?search=T23B3.1	AGATGGCAATCATCTCAGGG	CCATCAAATTTCCACCCAAC	I-3C06	100	No	No	0	No	No	1(4)	1126[958..1332]	1126
B04	10	I	T23B3.2	http://biocompute.bmi.ac.cn/CelRNAi/search.cgi?search=T23B3.2	CCTCATCAAGTTTCCATTTTCAG	TACGAGCAGTTTCAGGTTTCTTC	I-3C08	100	No	No	0	No	No	1(10)	1196[1016..1419]	1196
B05	10	I	T23B3.3	http://biocompute.bmi.ac.cn/CelRNAi/search.cgi?search=T23B3.3	TTCAAGTCGTTATCGTTTGGAGT	GTGTGTGTGTGAACAGCAGGTAT	I-3C10	100	No	No	0	No	No	1(1)	2274[1868..2833]	2274
B06	10	I	T23B3.4	http://biocompute.bmi.ac.cn/CelRNAi/search.cgi?search=T23B3.4	TGAGTTGGAGATGAAGGGCT	CGCTAACCCTGGAAAATTCA	I-3C12	100	No	No	0	No	No	1(88)	1692[1416..2052]	1692
B07	10	I	T23B3.5	http://biocompute.bmi.ac.cn/CelRNAi/search.cgi?search=T23B3.5	GTTACGATTTGAATAGACCGCAC	TTCACGGGAAAATAAGAAAAACA	I-3C14	100	No	No	0	No	No	1(17)	1192[1013..1414]	1192
B08	10	I	T23B3.6	http://biocompute.bmi.ac.cn/CelRNAi/search.cgi?search=T23B3.6	CGGATGTCTTTGCCTTCATT	AAAGTCGGCAACGTTCAGTT	I-3C16	100	No	No	0	No	No	1(20)	961[821..1130]	961
B10	10	I	W02D3.2	http://biocompute.bmi.ac.cn/CelRNAi/search.cgi?search=W02D3.2	AGACGGCGAGACACAAGTTT	AACTTGAGGCTGCTTTTCCA	I-3C20	100	No	No	0	No	No	1(14)	1033[881..1218]	1033
B11	10	I	W02D3.3	http://biocompute.bmi.ac.cn/CelRNAi/search.cgi?search=W02D3.3	AAGAACGGAGGAAGTGCTCA	TTCGTTTTGCGTCATATCCA	I-3C22	100	No	No	0	No	No	1(3)	1671[1400..2024]	1671
B12	10	I	W02D3.4	http://biocompute.bmi.ac.cn/CelRNAi/search.cgi?search=W02D3.4	ACATTGCAGCTCCCAGAAGT	TTTCATTGTTTTTGCCACGA	I-3C24	100	No	No	0	No	No	1(9)	1179[1002..1398]	1179
C01	10	I	W02D3.5	http://biocompute.bmi.ac.cn/CelRNAi/search.cgi?search=W02D3.5	CGGATCCAGATTCAAGAGTAGTG	TGAACTTTTTACCTGCTTTTCCA	I-3E02	100	No	No	0	No	No	1(6)	980[836..1153]	980
C02	10	I	W02D3.6	http://biocompute.bmi.ac.cn/CelRNAi/search.cgi?search=W02D3.6	AGCACAAGAGCACCTCCAGT	TTCTTGTTGATCTCGCCTCC	I-3E04	100	No	No	0	No	No	1(2)	835[714..978]	835
C03	10	I	W02D3.7	http://biocompute.bmi.ac.cn/CelRNAi/search.cgi?search=W02D3.7	GCTATTTATTGCATCAAAGACCG	TCCAAATTTTCAGAATGTCTGCT	I-3E06	100	No	No	0	No	No	1(1)	1006[858..1185]	1006
C04	10	I	W02D3.8	http://biocompute.bmi.ac.cn/CelRNAi/search.cgi?search=W02D3.8	CCTCCCGGTTAACTTCATCA	CAAGAAATGCTTTCGCTTCC	I-3E08	100	No	No	0	No	No	1(18)	1137[967..1346]	1137
C05	10	I	W02D3.9	http://biocompute.bmi.ac.cn/CelRNAi/search.cgi?search=W02D3.9	ACGCATGATTCGTGTTGTGT	AATAGTGTTGCCTCATCGGG	I-3E10	100	No	No	0	No	No	1(2)	1156[983..1369]	1156
C06	10	I	W02D3.10	http://biocompute.bmi.ac.cn/CelRNAi/search.cgi?search=W02D3.10	GGGCGACTAAGAATACGACG	TTTCGGTGCCAAATTTCTTC	I-3E12	100	No	No	0	No	No	1(39)	1168[993..1384]	1168
C07	10	I	F08B6.1	http://biocompute.bmi.ac.cn/CelRNAi/search.cgi?search=F08B6.1	TTCCAATATTTGCTAAAAAGGCA	GATGCGACAAGCCATAGATTTAC	I-3E14	100	No	No	0	No	No	1(1)	1182[1004..1402]	1182
C08	10	I	F08B6.2	http://biocompute.bmi.ac.cn/CelRNAi/search.cgi?search=F08B6.2	TTCAATTTCCATGTCTTCTTCGT	AAAATCGGCGTTTGGATTAGTAT	I-3E16	100	No	No	0	No	No	1(1)	969[827..1140]	969
C10	10	I	F08B6.4	http://biocompute.bmi.ac.cn/CelRNAi/search.cgi?search=F08B6.4	AAGGTTCTCAGACTTGACACGAG	TCTCTCTCTTTTCTGTGCATTCC	I-3E20	100	No	No	0	No	No	1(1)	1126[958..1332]	1126
C11	10	I	F08B6.5	http://biocompute.bmi.ac.cn/CelRNAi/search.cgi?search=F08B6.5	ATTGATTTGAACGATCATTTTGG	AACCCACTGATCTTGTCTTGAAA	I-3E22	100	No	Yes	0	No	No	1(2)	1053[897..1242]	1053
C12	10	I	C37A2.1	http://biocompute.bmi.ac.cn/CelRNAi/search.cgi?search=C37A2.1	ACAAGAAGGTTATGGTGCCG	AGCGTTTGGTGAATTTTTGG	I-3E24	100	No	Yes	0	No	No	1(99)	1174[998..1392]	1174
D01	10	I	C37A2.2	http://biocompute.bmi.ac.cn/CelRNAi/search.cgi?search=C37A2.2	ACATCACAAGAAAATCCGAGAGA	TGTACAGGTGGTTGTTGAAGTTG	I-3G02	100	No	No	0	No	No	1(2)	1176[999..1394]	1176
D02	10	I	C37A2.3	http://biocompute.bmi.ac.cn/CelRNAi/search.cgi?search=C37A2.3	CACCTGCACTTGCACAGTTT	CATCATGACCTCATCGCAAC	I-3G04	100	No	No	0	No	No	1(7)	1159[985..1373]	1159
D03	10	I	C37A2.4	http://biocompute.bmi.ac.cn/CelRNAi/search.cgi?search=C37A2.4	AAACGAGACGAAATTCCACG	TGAATCCTCTCTCGTTCGCT	I-3G06	100	No	No	0	No	No	1(11)	1178[1001..1397]	1178
D04	10	I	C37A2.5	http://biocompute.bmi.ac.cn/CelRNAi/search.cgi?search=C37A2.5	TCTTACTTTTGCCCGTTTCG	TGTCAGACGATGAGGACGAG	I-3G08	100	No	No	0	No	No	1(9)	1396[1179..1671]	1396
D05	10	I	C37A2.6	http://biocompute.bmi.ac.cn/CelRNAi/search.cgi?search=C37A2.6	CAAAGTTCCGATGCATCCTT	GTTGAAGCCCAGCCTAAATG	I-3G10	100	No	No	0	No	No	1(2)	1053[897..1242]	1053
D06	10	I	C37A2.7	http://biocompute.bmi.ac.cn/CelRNAi/search.cgi?search=C37A2.7	AACAATTCTACATCGCGACTTTC	AATTTATCTTCCATCGCGAATTT	I-3G12	100	No	No	0	No	No	1(1)	841[719..985]	841
D07	10	I	C37A2.8	http://biocompute.bmi.ac.cn/CelRNAi/search.cgi?search=C37A2.8	GCATGCTGAAATTGGGAAAT	GACCGTCGGAAAAATCTGAA	I-3G14	100	No	No	0	No	No	1(3549)	1135[966..1343]	1135
D08	10	I	E02D9.1	http://biocompute.bmi.ac.cn/CelRNAi/search.cgi?search=E02D9.1	CGAGCCCATCCTCTTTACAA	TAACCCGGTCCACTATTCCA	I-3G16	100	Yes (Green)	No	0	No	No	1(11)	1605[1347..1939]	1605
D09	10	I	E02D9.2	http://biocompute.bmi.ac.cn/CelRNAi/search.cgi?search=E02D9.2	GCGAGAAATGAATGGTGTTTTAG	CTGGAAAAACAACAAGAACAAGG	I-3G18	100	No	Yes	0	No	No	1(3)	800[684..936]	800
D10	10	I	K02F2.1	http://biocompute.bmi.ac.cn/CelRNAi/search.cgi?search=K02F2.1	TCCACTCAATGAAGCACTCG	CGTGGCGGTCTGTAATTTTT	I-3G20	100	No	No	0	No	No	1(643)	1183[1005..1403]	1183
D11	10	I	K02F2.2	http://biocompute.bmi.ac.cn/CelRNAi/search.cgi?search=K02F2.2	CGAAACTTTTTCCAGGTCCA	TCCGTATGGGGTAGAACCAA	I-3G22	100	No	No	0	No	No	1(13)	1200[1019..1424]	1200
D12	10	I	K02F2.3	http://biocompute.bmi.ac.cn/CelRNAi/search.cgi?search=K02F2.3	ATGGCAGTTTCTGATTTGCC	TCGCATAGCTGAGTGGTGTC	I-3G24	100	No	No	0	No	No	1(39)	1171[995..1388]	1171
E01	10	I	K02F2.4	http://biocompute.bmi.ac.cn/CelRNAi/search.cgi?search=K02F2.4	GGGACGAAATGAAGATCGAA	GTTGTCGTGGCGTTTCACTA	I-3I02	100	No	No	0	No	No	1(3)	1144[973..1355]	1144
E02	10	I	K02F2.5	http://biocompute.bmi.ac.cn/CelRNAi/search.cgi?search=K02F2.5	TCCTTTCAACCAATTTTCAGAGA	ATTTATGGCTTCTTTCGGAACTC	I-3I04	100	No	No	0	No	No	1(1)	1621[1360..1959]	1621
E03	10	I	K02F2.6	http://biocompute.bmi.ac.cn/CelRNAi/search.cgi?search=K02F2.6	GAATCAACCGAACTTTCACTGTC	CGTTCTAACCGTTTTGGTTGTAG	I-3I06	100	No	No	0	No	No	1(1)	1141[970..1351]	1141
E04	10	I	T21G5.1	http://biocompute.bmi.ac.cn/CelRNAi/search.cgi?search=T21G5.1	CAACAATGGACGCAAAGCTA	CAGCTGGAGCACCAGATACA	I-3I08	100	No	No	0	No	No	1(1)	1020[870..1202]	1020
E05	10	I	T21G5.2	http://biocompute.bmi.ac.cn/CelRNAi/search.cgi?search=T21G5.2	CGAACAAAAGTCTCAAAAATGCT	GAACCTGCAAAACACGGATATAA	I-3I10	100	No	No	0	No	No	1(4)	1664[1394..2015]	1664
E06	10	I	T21G5.3	http://biocompute.bmi.ac.cn/CelRNAi/search.cgi?search=T21G5.3	GAGCCGAGAGGTTTTATTTTGAT	AATAGTTTCGATGTCAGTTCCGA	I-3I12	100	No	No	0	No	No	1(3)	1059[902..1250]	1059
E07	10	I	T21G5.4	http://biocompute.bmi.ac.cn/CelRNAi/search.cgi?search=T21G5.4	AAGATGACTCCAATGGGCAC	ATCAATCGCCTTTTGAATCG	I-3I14	100	No	No	0	No	No	1(4)	1097[934..1296]	1097
E08	10	I	T21G5.5	http://biocompute.bmi.ac.cn/CelRNAi/search.cgi?search=T21G5.5	GTCTCACGTAATACCCACCATGT	AAAACCAAATTGGGAACATCTTT	I-3I16	100	Yes (Green)	No	0	No	No	1(1)	1881[1565..2301]	1881
E09	10	I	C48B6.2	http://biocompute.bmi.ac.cn/CelRNAi/search.cgi?search=C48B6.2	TCCTCCCAATTGTAATGAAGCTA	GAACAACAACAGCAACAAATCAA	I-3I18	100	Yes (Green)	No	0	No	No	1(1)	971[829..1142]	971
E10	10	I	C48B6.3	http://biocompute.bmi.ac.cn/CelRNAi/search.cgi?search=C48B6.3	AATCATCACTCGAGCTGTTCTTC	TTGGGGTCAAAATTTATTTCCTT	I-3I20	100	No	No	0	No	No	1(4)	1180[1003..1399]	1180
E11	10	I	C48B6.4	http://biocompute.bmi.ac.cn/CelRNAi/search.cgi?search=C48B6.4	CGACGATTGACAGATCCAGA	TGACGATTTCGTGGAAATGA	I-3I22	100	No	No	0	No	No	1(4)	1041[887..1228]	1041
F01	10	I	C48B6.6	http://biocompute.bmi.ac.cn/CelRNAi/search.cgi?search=C48B6.6	AAGAACTGCTTCCAAGGCAA	ACAAGTTTTGGAGCCGAAGA	I-3K02	100	No	No	0	No	No	1(9)	1167[992..1383]	1167
F02	10	I	C48B6.7	http://biocompute.bmi.ac.cn/CelRNAi/search.cgi?search=C48B6.7	CCAGCAAGTGTTGCTTGGTA	AAAACCGCGATAATCGAATG	I-3K04	100	No	Yes	0	No	No	1(8)	1070[912..1263]	1070
F03	10	I	C48B6.8	http://biocompute.bmi.ac.cn/CelRNAi/search.cgi?search=C48B6.8	GGTTGCAGTATGGTGCATTG	GCCCTGGTACGAAATGGTTA	I-3K06	100	No	No	0	No	No	1(24)	1642[1377..1987]	1642
F04	10	I	C48B6.9	http://biocompute.bmi.ac.cn/CelRNAi/search.cgi?search=C48B6.9	TGTCTGCTCCGTCATTTTTG	TAGGCTCAAAACTCGCCAAT	I-3K08	100	No	No	0	No	No	1(40)	1165[990..1381]	1165
F05	10	I	T10B11.1	http://biocompute.bmi.ac.cn/CelRNAi/search.cgi?search=T10B11.1	TATCAGTTGCCCTTGATCTGTTT	TGATTTCGTGAGTGTGTGTTGTT	I-3K10	100	No	No	0	No	No	1(1)	885[757..1038]	885
F06	10	I	T10B11.2	http://biocompute.bmi.ac.cn/CelRNAi/search.cgi?search=T10B11.2	AGCGGAAAGGAAATGTTCAA	TAACAACGGCATTGAATGGA	I-3K12	100	No	No	0	No	No	1(868)	1668[1397..2020]	1668
F07	10	I	T10B11.3	http://biocompute.bmi.ac.cn/CelRNAi/search.cgi?search=T10B11.3	ATCATCGAACTGTTCCGTCC	ACCAATGTTTCCAAACCCAA	I-3K14	100	Yes (Green)	No	0	No	No	1(24)	1138[968..1347]	1138
F08	10	I	T10B11.4	http://biocompute.bmi.ac.cn/CelRNAi/search.cgi?search=T10B11.4	ACGCATTCCCACTTTTTCAC	TAGTCTAACATCCGTCGGGG	I-3K16	100	No	No	0	No	No	1(12)	1634[1370..1976]	1634
F09	10	I	T10B11.5	http://biocompute.bmi.ac.cn/CelRNAi/search.cgi?search=T10B11.5	CTTGATTGCCGGTTTCCTAA	TTCAATTCACAGCTCTTGCG	I-3K18	100	No	No	0	No	No	1(1)	1583[1330..1910]	1583
F10	10	I	T10B11.6	http://biocompute.bmi.ac.cn/CelRNAi/search.cgi?search=T10B11.6	CTAACAAAGTTCAGGCAAGCTGT	TCGTGAAAAGTCGAAAACATTCT	I-3K20	100	No	No	0	No	No	1(5)	2162[1783..2679]	2162
F11	10	I	T10B11.7	http://biocompute.bmi.ac.cn/CelRNAi/search.cgi?search=T10B11.7	CATACCATCGCCAGGAAGTT	TCAATGGATCGAAAGGAACC	I-3K22	100	No	No	0	No	No	1(3)	1177[1000..1395]	1177
F12	10	I	T10B11.8	http://biocompute.bmi.ac.cn/CelRNAi/search.cgi?search=T10B11.8	CTTCTTTGCCAAATCCAAGC	CAAAGGTCGCAAAAATTCGT	I-3K24	100	No	No	0	No	No	1(16)	1172[996..1389]	1172
G01	10	I	T10B11.9	http://biocompute.bmi.ac.cn/CelRNAi/search.cgi?search=T10B11.9	TGAAAATGTACACGTGAACGAAC	GCACTTTTTCTCACTTTTGGAGA	I-3M02	100	Yes (Remapped)	Yes	0	No	No	1(3)	2059[1703..2539]	2059
G02	10	I	C30F12.1	http://biocompute.bmi.ac.cn/CelRNAi/search.cgi?search=C30F12.1	TTTTTCTACCATTTGTTTTGCGT	TGGTACAATCAATGTCAAATCCA	I-3M04	100	No	No	0	No	No	1(2)	1691[1416..2050]	1691
G03	10	I	C30F12.2	http://biocompute.bmi.ac.cn/CelRNAi/search.cgi?search=C30F12.2	ACATGATTTCCGTCTCCAGC	GCCCAGTCCGTTGTGATAAT	I-3M06	100	No	No	0	No	No	1(8)	1153[980..1366]	1153
G04	10	I	C30F12.3	http://biocompute.bmi.ac.cn/CelRNAi/search.cgi?search=C30F12.3	TTTTATTCAACAAGTGTGCATGG	AGCGTGACGAGTGATTTTTAGAG	I-3M08	100	No	No	0	No	No	1(1)	1610[1351..1945]	1610
G05	10	I	C30F12.4	http://biocompute.bmi.ac.cn/CelRNAi/search.cgi?search=C30F12.4	TGGGAAATTGGTGCCATAAT	TCGACGCACTTCTCACAGAC	I-3M10	100	No	No	0	No	No	1(2)	1448[1221..1737]	1448
G06	10	I	C30F12.5	http://biocompute.bmi.ac.cn/CelRNAi/search.cgi?search=C30F12.5	CGAAAATTGTGAGAAATTTTGGA	TTTTTGGCAAATATTGCAGTTCT	I-3M12	100	No	No	0	No	No	1(4)	2297[1886..2864]	2297
G07	10	I	C30F12.6	http://biocompute.bmi.ac.cn/CelRNAi/search.cgi?search=C30F12.6	CCATGTGCACTGTTAAACGC	AATGTGCTTTTACCCGGTTG	I-3M14	100	No	No	0	No	No	1(3)	1646[1380..1992]	1646
G08	10	I	C30F12.7	http://biocompute.bmi.ac.cn/CelRNAi/search.cgi?search=C30F12.7	ACAAAACACGACGATCCACA	ATGTTTTGGGTTCTCGTCCA	I-3M16	100	No	No	0	No	No	1(1)	1059[902..1250]	1059
G09	10	I	H06O01.1	http://biocompute.bmi.ac.cn/CelRNAi/search.cgi?search=H06O01.1	TTTCCAACGGCAACCTTAAC	GTTCCAGCCCAAGACTACGA	I-3M18	100	No	No	0	No	No	1(1)	1028[877..1212]	1028
G10	10	I	H06O01.2	http://biocompute.bmi.ac.cn/CelRNAi/search.cgi?search=H06O01.2	TTTGCACCAAGCGTATACCA	TATAGCGCCGAGTGGTCTCT	I-3M20	100	No	No	0	No	No	1(1)	1096[933..1295]	1096
G11	10	I	H06O01.3	http://biocompute.bmi.ac.cn/CelRNAi/search.cgi?search=H06O01.3	ACAAAATATTGCAGTCCGGC	TTCCTGTTTTCTTTGGTCGG	I-3M22	100	No	No	0	No	No	1(8)	1584[1330..1911]	1584
G12	10	I	H06O01.4	http://biocompute.bmi.ac.cn/CelRNAi/search.cgi?search=H06O01.4	CTCATTTCCATTCTCGTTCAGAC	GGCATGGGAATACATTTTTGTAA	I-3M24	100	No	No	0	No	No	1(5)	1159[985..1373]	1159
H01	10	I	F15C11.1	http://biocompute.bmi.ac.cn/CelRNAi/search.cgi?search=F15C11.1	TCCTCCAAAAATGGCATCTC	AAGCGACTAGCCCAATTCAA	I-3O02	100	No	No	0	No	No	1(4)	1133[964..1341]	1133
H02	10	I	F15C11.2	http://biocompute.bmi.ac.cn/CelRNAi/search.cgi?search=F15C11.2	CCAACTGCGAACAAAGAACA	GCGAATTGGAAATTTGTCGT	I-3O04	100	No	No	0	No	No	1(61)	1690[1415..2049]	1690
H03	10	I	W01A8.1	http://biocompute.bmi.ac.cn/CelRNAi/search.cgi?search=W01A8.1	CCAAGCCCAAAGCTACTACG	GTCCCTTCTCACGCAATGAT	I-3O06	100	No	No	0	No	No	1(3)	1080[920..1276]	1080
H04	10	I	W01A8.2	http://biocompute.bmi.ac.cn/CelRNAi/search.cgi?search=W01A8.2	GAATGCATTTTTGAATGAGCTTC	CCAGACGCAGAGAAAAATACAAC	I-3O08	100	No	No	0	No	No	1(3)	2771[2240..3533]	2771
H05	10	I	W01A8.3	http://biocompute.bmi.ac.cn/CelRNAi/search.cgi?search=W01A8.3	TCGACATTGTCACCTCCAAA	AGCTGAAACCGTACAATCGG	I-3O10	100	No	No	0	No	No	1(1)	1602[1345..1935]	1602
H06	10	I	W01A8.4	http://biocompute.bmi.ac.cn/CelRNAi/search.cgi?search=W01A8.4	ACGAGGATAACGACACAGCTAAA	CTTGGATATTTTGAGACTCACGG	I-3O12	100	No	No	0	No	No	1(2)	962[821..1131]	962
H07	10	I	W01A8.5	http://biocompute.bmi.ac.cn/CelRNAi/search.cgi?search=W01A8.5	TGGTCCAGTGACGACTTGAG	GGACGATGTAGATGGCTGGT	I-3O14	100	No	No	0	No	No	1(5)	953[814..1120]	953
H08	10	I	W01A8.6	http://biocompute.bmi.ac.cn/CelRNAi/search.cgi?search=W01A8.6	AATGCGAACCAAGCTGAAAT	CACTTCCAGGGAAACGAAAA	I-3O16	100	No	No	0	No	No	1(40)	1637[1373..1980]	1637
H09	10	I	F22D6.1	http://biocompute.bmi.ac.cn/CelRNAi/search.cgi?search=F22D6.1	ACATTGGCATTGAGAGGTCTTTA	TTGCATGATTTTCTTCAAGGTTT	I-3O18	100	No	No	0	No	No	1(5)	2219[1826..2757]	2219
H10	10	I	F22D6.2	http://biocompute.bmi.ac.cn/CelRNAi/search.cgi?search=F22D6.2	GAAAGGAGCGTTACAAATTGATG	AAAGTGCCTACGTGTTCGAAATA	I-3O20	100	No	No	0	No	No	1(1)	1374[1161..1643]	1374
H11	10	I	F22D6.3	http://biocompute.bmi.ac.cn/CelRNAi/search.cgi?search=F22D6.3	CAGATAAGGCCAATCGGTGT	CTTGATAACCGCCACCTTGT	I-3O22	100	No	No	0	No	No	1(2)	1190[1011..1412]	1190
H12	10	I	F22D6.4	http://biocompute.bmi.ac.cn/CelRNAi/search.cgi?search=F22D6.4	AATTGGGAAAATCTGACGAAAAT	AAATTAGCAGTTGAGGTGTTGGA	I-3O24	100	No	No	0	No	No	1(25)	1032[880..1217]	1032
A01	11	I	F22D6.5	http://biocompute.bmi.ac.cn/CelRNAi/search.cgi?search=F22D6.5	TCTTGCCGCTTCAATTTTCT	ATGTCTTTTGCGCACCTTCT	I-3B01	100	No	No	0	No	No	1(194)	964[823..1134]	964
A02	11	I	F22D6.6	http://biocompute.bmi.ac.cn/CelRNAi/search.cgi?search=F22D6.6	ATGCAAAGCCAATTCCAGTC	ATATCACGACCGCCTGAATC	I-3B03	100	No	No	0	No	No	1(2)	961[821..1130]	961
A04	11	I	F22D6.9	http://biocompute.bmi.ac.cn/CelRNAi/search.cgi?search=F22D6.9	TCCGGATGATCTGAAAAAGG	CACAAGCATGAAGGAAGCAA	I-3B07	100	No	No	0	No	No	1(22)	1603[1346..1936]	1603
A05	11	I	F22D6.10	http://biocompute.bmi.ac.cn/CelRNAi/search.cgi?search=F22D6.10	CAGCACTTCTCTTCACCACG	ACATGCAACAAGGGACACAA	I-3B09	100	No	No	0	No	No	1(5)	1429[1206..1712]	1429
A06	11	I	F22D6.11	http://biocompute.bmi.ac.cn/CelRNAi/search.cgi?search=F22D6.11	CTGTATTGCAGTTGGCGAAA	AGCAACCAACGCTTTTGACT	I-3B11	100	No	No	0	No	No	1(12)	1059[902..1250]	1059
A07	11	I	F22D6.12	http://biocompute.bmi.ac.cn/CelRNAi/search.cgi?search=F22D6.12	CAATCCGAGTCATTCACCCT	CATTCTTTCCGGTGAGTCGT	I-3B13	100	No	No	0	No	No	1(1)	1113[947..1316]	1113
A08	11	I	F22D6.13	http://biocompute.bmi.ac.cn/CelRNAi/search.cgi?search=F22D6.13	TCGATTTCTGTTCCAGTCAAAAT	TGTATTTCTTTAAGCCACCGAAA	I-3B15	100	No	Yes	0	No	No	1(2)	466[396..544]	466
A09	11	I	K10D3.1	http://biocompute.bmi.ac.cn/CelRNAi/search.cgi?search=K10D3.1	CCCACACCGGAGAAATTTTA	AAGAGTCGGAGCGTGTCAAT	I-3B17	100	No	No	0	No	No	1(14)	1146[975..1357]	1146
A10	11	I	K10D3.2	http://biocompute.bmi.ac.cn/CelRNAi/search.cgi?search=K10D3.2	TCTGCACAATAGGGAAAACTTGT	GTCTTGAAAAATGTGAGCCAATC	I-3B19	100	No	No	0	No	No	1(4)	2175[1793..2697]	2175
A11	11	I	K10D3.3	http://biocompute.bmi.ac.cn/CelRNAi/search.cgi?search=K10D3.3	CCCAGAATCAGGCACATCTT	TCAATCTACAGTACCCCGGC	I-3B21	100	No	No	0	No	No	1(2)	1392[1176..1665]	1392
A12	11	I	K10D3.4	http://biocompute.bmi.ac.cn/CelRNAi/search.cgi?search=K10D3.4	GAGTGACAGCTGGTCCACAA	TGTGAATCGTCCTACCACCA	I-3B23	100	No	No	0	No	No	1(4)	1187[1008..1408]	1187
B01	11	I	K10D3.5	http://biocompute.bmi.ac.cn/CelRNAi/search.cgi?search=K10D3.5	CGAATCATCAAATTTCGGGT	GGACTTTCGGGATGTCAGAA	I-3D01	100	No	Yes	0	No	No	1(26)	1644[1378..1989]	1644
B02	11	I	H37N21.1	http://biocompute.bmi.ac.cn/CelRNAi/search.cgi?search=H37N21.1	TGGAAATTTTGAACGTTCTGTTT	AAAAGAGGACAAGAATCAGGGAC	I-3D03	100	No	No	0	No	No	1(2)	2259[1857..2812]	2259
B03	11	I	K07G5.1	http://biocompute.bmi.ac.cn/CelRNAi/search.cgi?search=K07G5.1	GGGAGACTGCAACTCCTCAG	TCCCTCTTTCGCACTCTCAT	I-3D05	100	No	No	0	No	No	1(2)	1180[1003..1399]	1180
B04	11	I	K07G5.2	http://biocompute.bmi.ac.cn/CelRNAi/search.cgi?search=K07G5.2	TTGTCAAATCGAGACCTCAAAAT	TACTAGTCTTCGTGTAGCCCGTC	I-3D07	100	No	No	0	No	No	1(1)	1194[1014..1417]	1194
B05	11	I	K07G5.3	http://biocompute.bmi.ac.cn/CelRNAi/search.cgi?search=K07G5.3	GTGGATCGTCAGCCAAGAAT	TACCGTCTTTCCTCATTGGC	I-3D09	100	No	No	0	No	No	1(7)	1119[952..1324]	1119
B06	11	I	K07G5.4	http://biocompute.bmi.ac.cn/CelRNAi/search.cgi?search=K07G5.4	TTCGGAAATACGAGGCAAAC	GCGTTACCATGGAGGAAAAA	I-3D11	100	No	No	0	No	No	1(33)	1643[1377..1988]	1643
B07	11	I	K07G5.5	http://biocompute.bmi.ac.cn/CelRNAi/search.cgi?search=K07G5.5	ATCGCCAGAAGCTCAGAAAA	GCTCGAGCGTCTGGTTTTAC	I-3D13	100	No	No	0	No	No	1(77)	1692[1416..2052]	1692
B08	11	I	M05B5.1	http://biocompute.bmi.ac.cn/CelRNAi/search.cgi?search=M05B5.1	ATCCATCTGCGACAACTTCC	ACAGTTTGGGTGCAAACCTC	I-3D15	100	No	No	0	No	No	1(2)	1118[951..1322]	1118
B09	11	I	M05B5.2	http://biocompute.bmi.ac.cn/CelRNAi/search.cgi?search=M05B5.2	TGTTCCAGTTAAGGGAAATGGTA	CGCTGTTCTCTGTACACTTTGTG	I-3D17	100	No	No	0	No	No	1(2)	920[786..1080]	920
B10	11	I	M05B5.3	http://biocompute.bmi.ac.cn/CelRNAi/search.cgi?search=M05B5.3	CATTGAATGCTGGCTCTGAA	GGGTGAAGGTGAGAAGGTGA	I-3D19	100	No	No	0	No	No	1(4)	1187[1008..1408]	1187
B11	11	I	M05B5.4	http://biocompute.bmi.ac.cn/CelRNAi/search.cgi?search=M05B5.4	TGAAACCACATATCGCTGGA	ATCCAAGCTCCGATGAAGTG	I-3D21	100	No	No	0	No	No	1(3)	1136[966..1345]	1136
B12	11	I	M05B5.5	http://biocompute.bmi.ac.cn/CelRNAi/search.cgi?search=M05B5.5	TGGGAATGATAGTTTGAAATGCT	TCTCATTTCTCAAGTGCAAGTCA	I-3D23	100	No	No	0	No	No	1(1)	2258[1856..2811]	2258
C01	11	I	M05B5.6	http://biocompute.bmi.ac.cn/CelRNAi/search.cgi?search=M05B5.6	CAAAAATTCTTTCCGTTTCAGTG	CAGAATGTGGGAAAACATCAAAT	I-3F01	100	No	No	0	No	No	1(7)	1669[1398..2022]	1669
C02	11	I	C01H6.1	http://biocompute.bmi.ac.cn/CelRNAi/search.cgi?search=C01H6.1	GAGAAATTGAAGCGTTCTGGTAA	TAAAAGAGTAGCGGCCTTAACCT	I-3F03	100	No	No	0	No	No	1(2)	1200[1019..1424]	1200
C04	11	I	C01H6.3	http://biocompute.bmi.ac.cn/CelRNAi/search.cgi?search=C01H6.3	TCTTTCCGGATGGAATATGATAA	CCTTCTGTGTCTAACCCTCACAC	I-3F07	100	No	No	0	No	No	1(1)	1600[1343..1932]	1600
C05	11	I	C01H6.4	http://biocompute.bmi.ac.cn/CelRNAi/search.cgi?search=C01H6.4	AGAAGCCATGTTGTTCCAGG	TAACATGAAATGATGCGGGA	I-3F09	100	No	No	0	No	No	1(6)	1151[979..1363]	1151
C06	11	I	C01H6.5	http://biocompute.bmi.ac.cn/CelRNAi/search.cgi?search=C01H6.5	ACATGTACGGAGCAACACCA	CGGAAGTTTTGAAGAGCCTG	I-3F11	100	No	No	0	No	No	1(5)	871[745..1021]	871
C07	11	I	C01H6.6	http://biocompute.bmi.ac.cn/CelRNAi/search.cgi?search=C01H6.6	CATTTTTCAGCGAGCCTTTC	CCCATCTTCTTCCGAATCAA	I-3F13	100	No	No	0	No	No	1(9)	1594[1338..1924]	1594
C08	11	I	C01H6.7	http://biocompute.bmi.ac.cn/CelRNAi/search.cgi?search=C01H6.7	TCCACGCAGAGTCACCATAG	GATCGCATCGTGAATCATTG	I-3F15	100	No	No	0	No	No	1(3)	978[835..1151]	978
C09	11	I	C01H6.8	http://biocompute.bmi.ac.cn/CelRNAi/search.cgi?search=C01H6.8	TCATGTTTCCTCCCTCTGTTTTA	TTTATTCAGCTTTGACTGCCTTC	I-3F17	100	No	No	0	No	No	1(12)	1675[1403..2030]	1675
C10	11	I	C01H6.9	http://biocompute.bmi.ac.cn/CelRNAi/search.cgi?search=C01H6.9	CGAATCGGGGTGTCTAAAAA	CGGCGCGTTATTTATTGTTT	I-3F19	100	No	No	0	No	No	1(195)	1174[998..1392]	1174
C11	11	I	R06C7.1	http://biocompute.bmi.ac.cn/CelRNAi/search.cgi?search=R06C7.1	GGGAAGAGATTGACGTTGGA	CGGTTTGTTTGTAGCCGATT	I-3F21	100	Yes (Green)	No	0	No	No	1(19)	1026[875..1209]	1026
C12	11	I	R06C7.2	http://biocompute.bmi.ac.cn/CelRNAi/search.cgi?search=R06C7.2	AACAAGAATGACAGGGTGGG	TCTTGTCGAACAACGCAGAC	I-3F23	100	No	No	0	No	No	1(4)	995[849..1171]	995
D01	11	I	R06C7.3	http://biocompute.bmi.ac.cn/CelRNAi/search.cgi?search=R06C7.3	CTGACATTCGATCCTCGACA	GAAGTTGGGCAGATCCAAAA	I-3H01	100	No	No	0	No	No	1(17)	1666[1396..2018]	1666
D02	11	I	R06C7.4	http://biocompute.bmi.ac.cn/CelRNAi/search.cgi?search=R06C7.4	TTCAGTTTGATCTACCCCGC	AAAAGCCGATAAGATGGGGT	I-3H03	100	No	No	0	No	No	1(3)	1156[983..1369]	1156
D03	11	I	R06C7.5	http://biocompute.bmi.ac.cn/CelRNAi/search.cgi?search=R06C7.5	CTTGGCAATAAAGCTCTCCG	TCATTACCAGACAGCCTCCC	I-3H05	100	No	No	0	No	No	1(1)	1150[978..1362]	1150
D04	11	I	R06C7.6	http://biocompute.bmi.ac.cn/CelRNAi/search.cgi?search=R06C7.6	GCCCAAATATATTGCACACAAGT	TGAGAATCTCCTTCTCATTTCCA	I-3H07	100	No	No	0	No	No	1(1)	796[681..931]	796
D05	11	I	R06C7.7	http://biocompute.bmi.ac.cn/CelRNAi/search.cgi?search=R06C7.7	TCAAATTCTTCATCCCAGCC	AATTTGAACATTTCAGCGCC	I-3H09	100	No	No	0	No	No	1(3)	1182[1004..1402]	1182
D06	11	I	R06C7.8	http://biocompute.bmi.ac.cn/CelRNAi/search.cgi?search=R06C7.8	ACCGTCTCGTGGTAATTTCG	GAGCATCTTTGCCCCATTTA	I-3H11	100	No	No	0	No	No	1(18)	1042[888..1229]	1042
D07	11	I	R06C7.9	http://biocompute.bmi.ac.cn/CelRNAi/search.cgi?search=R06C7.9	TGTCGGTGTTGCAAGTCTTC	AGGAACTCCCTTTGCTTGGT	I-3H13	100	No	No	0	No	No	1(6)	1064[907..1256]	1064
D08	11	I	R06C7.10	http://biocompute.bmi.ac.cn/CelRNAi/search.cgi?search=R06C7.10	ATTGGCGGGTAAGTCTGTTG	CGGAGCTATCCTTCAAGCAC	I-3H15	100	No	No	0	No	No	1(1)	1109[944..1311]	1109
D09	11	I	F21C3.1	http://biocompute.bmi.ac.cn/CelRNAi/search.cgi?search=F21C3.1	TCATCTCCATCGGAAGATCC	AAAATGGTTAAGCGGGAGGT	I-3H17	100	No	No	0	No	No	1(3)	1174[998..1392]	1174
D10	11	I	F21C3.2	http://biocompute.bmi.ac.cn/CelRNAi/search.cgi?search=F21C3.2	TTAGCCGAAATTTTAAGGAGGTC	CTTTGTGCACATTTCAAAACAAA	I-3H19	100	No	No	0	No	No	1(20)	1112[946..1315]	1112
D11	11	I	F21C3.3	http://biocompute.bmi.ac.cn/CelRNAi/search.cgi?search=F21C3.3	ACATGATGCCACGGTTTAAAATA	CAAATCACGTTATGGGTTCAAAT	I-3H21	100	No	No	0	No	No	1(1)	949[810..1115]	949
D12	11	I	F21C3.4	http://biocompute.bmi.ac.cn/CelRNAi/search.cgi?search=F21C3.4	TCAATAACTGGTGCTGCTCG	AATCCCCAACCACAAATTCA	I-3H23	100	No	No	0	No	No	1(18)	1189[1010..1410]	1189
E01	11	I	F21C3.5	http://biocompute.bmi.ac.cn/CelRNAi/search.cgi?search=F21C3.5	CATAGACGTGAGCACAAATGGTA	TCTTTTCCCACTAAAAACGATCA	I-3J01	100	No	No	0	No	No	1(1)	830[710..972]	830
E02	11	I	F21C3.6	http://biocompute.bmi.ac.cn/CelRNAi/search.cgi?search=F21C3.6	CGGAAGTTCAAAACTGGATTGTA	TTTCCGAAAATTAATGCAAAATG	I-3J03	100	No	No	0	No	No	1(38)	1913[1590..2343]	1913
E03	11	I	F13G3.1	http://biocompute.bmi.ac.cn/CelRNAi/search.cgi?search=F13G3.1	ACTGCCCTTGACGTATCCAC	GGGGATAATGGAGATGCTGA	I-3J05	100	No	No	0	No	No	1(6)	948[810..1114]	948
E04	11	I	F13G3.2	http://biocompute.bmi.ac.cn/CelRNAi/search.cgi?search=F13G3.2	TCTTATCATTCGAAAGTCTCCCA	GACTTATCCTCAGCCATGAATTG	I-3J07	100	No	No	0	No	No	1(1)	1555[1307..1874]	1555
E05	11	I	F13G3.3	http://biocompute.bmi.ac.cn/CelRNAi/search.cgi?search=F13G3.3	ATTGAATTCAGGCTTCACGG	CGGGAGTTGGAAATACGAAA	I-3J09	100	No	No	0	No	No	1(46)	1364[1153..1630]	1364
E06	11	I	F13G3.4	http://biocompute.bmi.ac.cn/CelRNAi/search.cgi?search=F13G3.4	GAACTACCTTCAATGAGTGCGAC	GTTTGAGCGCACTTGATTTATTT	I-3J11	100	No	No	0	No	No	1(10)	944[806..1109]	944
E07	11	I	F13G3.5	http://biocompute.bmi.ac.cn/CelRNAi/search.cgi?search=F13G3.5	CTTTCCGCAATGACTGGAAT	TTTGCATTTTGCGTTGTCTC	I-3J13	100	No	No	0	No	No	1(5)	1534[1290..1847]	1534
E08	11	I	F13G3.6	http://biocompute.bmi.ac.cn/CelRNAi/search.cgi?search=F13G3.6	GGCCTGGCATTTCTAAAACA	CGACCAGACAGCTTGTGAAA	I-3J15	100	No	No	0	No	No	1(146)	1151[979..1363]	1151
E09	11	I	F13G3.7	http://biocompute.bmi.ac.cn/CelRNAi/search.cgi?search=F13G3.7	GGTGCATGCTGTATCCAATG	AGAAGGGACCGAACCAGAAT	I-3J17	100	No	No	0	No	No	1(41)	1598[1342..1929]	1598
E10	11	I	F13G3.8	http://biocompute.bmi.ac.cn/CelRNAi/search.cgi?search=F13G3.8	CAGAATGTTCCCAGTCGGTT	GAGCATGTTCTCGATGGTCA	I-3J19	100	No	No	0	No	No	1(9)	1662[1393..2013]	1662
E11	11	I	F13G3.9	http://biocompute.bmi.ac.cn/CelRNAi/search.cgi?search=F13G3.9	CTCGTTGTTGCGTAACCTTAATC	ATGTAAAATCCCCAGTTTTCACC	I-3J21	100	No	No	0	No	No	1(1)	1172[996..1389]	1172
E12	11	I	F13G3.10	http://biocompute.bmi.ac.cn/CelRNAi/search.cgi?search=F13G3.10	TAAAAACGATCAATTAAAGGCCA	TGGAGGATGTTCTCCTTTTATCA	I-3J23	100	No	No	0	No	No	1(1)	1165[990..1381]	1165
F01	11	I	F52A8.1	http://biocompute.bmi.ac.cn/CelRNAi/search.cgi?search=F52A8.1	TTTGCTTTGTGGATTTTGTAGGT	ATGAGCAACGTATGGCAAATTAT	I-3L01	100	No	No	0	No	No	1(1)	1104[940..1305]	1104
F03	11	I	F52A8.3	http://biocompute.bmi.ac.cn/CelRNAi/search.cgi?search=F52A8.3	AAATTCCCCACTAAAACCAGAAA	AAATTTTCCAAAATCAGAGAGCC	I-3L05	100	No	No	0	No	No	1(1)	2136[1763..2644]	2136
F04	11	I	F52A8.4	http://biocompute.bmi.ac.cn/CelRNAi/search.cgi?search=F52A8.4	GAATTTTGGGAAATACTGGGAAC	ATCACAGAGATTGGAGGCAATTA	I-3L07	100	No	No	0	No	No	1(1)	2497[2036..3143]	2497
F05	11	I	F52A8.5	http://biocompute.bmi.ac.cn/CelRNAi/search.cgi?search=F52A8.5	AGCTTCTTCGTCCTTCTTGAACT	TTCACTCTCTTCGAATCTAACGC	I-3L09	100	No	No	0	No	No	1(1)	1000[853..1177]	1000
F06	11	I	F52A8.6	http://biocompute.bmi.ac.cn/CelRNAi/search.cgi?search=F52A8.6	CGTACAGTCGCTGATCCTGA	AGGCACAGAGAAGGAGCTTG	I-3L11	100	No	No	0	No	No	1(4)	957[817..1125]	957
F07	11	I	F07A5.1	http://biocompute.bmi.ac.cn/CelRNAi/search.cgi?search=F07A5.1	AATCCGTAATTGGTTTCTGGAAT	ATGCTGCTTTCTTCTTCCTTTCT	I-3L13	100	No	No	0	No	No	1(9)	1191[1012..1413]	1191
F08	11	I	F07A5.2	http://biocompute.bmi.ac.cn/CelRNAi/search.cgi?search=F07A5.2	CCGGGCATGAAACTTTCTAA	GTACTGGCGACCAGTGTCAA	I-3L15	100	No	No	0	No	No	1(37)	1042[888..1229]	1042
F09	11	I	F07A5.3	http://biocompute.bmi.ac.cn/CelRNAi/search.cgi?search=F07A5.3	TGGTGGACTACTCCAAAGGC	GCTGTTTACGCAAATGCAAA	I-3L17	100	No	No	0	No	No	1(7)	1642[1377..1987]	1642
F10	11	I	F07A5.4	http://biocompute.bmi.ac.cn/CelRNAi/search.cgi?search=F07A5.4	AGGAGATGTAATACGCGAAACAA	ATTTAGTTGTGAAGCGTCTCTCG	I-3L19	100	No	No	0	No	No	1(1)	1560[1311..1880]	1560
F11	11	I	F07A5.5	http://biocompute.bmi.ac.cn/CelRNAi/search.cgi?search=F07A5.5	ACAGAGTGTGGAAGGAAATTTGA	AAGATCGTCTGACTCTGCTGAAC	I-3L21	100	No	No	0	No	No	1(2)	1199[1018..1423]	1199
F12	11	I	F07A5.6	http://biocompute.bmi.ac.cn/CelRNAi/search.cgi?search=F07A5.6	GAAGGTTGTTGCAAAATAGATGG	CAAAAATTGGATTTTCACCGATA	I-3L23	100	No	Yes	0	No	No	1(1)	1170[994..1387]	1170
G01	11	I	F07A5.7	http://biocompute.bmi.ac.cn/CelRNAi/search.cgi?search=F07A5.7	TGGCGATGACTCTCTTTCCT	GAAGGCTGTCGAACAGAAGG	I-3N01	100	No	No	0	No	No	1(5)	1075[916..1269]	1075
G02	11	I	C15A11.1	http://biocompute.bmi.ac.cn/CelRNAi/search.cgi?search=C15A11.1	GGAGCTTATGTGGTTTTGCTATG	GGAAGAAAACATCACTCATTTGG	I-3N03	100	No	No	0	No	No	1(1)	1198[1018..1422]	1198
G03	11	I	C15A11.2	http://biocompute.bmi.ac.cn/CelRNAi/search.cgi?search=C15A11.2	CCATACTGTCCTTTGAGAAGTGG	AATTCGGAAAATCGGACTTGTAT	I-3N05	100	No	No	0	No	No	1(1)	956[816..1124]	956
G04	11	I	C15A11.3	http://biocompute.bmi.ac.cn/CelRNAi/search.cgi?search=C15A11.3	GAAAAATGAGGAGAACGGAGTTT	ATAAAACCGAGATCTACCCTGGA	I-3N07	100	No	No	0	No	No	1(1)	1186[1008..1407]	1186
G05	11	I	C15A11.4	http://biocompute.bmi.ac.cn/CelRNAi/search.cgi?search=C15A11.4	TCATTTACCCATTGTTGCCA	CGGCAATCCGTTACAACTTT	I-3N09	100	No	No	0	No	No	1(13)	1179[1002..1398]	1179
G06	11	I	C15A11.5	http://biocompute.bmi.ac.cn/CelRNAi/search.cgi?search=C15A11.5	TTTATCCGGAATTGTGGTATTTG	ATCCGCTAATCAGATGTGAGAAA	I-3N11	100	No	No	0	No	No	1(3)	1150[978..1362]	1150
G07	11	I	C15A11.6	http://biocompute.bmi.ac.cn/CelRNAi/search.cgi?search=C15A11.6	TCAAACGTCTTTTCATTGTCAAA	AGGAGTGACTGAAAATTGTTGGA	I-3N13	100	No	No	0	No	No	1(24)	1186[1008..1407]	1186
G08	11	I	C15A11.7	http://biocompute.bmi.ac.cn/CelRNAi/search.cgi?search=C15A11.7	TCCCTTTCCGTACTCTCCCT	CGCAACAACTGGTATTGTGC	I-3N15	100	No	No	0	No	No	1(3)	1531[1288..1843]	1531
G10	11	I	ZK524.2	http://biocompute.bmi.ac.cn/CelRNAi/search.cgi?search=ZK524.2	CGAAAAGATCTACGAAACAATGG	AGATGCACTTCAACAAATGGTTT	I-3N19	100	No	No	0	No	No	1(1)	1167[992..1383]	1167
H01	11	I	T28F4.1	http://biocompute.bmi.ac.cn/CelRNAi/search.cgi?search=T28F4.1	GAAGTCGTCAAAAAGCTCCG	TGCTCCTTCCAATTTGCTTT	I-3P01	100	No	No	0	No	No	1(15)	1190[1011..1412]	1190
H02	11	I	T28F4.2	http://biocompute.bmi.ac.cn/CelRNAi/search.cgi?search=T28F4.2	ATTTACTTGCCCAAGATGCG	TACACAAAACCCTTCCTGGC	I-3P03	100	No	No	0	No	No	1(1)	1687[1412..2045]	1687
H03	11	I	T28F4.3	http://biocompute.bmi.ac.cn/CelRNAi/search.cgi?search=T28F4.3	TGTGACTGGACTGCTCCAAG	ACGAAGGATCAATACAGCCG	I-3P05	100	No	No	0	No	No	1(4)	1111[946..1314]	1111
H04	11	I	T28F4.4	http://biocompute.bmi.ac.cn/CelRNAi/search.cgi?search=T28F4.4	CTGGATGCAACTGATGATGG	TCCAGCTTACTTGCCGAAAT	I-3P07	100	No	No	0	No	No	1(6)	1085[924..1282]	1085
H05	11	I	T28F4.5	http://biocompute.bmi.ac.cn/CelRNAi/search.cgi?search=T28F4.5	GATCATCTGCCAGAAGTAACCAC	CGAGGGAATGTTAAATACAACCA	I-3P09	100	No	No	0	No	No	1(1)	978[835..1151]	978
H06	11	I	T28F4.6	http://biocompute.bmi.ac.cn/CelRNAi/search.cgi?search=T28F4.6	TGTCAAATTTTGTGATTTTTCCC	CTCTCCCTTCACAACAAATATCG	I-3P11	100	No	No	0	No	No	1(12)	979[836..1152]	979
H07	11	I	C26C6.1	http://biocompute.bmi.ac.cn/CelRNAi/search.cgi?search=C26C6.1	CGTTATCCATTCCTACAGAGTCG	AGCTTATCGAGTCGTCTGTAACG	I-3P13	100	No	No	0	No	No	1(1)	1137[967..1346]	1137
H08	11	I	C26C6.2	http://biocompute.bmi.ac.cn/CelRNAi/search.cgi?search=C26C6.2	TGATGTACATGACATGCTGTGAA	CATCTGAAATTGCAACTTTTTCC	I-3P15	100	No	No	0	No	No	1(190)	2089[1726..2580]	2089
H09	11	I	C26C6.3	http://biocompute.bmi.ac.cn/CelRNAi/search.cgi?search=C26C6.3	CGCCCATCTTTAAACCAGAA	GAGGACAACATTGTGGAGCA	I-3P17	100	No	No	0	No	No	1(79)	1699[1422..2061]	1699
H10	11	I	C26C6.4	http://biocompute.bmi.ac.cn/CelRNAi/search.cgi?search=C26C6.4	GAACCTCTTGCAGGTCAAGC	TTGTTGGATTTCCACGAACA	I-3P19	100	No	No	0	No	No	1(6)	1607[1349..1941]	1607
H11	11	I	C26C6.5	http://biocompute.bmi.ac.cn/CelRNAi/search.cgi?search=C26C6.5	TAAAGCGTTCGTTTTTCGCT	GAGCAAGTGCTCTGAAGGCT	I-3P21	100	No	No	0	No	No	1(2)	1618[1358..1955]	1618
H12	11	I	C26C6.6	http://biocompute.bmi.ac.cn/CelRNAi/search.cgi?search=C26C6.6	TTTGGAGATTACCATGCAGAGAT	AAAAATTGTTCCGAAAGGGACTA	I-3P23	100	No	No	0	No	No	1(1)	997[851..1174]	997
A01	12	I	C26C6.7	http://biocompute.bmi.ac.cn/CelRNAi/search.cgi?search=C26C6.7	TGCCACTTGTCCAAAATTCA	CCCAAAAATCACCTGCTCAT	I-3B02	100	No	No	0	No	No	1(47)	1684[1410..2041]	1684
A02	12	I	C26C6.8	http://biocompute.bmi.ac.cn/CelRNAi/search.cgi?search=C26C6.8	CTGGTCTTCCAGTGCATTTTATC	TTTTCCAAATTACCCCAATTTCT	I-3B04	100	No	No	0	No	No	1(2)	1694[1418..2054]	1694
A03	12	I	T25G3.1	http://biocompute.bmi.ac.cn/CelRNAi/search.cgi?search=T25G3.1	ACAGCGCAAAGAAAGATAAACTG	CGCTTTATTCAGCGAAGGTAATA	I-3B06	100	No	No	0	No	No	1(2)	1644[1378..1989]	1644
A04	12	I	T25G3.2	http://biocompute.bmi.ac.cn/CelRNAi/search.cgi?search=T25G3.2	CCAAGTACATGTCGATTGCG	TTCGTCCATCGGAAGTTTTC	I-3B08	100	No	No	0	No	No	1(58)	1027[876..1210]	1027
A05	12	I	T25G3.3	http://biocompute.bmi.ac.cn/CelRNAi/search.cgi?search=T25G3.3	CGCACCCCTTTTTCAAATTA	CAGCCTCTTTCATCTCCTCG	I-3B10	100	No	No	0	No	No	1(1300)	1170[994..1387]	1170
A06	12	I	T25G3.4	http://biocompute.bmi.ac.cn/CelRNAi/search.cgi?search=T25G3.4	GTCACTGGAGGAGAATGGGA	GCGAAGATCGTTGACTGTGA	I-3B12	100	No	No	0	No	No	1(5)	1131[962..1338]	1131
A07	12	I	D2030.1	http://biocompute.bmi.ac.cn/CelRNAi/search.cgi?search=D2030.1	TTCCGCTTGCCCAACTATAC	TGCGCAGTTTTCCATGTTAG	I-3B14	100	No	No	0	No	No	1(5)	1006[858..1185]	1006
A08	12	I	D2030.2	http://biocompute.bmi.ac.cn/CelRNAi/search.cgi?search=D2030.2	GGACCATCTGGAGTTGGAAA	GTCTCTAAGCGACAGCCGAC	I-3B16	100	No	No	0	No	No	1(18)	1131[962..1338]	1131
A09	12	I	D2030.3	http://biocompute.bmi.ac.cn/CelRNAi/search.cgi?search=D2030.3	TCATAACAGGCAACAACAAGAAA	ATCTAATTTTTCACAGATCGGCA	I-3B18	100	No	No	0	No	No	1(1)	982[838..1156]	982
A10	12	I	D2030.4	http://biocompute.bmi.ac.cn/CelRNAi/search.cgi?search=D2030.4	CGAGAGAAAAAGAAACGAAACAA	CAACGACACTCCGATATTACACA	I-3B20	100	No	No	0	No	No	1(7)	931[795..1094]	931
A11	12	I	D2030.5	http://biocompute.bmi.ac.cn/CelRNAi/search.cgi?search=D2030.5	TGTGTAATATCGGAGTGTCGTTG	TGCTAGATTTTGGGAACAAAGAA	I-3B22	29	No	No	71	Yes	No	3(20)	1178[1001..1397]	1178; 1028; 1342
A12	12	I	D2030.6	http://biocompute.bmi.ac.cn/CelRNAi/search.cgi?search=D2030.6	AGTGTGCTTTGCGATCTCCT	AATGGCATCTGGAAGTGGTC	I-3B24	97	Yes (Green)	No	3	No	No	2(4)	1192[1013..1414]	1192; 1185
B01	12	I	D2030.7	http://biocompute.bmi.ac.cn/CelRNAi/search.cgi?search=D2030.7	CCAGTTCGAACCATGGAAGT	AAAAGTGAGGAGGCGTTCAA	I-3D02	100	No	No	0	No	No	1(1)	1075[916..1269]	1075
B02	12	I	D2030.8	http://biocompute.bmi.ac.cn/CelRNAi/search.cgi?search=D2030.8	TCCAGTGCTCACACTTCCAG	TTCTGCGACAAAACATAGCG	I-3D04	100	No	No	0	No	No	1(6)	1105[941..1306]	1105
B03	12	I	D2030.9	http://biocompute.bmi.ac.cn/CelRNAi/search.cgi?search=D2030.9	TGCACCCAACTTCGTAATGA	TAAAAGCGCACAGCTTCTGA	I-3D06	100	No	No	0	No	No	1(7)	980[836..1153]	980
B04	12	I	D2030.10	http://biocompute.bmi.ac.cn/CelRNAi/search.cgi?search=D2030.10	TGGATGATTTGTCAGCGGTA	ATTGGGGACGTGTTGATTGT	I-3D08	100	No	No	0	No	No	1(1)	1083[922..1279]	1083
B05	12	I	F29D11.1	http://biocompute.bmi.ac.cn/CelRNAi/search.cgi?search=F29D11.1	GTGACGTGGCAGTCTTCTCA	TTGCAGCCAATCCAATATCA	I-3D10	100	No	No	0	No	No	1(21)	1116[950..1320]	1116
B06	12	I	F29D11.2	http://biocompute.bmi.ac.cn/CelRNAi/search.cgi?search=F29D11.2	TTGTAACCATTTCATGGCGA	CATGCACCAACAGATCAACC	I-3D12	100	No	No	0	No	No	1(10)	1119[952..1324]	1119
B07	12	I	F26A3.1	http://biocompute.bmi.ac.cn/CelRNAi/search.cgi?search=F26A3.1	GTCCCGCATGGAGTATCCTA	GTAGCAGGGAAATGGACGAA	I-3D14	100	No	No	0	No	No	1(21)	1199[1018..1423]	1199
B08	12	I	F26A3.2	http://biocompute.bmi.ac.cn/CelRNAi/search.cgi?search=F26A3.2	TGGATTTGGAAACGATTATTGAC	CTCGGGTTTCAGTTAAACAACAC	I-3D16	100	Yes (Green)	No	0	No	No	1(1)	881[753..1033]	881
B09	12	I	F26A3.3	http://biocompute.bmi.ac.cn/CelRNAi/search.cgi?search=F26A3.3	ATCCGATCCGAACCATTACA	CAATTTTCATCCCAAATGCC	I-3D18	100	No	No	0	No	No	1(5)	1126[958..1332]	1126
B10	12	I	F26A3.4	http://biocompute.bmi.ac.cn/CelRNAi/search.cgi?search=F26A3.4	AGATTTCGACCCGTATTTCTGAT	AATGTTTCCCCAAAAAGGTAAAA	I-3D20	100	No	No	0	No	No	1(2)	1534[1290..1847]	1534
B11	12	I	F26A3.5	http://biocompute.bmi.ac.cn/CelRNAi/search.cgi?search=F26A3.5	CGTCTACCGACGGAGAAGAG	AGTTGTTGGGCAGGAATCAC	I-3D22	100	No	No	0	No	No	1(7)	1197[1017..1420]	1197
B12	12	I	F26A3.6	http://biocompute.bmi.ac.cn/CelRNAi/search.cgi?search=F26A3.6	TAGCCCCCTACACCTCACAG	TTGTGCTCTTTGCCCTCTTT	I-3D24	100	No	No	0	No	No	1(9)	1179[1002..1398]	1179
C01	12	I	F26A3.7	http://biocompute.bmi.ac.cn/CelRNAi/search.cgi?search=F26A3.7	CCACGGACTTCCATGTCTTT	TGAAGTGGATGACGAAGCAG	I-3F02	100	No	No	0	No	No	1(15)	1140[970..1350]	1140
C02	12	I	T23G11.1	http://biocompute.bmi.ac.cn/CelRNAi/search.cgi?search=T23G11.1	GCTCTGGAAAAGGAGATTCTAGC	ACAGCCGATTATTCTCGATTACA	I-3F04	100	No	No	0	No	No	1(1)	785[672..918]	785
C03	12	I	T23G11.2	http://biocompute.bmi.ac.cn/CelRNAi/search.cgi?search=T23G11.2	CGATGAAATCCTTCTCCCAA	TTCCACGAAGTCCACATTCA	I-3F06	100	No	No	0	No	No	1(4)	948[810..1114]	948
C04	12	I	T23G11.3	http://biocompute.bmi.ac.cn/CelRNAi/search.cgi?search=T23G11.3	TGACGCTATCGACGAACAAC	AGTGAGAGTGGGGCTCTGAA	I-3F08	100	Yes (Green)	No	0	No	No	1(3)	1195[1015..1418]	1195
C05	12	I	T23G11.4	http://biocompute.bmi.ac.cn/CelRNAi/search.cgi?search=T23G11.4	TATTGCATCCAACAATCTCACAC	GTATCTCAATTTATCGACGCTGG	I-3F10	100	No	No	0	No	No	1(2)	978[835..1151]	978
C06	12	I	T23G11.5	http://biocompute.bmi.ac.cn/CelRNAi/search.cgi?search=T23G11.5	TGGTACGAAAAACCAAAGAAAAA	AAAGAAGGGGAGTGTGAGTTAGG	I-3F12	100	No	No	0	No	No	1(893)	932[796..1095]	932
C07	12	I	T23G11.6	http://biocompute.bmi.ac.cn/CelRNAi/search.cgi?search=T23G11.6	ACGAGAAGGTCTGGCTGAAA	GGAATCTTCCAACCACCTGA	I-3F14	100	No	No	0	No	No	1(7)	1129[961..1336]	1129
C08	12	I	T23G11.7	http://biocompute.bmi.ac.cn/CelRNAi/search.cgi?search=T23G11.7	TTGGTCCTGTGGAGACAACA	AAAAGCATACGGACACTGGG	I-3F16	100	No	No	0	No	No	1(5)	1062[905..1253]	1062
C09	12	I	T23G11.8	http://biocompute.bmi.ac.cn/CelRNAi/search.cgi?search=T23G11.8	GGATCCAGTGATCGTCCTGT	TACGGGAAAAGTAACAGCGG	I-3F18	100	No	Yes	0	No	No	1(3)	1133[964..1341]	1133
C10	12	I	T23G11.9	http://biocompute.bmi.ac.cn/CelRNAi/search.cgi?search=T23G11.9	ACAATTGATGGTGGGTTAGTCAC	CTTGATGATTTTCACGTCCTCAT	I-3F20	100	No	Yes	0	No	No	1(1)	2244[1845..2791]	2244
C11	12	I	F27D4.1	http://biocompute.bmi.ac.cn/CelRNAi/search.cgi?search=F27D4.1	GCAAAAGTGAATGGAGTGAAAAG	GGCTGTTTATTCACATTGAAAGC	I-3F22	100	No	No	0	No	No	1(3)	1599[1342..1931]	1599
C12	12	I	F27D4.2	http://biocompute.bmi.ac.cn/CelRNAi/search.cgi?search=F27D4.2	GAGGTGAATTCGTGGCTGAT	TCTACAATCACGTCGGACCA	I-3F24	100	No	No	0	No	No	1(2)	1579[1326..1905]	1579
D01	12	I	F27D4.4	http://biocompute.bmi.ac.cn/CelRNAi/search.cgi?search=F27D4.4	GCAACAAGGGCCTAGTAAAAAGT	GAAAAGATCACGTCCAGACATTC	I-3H02	100	Yes (Green)	No	0	No	No	1(1)	1196[1016..1419]	1196
D02	12	I	F27D4.5	http://biocompute.bmi.ac.cn/CelRNAi/search.cgi?search=F27D4.5	TTGCCCGATTCATTTATCTTTTA	GGCAACAAGTGTCAAATCTTTTC	I-3H04	100	No	No	0	No	No	1(5)	915[782..1074]	915
D03	12	I	F27D4.6	http://biocompute.bmi.ac.cn/CelRNAi/search.cgi?search=F27D4.6	TTGTTGACTGGAAATGCGAA	TGCGATACGATCTTCGTCTG	I-3H06	100	No	No	0	No	No	1(12)	1116[950..1320]	1116
D04	12	I	F58H10.1	http://biocompute.bmi.ac.cn/CelRNAi/search.cgi?search=F58H10.1	TTCTCCAACTCCATGACAATCTT	AAAATCCAGGGGTTAACTTTTGA	I-3H08	100	No	No	0	No	No	1(3)	957[817..1125]	957
D05	12	I	ZK1014.1	http://biocompute.bmi.ac.cn/CelRNAi/search.cgi?search=ZK1014.1	CGATTCAGCGATTCATCAGA	CAAGTGGTGCATCCAATACG	I-3H10	100	No	Yes	0	No	No	1(3)	1193[1013..1415]	1193
D06	12	I	H15N14.1	http://biocompute.bmi.ac.cn/CelRNAi/search.cgi?search=H15N14.1	CGATTCAGCGATTCATCAGA	CAAGTGGTGCATCCAATACG	I-3H12	100	Yes (Remapped)	Yes	0	No	No	1(3)	1193[1013..1415]	1193
D08	12	I	D2005.1	http://biocompute.bmi.ac.cn/CelRNAi/search.cgi?search=D2005.1	ATCTCTTTCGCCTTCGCATA	AAGAAATTCAACGTGCCACC	I-3H16	100	No	No	0	No	No	1(2)	968[826..1138]	968
D09	12	I	D2005.2	http://biocompute.bmi.ac.cn/CelRNAi/search.cgi?search=D2005.2	AGAGATGCCAGTTGTTCAAGAAG	TAACAAAAGCGACATGAGTCAGA	I-3H18	100	No	No	0	No	No	1(1)	1082[922..1278]	1082
D10	12	I	D2005.3	http://biocompute.bmi.ac.cn/CelRNAi/search.cgi?search=D2005.3	AATTTATTGAAGCCATGAAAGCA	GCGAATTCTCTGGAATTTATCCT	I-3H20	100	No	No	0	No	No	1(1)	926[791..1088]	926
D11	12	I	D2005.4	http://biocompute.bmi.ac.cn/CelRNAi/search.cgi?search=D2005.4	AAGGATGAAATTGCCAAACG	CTTTCACATTGTCGGGGTCT	I-3H22	100	No	No	0	No	No	1(77)	1171[995..1388]	1171
D12	12	I	D2005.5	http://biocompute.bmi.ac.cn/CelRNAi/search.cgi?search=D2005.5	CGCTCAACGTGTCAGTGATT	CTTGCAATGGAAGCATTTGA	I-3H24	100	Yes (Green)	No	0	No	No	1(14)	1157[984..1371]	1157
E02	12	I	F30F8.1	http://biocompute.bmi.ac.cn/CelRNAi/search.cgi?search=F30F8.1	AAATGCTTGGACGGTAGACG	TTTCAGATTTATCCCAGCCG	I-3J04	100	No	No	0	No	No	1(2)	1120[953..1325]	1120
E03	12	I	F30F8.2	http://biocompute.bmi.ac.cn/CelRNAi/search.cgi?search=F30F8.2	CAAAAGGAATCGTTTAATTGCAG	CGTTCTACCAACTTAGGCTCAAA	I-3J06	100	No	No	0	No	No	1(1)	1573[1322..1897]	1573
E04	12	I	F30F8.3	http://biocompute.bmi.ac.cn/CelRNAi/search.cgi?search=F30F8.3	ATAAACTTTGCGCGTCGAAT	GTGCCAACACTTTAGGCCAT	I-3J08	52	Yes (Remapped)	No	48	Yes	No	2(5)	1687[1412..2045]	1687; 1663
E05	12	I	F30F8.4	http://biocompute.bmi.ac.cn/CelRNAi/search.cgi?search=F30F8.4	CAAACCGGAATTCAAAAGGA	CACTACAACCATGGATCCCC	I-3J10	100	No	Yes	0	No	No	5(17)	958[818..1126]	958; 958; 958; 958; 958
E06	12	I	F30F8.5	http://biocompute.bmi.ac.cn/CelRNAi/search.cgi?search=F30F8.5	AGAGATAGCCCCAATTAGACCTG	TAGACTGGAGAGACAGATGCACA	I-3J12	100	No	No	0	No	No	1(2)	973[831..1145]	973
E07	12	I	F30F8.7	http://biocompute.bmi.ac.cn/CelRNAi/search.cgi?search=F30F8.7	AAAATTCCGAAGATTAGGTCTCG	GACAACACATCATGCACAAAACT	I-3J14	100	No	Yes	0	No	No	1(1)	896[766..1051]	896
E08	12	I	F30F8.8	http://biocompute.bmi.ac.cn/CelRNAi/search.cgi?search=F30F8.8	TGCAATGGATCCGATGAATA	CCGATTTCTCCGATCTTCAA	I-3J16	100	No	No	0	No	No	1(21)	1194[1014..1417]	1194
E09	12	I	R11A5.1	http://biocompute.bmi.ac.cn/CelRNAi/search.cgi?search=R11A5.1	AAAGTTGATGCAATGAAACGAAT	AAAACGGGGAAAGTGACTCTAAG	I-3J18	100	No	No	0	No	No	1(1)	1162[988..1377]	1162
E11	12	I	R11A5.3	http://biocompute.bmi.ac.cn/CelRNAi/search.cgi?search=R11A5.3	ATTCCACAGGAATTAGTTGCTCA	TGTTTTTGTTGTTTGTAGGGACC	I-3J22	100	No	No	0	No	No	1(1)	848[725..993]	848
E12	12	I	R11A5.4	http://biocompute.bmi.ac.cn/CelRNAi/search.cgi?search=R11A5.4	CGATATCACCACATGGCTTG	GTGAAGCGAAGAAAAGGCAC	I-3J24	100	No	No	0	No	No	1(3)	940[803..1104]	940
F02	12	I	R11A5.6	http://biocompute.bmi.ac.cn/CelRNAi/search.cgi?search=R11A5.6	AAATTGCTTCTGATTTCATTCCA	CATTTGAACATTGACCTTTCCAT	I-3L04	100	No	No	0	No	No	1(3)	1095[932..1294]	1095
F03	12	I	R11A5.7	http://biocompute.bmi.ac.cn/CelRNAi/search.cgi?search=R11A5.7	GTGACGTTTGATGAACGACG	GACTGGGCAAAATCTGCATT	I-3L06	100	No	No	0	No	No	1(138)	1025[874..1208]	1025
F04	12	I	F55D12.1	http://biocompute.bmi.ac.cn/CelRNAi/search.cgi?search=F55D12.1	GTCACTTTGCTTATTGAAATGGC	TGGTGTTTAGCCTTCAGAACAAT	I-3L08	100	No	No	0	No	No	1(1)	1935[1607..2373]	1935
F05	12	I	F55D12.2	http://biocompute.bmi.ac.cn/CelRNAi/search.cgi?search=F55D12.2	AATTTCCGTCTCCAATTCAAAAT	ATACGCGTGATCTGCATTAATCT	I-3L10	100	No	No	0	No	No	1(2)	1127[959..1333]	1127
F06	12	I	F55D12.3	http://biocompute.bmi.ac.cn/CelRNAi/search.cgi?search=F55D12.3	CGTCCCCATCCTATCAGAAA	TTTGGTGCTGCTGAAAATTG	I-3L12	100	No	No	0	No	No	1(147)	1174[998..1392]	1174
f07	12	I	F55D12.4	http://biocompute.bmi.ac.cn/CelRNAi/search.cgi?search=F55D12.4	TTTCTCAGCGAGACCCATCT	AGACCGCAGTTTCAGCAGTT	I-3L14	100	No	No	0	No	No	1(23)	1536[1292..1849]	1536
F08	12	I	F55D12.5	http://biocompute.bmi.ac.cn/CelRNAi/search.cgi?search=F55D12.5	AAAGAAAACCCGAAAAGAAACTG	TTTTGTATATTGCGTGTGCTACG	I-3L16	100	No	No	0	No	No	1(1)	2115[1746..2615]	2115
F09	12	I	F55D12.6	http://biocompute.bmi.ac.cn/CelRNAi/search.cgi?search=F55D12.6	AGCCCATAAGTCAAATCTTGTCA	CTAAAATTTCAGATGCAGGATGG	I-3L18	100	No	No	0	No	No	1(1)	1620[1359..1958]	1620
F10	12	I	F20G4.1	http://biocompute.bmi.ac.cn/CelRNAi/search.cgi?search=F20G4.1	AGCTTTTTCAGCGAGTTCCA	TTTCGGACCATTTCAAGTCC	I-3L20	100	No	No	0	No	No	1(10)	898[767..1054]	898
F11	12	I	F20G4.2	http://biocompute.bmi.ac.cn/CelRNAi/search.cgi?search=F20G4.2	GCTATGCAAAGCCGATGAAT	TCGGAAATCAAAACTCCCAC	I-3L22	100	No	No	0	No	No	1(15)	1091[929..1289]	1091
F12	12	I	F20G4.3	http://biocompute.bmi.ac.cn/CelRNAi/search.cgi?search=F20G4.3	TCCGAGAAGTGAAGCGATTT	TATGCAGAACGTCTCAACCG	I-3L24	100	No	No	0	No	No	1(3)	1123[956..1329]	1123
G03	12	I	T22C1.5	http://biocompute.bmi.ac.cn/CelRNAi/search.cgi?search=T22C1.5	TATGGACAGCATATTCAGTGACG	GGTCCCAAAATAAAACCGTTAAA	I-3N06	100	No	No	0	No	No	1(8)	1132[963..1340]	1132
G04	12	I	T22C1.6	http://biocompute.bmi.ac.cn/CelRNAi/search.cgi?search=T22C1.6	CGTACCGAAGAAGCCAAGAG	TGGAAGGAGACGAAAAATGG	I-3N08	100	No	No	0	No	No	1(6)	1566[1316..1888]	1566
G05	12	I	T22C1.7	http://biocompute.bmi.ac.cn/CelRNAi/search.cgi?search=T22C1.7	CAATGAAAACGAAACGTACACAA	TGTGTGAAAGAAGTGATGGATTG	I-3N10	100	No	No	0	No	No	1(2)	1167[992..1383]	1167
G06	12	I	T22C1.8	http://biocompute.bmi.ac.cn/CelRNAi/search.cgi?search=T22C1.8	TCTCGTGTCCCTTTGTTTCC	GAAGCAATGACTTTCGGAGC	I-3N12	100	No	No	0	No	No	1(6)	1181[1003..1400]	1181
G07	12	I	T22C1.9	http://biocompute.bmi.ac.cn/CelRNAi/search.cgi?search=T22C1.9	ATTTCTGCCAACGAACTTAAACA	GCTCATCAAAGCTTTTTCTACGA	I-3N14	100	No	No	0	No	No	1(1)	1192[1013..1414]	1192
G08	12	I	T22C1.10	http://biocompute.bmi.ac.cn/CelRNAi/search.cgi?search=T22C1.10	TCACCTGCATCAATCCAAAA	ACAAAAGAAGACGGCGAAAA	I-3N16	100	No	No	0	No	No	1(91)	868[742..1017]	868
G09	12	I	T22C1.11	http://biocompute.bmi.ac.cn/CelRNAi/search.cgi?search=T22C1.11	TGCTTTGCTCGATACATTCG	TGCCAAGAAACGGGTAGAAG	I-3N18	100	No	No	0	No	No	1(4)	801[685..937]	801
G10	12	I	H05L14.1	http://biocompute.bmi.ac.cn/CelRNAi/search.cgi?search=H05L14.1	TTTTCCCAACCCAATCACAT	GGAGCCATCTAATCGTGGAA	I-3N20	100	No	No	0	No	No	1(3)	1047[892..1235]	1047
G11	12	I	H05L14.2	http://biocompute.bmi.ac.cn/CelRNAi/search.cgi?search=H05L14.2	CTCCTCATCCCACAGATGGT	AGCTCATCGCCATCAAATTC	I-3N22	100	No	No	0	No	No	1(17)	1177[1000..1395]	1177
G12	12	I	C54G4.1	http://biocompute.bmi.ac.cn/CelRNAi/search.cgi?search=C54G4.1	TTTAATGATTCCAGGTCGCC	TTCACGTTGAGCCTGACTTG	I-3N24	100	No	No	0	No	No	1(2)	996[850..1173]	996
H01	12	I	C54G4.2	http://biocompute.bmi.ac.cn/CelRNAi/search.cgi?search=C54G4.2	GTCGGCTTCAATAACACCGT	CATTGCCGTTTTCTTTCGAT	I-3P02	100	No	No	0	No	No	1(186)	1685[1411..2043]	1685
H02	12	I	C54G4.3	http://biocompute.bmi.ac.cn/CelRNAi/search.cgi?search=C54G4.3	TAGAAGAGTTGTTGGCGGATTTA	CGATTATTCTCAAGTTGGTCGTC	I-3P04	100	No	No	0	No	No	1(3)	1123[956..1329]	1123
H03	12	I	C54G4.4	http://biocompute.bmi.ac.cn/CelRNAi/search.cgi?search=C54G4.4	ACACGTGTAATTCGCTGCTG	GGCAATGTGCTCAGAGTCAA	I-3P06	100	No	No	0	No	No	1(4)	1415[1195..1695]	1415
H04	12	I	C54G4.5	http://biocompute.bmi.ac.cn/CelRNAi/search.cgi?search=C54G4.5	TATTCTTGTCCGTCCTCCTCATA	ATTTGAAAATCAGGTCAGGGAAT	I-3P08	100	No	No	0	No	No	1(1)	1156[983..1369]	1156
H05	12	I	C54G4.6	http://biocompute.bmi.ac.cn/CelRNAi/search.cgi?search=C54G4.6	CGTGAAAACCTGATGTAATGTGA	AAGATTTATTTCGGTTTCAGGGA	I-3P10	100	No	No	0	No	No	1(3)	1131[962..1338]	1131
H06	12	I	C54G4.7	http://biocompute.bmi.ac.cn/CelRNAi/search.cgi?search=C54G4.7	TGGCTTCTTTCATTCCGAAC	GTGTCCCTTGATTTCGCAGT	I-3P12	100	No	No	0	No	No	1(5)	1480[1247..1778]	1480
H07	12	I	C54G4.8	http://biocompute.bmi.ac.cn/CelRNAi/search.cgi?search=C54G4.8	TTTCTGCGACTTCGTGAATG	CGACGTGGTACGTAATGCAG	I-3P14	100	No	No	0	No	No	1(3)	1118[951..1322]	1118
H08	12	I	C54G4.9	http://biocompute.bmi.ac.cn/CelRNAi/search.cgi?search=C54G4.9	AACAACTTGCGGTTCCAAAC	GGATCCCCAATATTTCAGCA	I-3P16	100	No	No	0	No	No	1(14)	1160[986..1374]	1160
H09	12	I	K04G2.1	http://biocompute.bmi.ac.cn/CelRNAi/search.cgi?search=K04G2.1	GCTTTCCTACGACAGCCTTG	AAAGAGAAATCGTGGCGAGA	I-3P18	100	No	No	0	No	No	1(740)	1200[1019..1424]	1200
H10	12	I	K04G2.2	http://biocompute.bmi.ac.cn/CelRNAi/search.cgi?search=K04G2.2	ATCAGGAAGTCGATATGGCG	AAAACACGCGAATTGGGTAG	I-3P20	100	No	No	0	No	No	1(3)	1191[1012..1413]	1191
H11	12	I	K04G2.3	http://biocompute.bmi.ac.cn/CelRNAi/search.cgi?search=K04G2.3	TTCTGCTTCAATCGGGAATC	CGGCAACCAGTTCGAATTAT	I-3P22	100	No	No	0	No	No	1(7)	1002[855..1180]	1002
H12	12	I	K04G2.4	http://biocompute.bmi.ac.cn/CelRNAi/search.cgi?search=K04G2.4	GCCGACAAAATACCAGGAAA	CTGTCCAACCTCCATTCGAT	I-3P24	100	No	No	0	No	No	1(23)	1181[1003..1400]	1181
A01	13	I	K04G2.5	http://biocompute.bmi.ac.cn/CelRNAi/search.cgi?search=K04G2.5	AATTCCTCCAAGTTTCTGTGGAT	AAAGTTTGCACAGTCTGGAAGAG	I-4A01	100	No	No	0	No	No	1(1)	2170[1789..2690]	2170
A02	13	I	K04G2.6	http://biocompute.bmi.ac.cn/CelRNAi/search.cgi?search=K04G2.6	TCGCACTGAGCCAACATTAC	CCATCCCTGGTGCTAACAGT	I-4A03	100	No	No	0	No	No	1(1)	1078[918..1273]	1078
A03	13	I	K04G2.7	http://biocompute.bmi.ac.cn/CelRNAi/search.cgi?search=K04G2.7	TGAGTCATCATTGTTTCGTCATC	GTCAAGGGTATTTGTGTTGGGTA	I-4A05	100	No	No	0	No	No	1(4)	1183[1005..1403]	1183
A04	13	I	K04G2.8	http://biocompute.bmi.ac.cn/CelRNAi/search.cgi?search=K04G2.8	GAACATCATCAATTGACGTCTCA	GACTTTCCATTCGTTGATACTCG	I-4A07	100	No	No	0	No	No	1(1)	1148[976..1359]	1148
A05	13	I	K04G2.9	http://biocompute.bmi.ac.cn/CelRNAi/search.cgi?search=K04G2.9	TGTTTTATTAGAAATCGGCAGGA	CCATTCACTCATCAATTCCAAAT	I-4A09	100	No	No	0	No	No	1(2)	1663[1393..2014]	1663
A06	13	I	K04G2.10	http://biocompute.bmi.ac.cn/CelRNAi/search.cgi?search=K04G2.10	GGTGCGAGAGGAACCAGATA	CCGATTGAAGAAGTGCCATT	I-4A11	100	No	No	0	No	No	1(9)	849[726..995]	849
A07	13	I	F18C12.1	http://biocompute.bmi.ac.cn/CelRNAi/search.cgi?search=F18C12.1	TGATGAAGCCAATTGTTGGA	TTTCGATTGACCCGTAGGAG	I-4A13	100	No	No	0	No	No	1(5)	1163[989..1378]	1163
A08	13	I	F18C12.2	http://biocompute.bmi.ac.cn/CelRNAi/search.cgi?search=F18C12.2	GAAGTTTGACCAGCTTCGAGTTA	TGTATTAATCTCGTTCGGCTGAT	I-4A15	100	No	No	0	No	No	1(1)	1105[941..1306]	1105
A09	13	I	F18C12.3	http://biocompute.bmi.ac.cn/CelRNAi/search.cgi?search=F18C12.3	CCCTACACAAGTCTACGGTGAAC	ATAGAGAGCTGTTTGAAACCCGT	I-4A17	100	No	No	0	No	No	1(1)	1669[1398..2022]	1669
A10	13	I	C09H6.1	http://biocompute.bmi.ac.cn/CelRNAi/search.cgi?search=C09H6.1	ATTTGGAGAAGCTTGCAGGA	TTTTGGTCGACTTCCAAAGC	I-4A19	100	No	No	0	No	No	1(12)	1108[943..1310]	1108
A11	13	I	C09H6.2	http://biocompute.bmi.ac.cn/CelRNAi/search.cgi?search=C09H6.2	GAAGTTCTCTGCTCCCGTTG	TTTCTCGGCATAAATCGACC	I-4A21	100	No	No	0	No	No	1(5)	1161[987..1376]	1161
A12	13	I	C09H6.3	http://biocompute.bmi.ac.cn/CelRNAi/search.cgi?search=C09H6.3	TGGGCACATTTTACACGAGA	TGTTCGATTTGACCATTCCA	I-4A23	100	No	No	0	No	No	1(16)	1591[1336..1920]	1591
B01	13	I	T28B8.1	http://biocompute.bmi.ac.cn/CelRNAi/search.cgi?search=T28B8.1	TATCTCTTCGCATCACTCTCCTC	TAAGGCAAAGGAAGCAGTAGTTG	I-4C01	100	No	No	0	No	No	1(1)	1198[1018..1422]	1198
B02	13	I	T28B8.2	http://biocompute.bmi.ac.cn/CelRNAi/search.cgi?search=T28B8.2	GAAGAAACATTGCTTTCAAATGG	AACAGGGATGTGATATTCATTCG	I-4C03	100	No	No	0	No	No	1(1)	1071[912..1264]	1071
B03	13	I	T28B8.3	http://biocompute.bmi.ac.cn/CelRNAi/search.cgi?search=T28B8.3	TTAGATCTCAACCCGCCAAC	GGAACTCTCGCACTGTTTCC	I-4C05	100	No	No	0	No	No	1(5)	1034[882..1219]	1034
B04	13	I	T28B8.4	http://biocompute.bmi.ac.cn/CelRNAi/search.cgi?search=T28B8.4	TCTACCTCGACTGAGCCGTT	ACTACCCCATGCATCTCCAG	I-4C07	100	No	No	0	No	No	1(2)	1168[993..1384]	1168
B05	13	I	T28B8.5	http://biocompute.bmi.ac.cn/CelRNAi/search.cgi?search=T28B8.5	AGAATGAGGCTTTGGTGGAA	ACCGTATCCTGGTGAACTGC	I-4C09	100	No	No	0	No	No	1(2)	1193[1013..1415]	1193
B06	13	I	F08A10.1	http://biocompute.bmi.ac.cn/CelRNAi/search.cgi?search=F08A10.1	CATTTTATCCGCTCACTCGTTAC	TGTTTTCAGGTTGAACGAAACTT	I-4C11	100	No	No	0	No	No	1(1)	896[766..1051]	896
B08	13	I	T02E1.2	http://biocompute.bmi.ac.cn/CelRNAi/search.cgi?search=T02E1.2	GTCTGCACAGCGAAAGTGAG	GGCAAGGTGATTTGAAAGGA	I-4C15	100	No	No	0	No	No	1(9)	1063[906..1255]	1063
B09	13	I	T02E1.3	http://biocompute.bmi.ac.cn/CelRNAi/search.cgi?search=T02E1.3	TCATTACCATGGAACTGGAAATC	ACTGAATTGGGTGAGAAATGAGA	I-4C17	100	Yes (Green)	No	0	No	No	1(3)	1021[871..1203]	1021
B10	13	I	T02E1.4	http://biocompute.bmi.ac.cn/CelRNAi/search.cgi?search=T02E1.4	GGATACCATCCACAAAAGTACGA	GCATTTCTTCGACCAAAACTATG	I-4C19	100	No	Yes	0	No	No	1(1)	847[724..992]	847
B12	13	I	T02E1.6	http://biocompute.bmi.ac.cn/CelRNAi/search.cgi?search=T02E1.6	ATTCTTGCGATTTCGTGATTAAA	AACTAGAGATCATCCTTGAGGGC	I-4C23	100	No	No	0	No	No	1(1)	961[821..1130]	961
C01	13	I	T02E1.7	http://biocompute.bmi.ac.cn/CelRNAi/search.cgi?search=T02E1.7	CAGGGCCCGTATGAATAAGA	ACGAAGCCCAGGGTTAGAAT	I-4E01	100	No	No	0	No	No	1(8)	1182[1004..1402]	1182
C02	13	I	T02E1.8	http://biocompute.bmi.ac.cn/CelRNAi/search.cgi?search=T02E1.8	TTTCACAACTACCGCCCTTC	GCGAGAAGAAACTTCCGTTG	I-4E03	100	No	Yes	0	No	No	1(16)	1040[887..1226]	1040
C03	13	I	ZK265.1	http://biocompute.bmi.ac.cn/CelRNAi/search.cgi?search=ZK265.1	GGGTCCAACTGTCATCGTCT	CTGGCACCAAGTCAAAATCA	I-4E05	100	No	No	0	No	No	1(15)	1165[990..1381]	1165
C05	13	I	ZK265.3	http://biocompute.bmi.ac.cn/CelRNAi/search.cgi?search=ZK265.3	TTCCTGAAGCTCCTGTTCGT	TGCTGCAGAATGTGGCTACT	I-4E09	100	No	No	0	No	No	1(4)	1439[1214..1725]	1439
C06	13	I	ZK265.4	http://biocompute.bmi.ac.cn/CelRNAi/search.cgi?search=ZK265.4	TTTGCGATTTACCAGAACTGATT	TTCCCATCACACAGTTCTTCTTT	I-4E11	100	No	No	0	No	No	1(1)	1980[1642..2433]	1980
C07	13	I	ZK265.5	http://biocompute.bmi.ac.cn/CelRNAi/search.cgi?search=ZK265.5	AACGAGGCAATAGAGGGGAT	TGGCTTTTGTGACTGTGCTC	I-4E13	100	No	Yes	0	No	No	1(2)	1121[954..1326]	1121
C08	13	I	ZK265.6	http://biocompute.bmi.ac.cn/CelRNAi/search.cgi?search=ZK265.6	CATCAAGTTTCTCTTCCATTTCG	GTCCCCCATAACAGTATCAACAA	I-4E15	100	No	No	0	No	No	1(2)	1052[897..1241]	1052
C09	13	I	ZK265.7	http://biocompute.bmi.ac.cn/CelRNAi/search.cgi?search=ZK265.7	CCCCAAAACGAACGACTTTA	GTCGATTCGGTCGATCCTTA	I-4E17	100	No	No	0	No	No	1(2)	1695[1419..2056]	1695
C10	13	I	ZK265.8	http://biocompute.bmi.ac.cn/CelRNAi/search.cgi?search=ZK265.8	GACTGATGGGTTCGGAAAGA	TGCCAAACTACAGATGACGC	I-4E19	100	No	No	0	No	No	1(2)	1138[968..1347]	1138
C11	13	I	T01G9.1	http://biocompute.bmi.ac.cn/CelRNAi/search.cgi?search=T01G9.1	GCGAAAAACTAGTCATCGAGAGA	TAGGATTACGAATGAAAGACGGA	I-4E21	100	No	No	0	No	No	1(1)	1700[1423..2062]	1700
C12	13	I	T01G9.2	http://biocompute.bmi.ac.cn/CelRNAi/search.cgi?search=T01G9.2	AAGAATCGATTGCACATCCTAAA	GAAAATGAATGGAAAACAGCAAG	I-4E23	100	No	No	0	No	No	1(2)	1476[1244..1772]	1476
D01	13	I	T01G9.3	http://biocompute.bmi.ac.cn/CelRNAi/search.cgi?search=T01G9.3	TGGCCTACAACCACATCAAA	TTCTTTGCCGACGGATTTAC	I-4G01	100	No	No	0	No	No	1(12)	1193[1013..1415]	1193
D02	13	I	T01G9.4	http://biocompute.bmi.ac.cn/CelRNAi/search.cgi?search=T01G9.4	TTCGGTACCACACGCAATAA	GTGTCTCACAGCAGTTCCGA	I-4G03	100	No	No	0	No	No	1(8)	1198[1018..1422]	1198
D03	13	I	T01G9.5	http://biocompute.bmi.ac.cn/CelRNAi/search.cgi?search=T01G9.5	GATGGAATGAGGCTGGTGAT	TTCATCGGATTTCGGAGTTC	I-4G05	100	No	No	0	No	No	1(8)	1166[991..1382]	1166
D04	13	I	T01G9.6	http://biocompute.bmi.ac.cn/CelRNAi/search.cgi?search=T01G9.6	TGAATGGAAACTGGAAAGAAGAA	AGAACAAAGCGCTAGTTTGTCTG	I-4G07	100	No	No	0	No	No	1(3)	1700[1423..2062]	1700
D05	13	I	F52B5.1	http://biocompute.bmi.ac.cn/CelRNAi/search.cgi?search=F52B5.1	GTGGCAAATGACTCTTCCGT	TCCGCCCAGATTATTTCAAG	I-4G09	100	No	No	0	No	No	1(15)	1152[980..1364]	1152
D06	13	I	F52B5.2	http://biocompute.bmi.ac.cn/CelRNAi/search.cgi?search=F52B5.2	GAAGTGAATGGGTCCACATTTTA	AGAAATACGTTTGGGAATGGTTT	I-4G11	100	No	No	0	No	No	1(2)	1695[1419..2056]	1695
D07	13	I	F52B5.3	http://biocompute.bmi.ac.cn/CelRNAi/search.cgi?search=F52B5.3	TGTGGTTGGACGAAATTCAA	AAAACAAATGCACACCACGA	I-4G13	100	No	No	0	No	No	1(6)	1186[1008..1407]	1186
D08	13	I	F52B5.4	http://biocompute.bmi.ac.cn/CelRNAi/search.cgi?search=F52B5.4	AAGAAATCCCGACAAATGAAAAT	TCCGAAAAATACAAAACTCCTCA	I-4G15	100	No	Yes	0	No	No	1(1)	1185[1007..1405]	1185
D09	13	I	F52B5.5	http://biocompute.bmi.ac.cn/CelRNAi/search.cgi?search=F52B5.5	AAAAATTCTAGGCCAGTCTGGAG	TTGTGAAAACAAATTAGGCGATT	I-4G17	100	No	No	0	No	No	1(1)	1557[1309..1877]	1557
D10	13	I	F52B5.6	http://biocompute.bmi.ac.cn/CelRNAi/search.cgi?search=F52B5.6	CCGAGACTTGAAGAGGTATTTGA	CTGAACAATATTTGCGTCAATCA	I-4G19	100	No	No	0	No	No	1(2)	876[749..1027]	876
D11	13	I	C34B7.1	http://biocompute.bmi.ac.cn/CelRNAi/search.cgi?search=C34B7.1	TTTTGAATTCCCAGAATCCG	GTGGGAATTTCAGTGCTCGT	I-4G21	100	No	Yes	0	No	No	1(5)	964[823..1134]	964
D12	13	I	C34B7.2	http://biocompute.bmi.ac.cn/CelRNAi/search.cgi?search=C34B7.2	TGAAGCATTTGCAACTTTGG	TGCTCCCTTGCCTTTACACT	I-4G23	100	No	No	0	No	No	1(17)	1014[865..1195]	1014
E01	13	I	C34B7.3	http://biocompute.bmi.ac.cn/CelRNAi/search.cgi?search=C34B7.3	ACTGCAAAAGTAGGGCATGG	TTGGATGGATTAGAAAGCGG	I-4I01	100	No	No	0	No	No	1(2)	1152[980..1364]	1152
E02	13	I	F16D3.1	http://biocompute.bmi.ac.cn/CelRNAi/search.cgi?search=F16D3.1	CTTTTAAACGGACAACTCGAATG	TTGATGCCAACTTTAAAACCAGT	I-4I03	100	No	No	0	No	No	1(1)	1689[1414..2048]	1689
E03	13	I	F16D3.2	http://biocompute.bmi.ac.cn/CelRNAi/search.cgi?search=F16D3.2	GTCTTACTCCCCGACGCATA	GAAAAATCCGCAGAAATGGA	I-4I05	100	No	No	0	No	No	1(2)	1134[965..1342]	1134
E04	13	I	F16D3.4	http://biocompute.bmi.ac.cn/CelRNAi/search.cgi?search=F16D3.4	TTATCAGGGTCTCCAGTCGG	ATTTGAGAATATGTCGCCGC	I-4I07	100	No	No	0	No	No	1(2)	1113[947..1316]	1113
E05	13	I	F16D3.5	http://biocompute.bmi.ac.cn/CelRNAi/search.cgi?search=F16D3.5	CCTAGTGAAGCTGGTGGAGG	TATGTGTGCACAGGGTGGTT	I-4I09	100	No	Yes	0	No	No	1(4)	1036[883..1221]	1036
E06	13	I	F16D3.6	http://biocompute.bmi.ac.cn/CelRNAi/search.cgi?search=F16D3.6	TCAGTTAGCACTGCCATTACAGA	TTCCCTTTTCAACACTTCACCTA	I-4I11	98	No	No	2	No	No	2(2)	2274[1868..2833]	2274; 2265
E07	13	I	F16D3.7	http://biocompute.bmi.ac.cn/CelRNAi/search.cgi?search=F16D3.7	GGATAAGTACGGGCAACGAA	AATCGGAGGAACACAACCAG	I-4I13	100	No	No	0	No	No	1(2)	1192[1013..1414]	1192
E09	13	I	T19A6.2	http://biocompute.bmi.ac.cn/CelRNAi/search.cgi?search=T19A6.2	TTTGGAAAAGGAGCAGTTATCAA	GTCTTAGAATCACTGGACGATGG	I-4I17	100	No	No	0	No	No	1(1)	1163[989..1378]	1163
E10	13	I	T19A6.3	http://biocompute.bmi.ac.cn/CelRNAi/search.cgi?search=T19A6.3	AATTCTTCATGAGTCTTGGTGGA	CTGGCAAAAGTTTTTAGATGCAC	I-4I19	100	No	Yes	0	No	No	1(1)	1626[1364..1966]	1626
E11	13	I	F02E9.1	http://biocompute.bmi.ac.cn/CelRNAi/search.cgi?search=F02E9.1	TTCAACCAATTTTTGATCGTTCT	TTCTTGCTGAAATCCATCATTTT	I-4I21	100	No	No	0	No	No	1(24)	933[797..1096]	933
F01	13	I	F02E9.3	http://biocompute.bmi.ac.cn/CelRNAi/search.cgi?search=F02E9.3	TTGCAACAATCACAATCGTAAAC	ATCTATTACAAGCGAGCCAATGA	I-4K01	100	No	No	0	No	No	1(1)	1423[1201..1705]	1423
F02	13	I	F02E9.4	http://biocompute.bmi.ac.cn/CelRNAi/search.cgi?search=F02E9.4	TTGGGTGCAGAAAAAGAACC	CATTAACGCCACTCCACCTT	I-4K03	100	No	No	0	No	No	1(27)	1189[1010..1410]	1189
F03	13	I	F02E9.5	http://biocompute.bmi.ac.cn/CelRNAi/search.cgi?search=F02E9.5	TTTTGATTTTCATGTTCCTTGCT	TCTTGAACTTTTCTTTCCACAGG	I-4K05	100	No	No	0	No	No	1(1)	2094[1730..2587]	2094
F05	13	I	F02E9.7	http://biocompute.bmi.ac.cn/CelRNAi/search.cgi?search=F02E9.7	CGATCCGGAAAGAGATTCAA	CATACCCGGGAAAAGTGAAA	I-4K09	100	No	No	0	No	No	1(208)	1153[980..1366]	1153
F06	13	I	F02E9.8	http://biocompute.bmi.ac.cn/CelRNAi/search.cgi?search=F02E9.8	GCTACGGTCAACAGGCATTT	TTGTGGTGGAATTTTGCGTA	I-4K11	100	No	No	0	No	No	1(18)	1021[871..1203]	1021
F07	13	I	F10D11.1	http://biocompute.bmi.ac.cn/CelRNAi/search.cgi?search=F10D11.1	GCGAATTGTGGTTTAACCTGTAG	CAATGGGAGTCAACTTCTACTGC	I-4K13	100	No	No	0	No	No	1(3)	1086[925..1283]	1086
F08	13	I	F10D11.2	http://biocompute.bmi.ac.cn/CelRNAi/search.cgi?search=F10D11.2	TATCTCACTGTTTGTGCCGC	CGCATACGCGCCTTATTTAT	I-4K15	100	No	No	0	No	No	1(2)	1149[977..1361]	1149
F09	13	I	F10D11.3	http://biocompute.bmi.ac.cn/CelRNAi/search.cgi?search=F10D11.3	GCACTAAATAAGTTGCCAGGTTG	AAGGGGTGGTCTGAATGTAAAAT	I-4K17	100	No	No	0	No	No	1(1)	1070[912..1263]	1070
F10	13	I	F10D11.4	http://biocompute.bmi.ac.cn/CelRNAi/search.cgi?search=F10D11.4	TGTCCTACTGCCCAACTTTATGT	TTTCCGCTACAGTAATCCTTCTG	I-4K19	100	No	No	0	No	No	1(1)	939[802..1103]	939
F11	13	I	F10D11.5	http://biocompute.bmi.ac.cn/CelRNAi/search.cgi?search=F10D11.5	CAACAAGTAGAGCGTGGCAA	TGATTCCACATCACCCTTCA	I-4K21	100	No	No	0	No	No	1(3)	1170[994..1387]	1170
F12	13	I	F10D11.6	http://biocompute.bmi.ac.cn/CelRNAi/search.cgi?search=F10D11.6	GAATGACAGATGGAGCACGA	AACTGTAATGCGGTCCAAGC	I-4K23	100	No	No	0	No	No	1(4)	1137[967..1346]	1137
G01	13	I	D1081.2	http://biocompute.bmi.ac.cn/CelRNAi/search.cgi?search=D1081.2	TTTTCTTTCATCATTCGCATTCT	TTTTGATTGCCTGCTTATTTGAT	I-4M01	100	No	No	0	No	No	1(2)	2295[1884..2862]	2295
G02	13	I	D1081.3	http://biocompute.bmi.ac.cn/CelRNAi/search.cgi?search=D1081.3	CTAACGGAGCTCCTCGAATG	TCACGCCTCGACATTATGAA	I-4M03	100	No	Yes	0	No	No	1(6)	1698[1421..2060]	1698
G03	13	I	D1081.4	http://biocompute.bmi.ac.cn/CelRNAi/search.cgi?search=D1081.4	TTCTAGAACATTTAATCGCGAGC	ATCAGAAATTGCAAAAACCAAGA	I-4M05	100	No	No	0	No	No	1(2)	2433[1988..3053]	2433
G04	13	I	D1081.5	http://biocompute.bmi.ac.cn/CelRNAi/search.cgi?search=D1081.5	ATTTCCTCCCAGTTCTCGGT	ACAATTGGGAGTCACAAGCC	I-4M07	100	No	No	0	No	No	1(2)	1105[941..1306]	1105
G05	13	I	D1081.6	http://biocompute.bmi.ac.cn/CelRNAi/search.cgi?search=D1081.6	CTCACTGAAAACCCATCAGAATC	TTATTCCCCTCTTCACTTTCACA	I-4M09	100	No	No	0	No	No	1(2)	1572[1321..1896]	1572
G06	13	I	D1081.7	http://biocompute.bmi.ac.cn/CelRNAi/search.cgi?search=D1081.7	TCGCAATCATTCAGTGCTTC	TCTTCGATAATTGGGCTTGG	I-4M11	100	No	No	0	No	No	1(11)	1196[1016..1419]	1196
G07	13	I	D1081.8	http://biocompute.bmi.ac.cn/CelRNAi/search.cgi?search=D1081.8	AGCAGCTGGCTTAGCTTTTG	TCCGCATTTCTCTTTGCTTT	I-4M13	100	No	No	0	No	No	1(21)	1014[865..1195]	1014
G08	13	I	K02B12.1	http://biocompute.bmi.ac.cn/CelRNAi/search.cgi?search=K02B12.1	TCTTGTGCATTTGGCTTCTG	TAGGGCCAGAAAATTGAACG	I-4M15	100	No	No	0	No	No	1(55)	1570[1319..1893]	1570
G09	13	I	K02B12.2	http://biocompute.bmi.ac.cn/CelRNAi/search.cgi?search=K02B12.2	GAAGTGTTCTGAAAACCGAAATG	CCGGAATGTTATCAACAACTGAT	I-4M17	100	No	No	0	No	No	1(1)	1001[854..1179]	1001
G10	13	I	K02B12.3	http://biocompute.bmi.ac.cn/CelRNAi/search.cgi?search=K02B12.3	CTGACCCTTTGCCAACAACT	CTATTTGAACACCCGCCAAT	I-4M19	100	No	No	0	No	No	1(14)	1434[1210..1719]	1434
G12	13	I	K02B12.5	http://biocompute.bmi.ac.cn/CelRNAi/search.cgi?search=K02B12.5	TAAACCAAAGCCATTCCCTG	TTCAAAACTCGCACGTGAAC	I-4M23	100	No	No	0	No	No	1(1)	1196[1016..1419]	1196
H01	13	I	K02B12.6	http://biocompute.bmi.ac.cn/CelRNAi/search.cgi?search=K02B12.6	ATCTTCTGCATTGTGTGTGTGTC	ATGTTCTCTCCGTCAAATTGAAA	I-4O01	100	No	No	0	No	No	1(2)	1021[871..1203]	1021
H02	13	I	K02B12.7	http://biocompute.bmi.ac.cn/CelRNAi/search.cgi?search=K02B12.7	ATGCATCATCATCCCATCCT	CCACCAACACTTGGAGGAAT	I-4O03	100	No	No	0	No	No	1(6)	1699[1422..2061]	1699
H04	13	I	M04C7.1	http://biocompute.bmi.ac.cn/CelRNAi/search.cgi?search=M04C7.1	CGAATTTTGACAGGCATAGAAAC	TTCCAACAAAAAGAGACTACCCA	I-4O07	100	No	No	0	No	No	1(2)	2226[1831..2767]	2226
H05	13	I	M04C7.2	http://biocompute.bmi.ac.cn/CelRNAi/search.cgi?search=M04C7.2	TTTCGGAAAAATTTGATCGC	GGACACCTGAAGAGATGGGA	I-4O09	99	Yes (Remapped)	Yes	1	No	No	5(21)	1128[960..1335]	1128; 1144; 1128; 1138; 1128
H06	13	I	M04C7.3	http://biocompute.bmi.ac.cn/CelRNAi/search.cgi?search=M04C7.3	TTTTTAACTACGGCACGATGAAG	CACTTGACAACGCTTCTTTTTCT	I-4O11	100	No	No	0	No	No	1(2)	1033[881..1218]	1033
H07	13	I	T01H8.1	http://biocompute.bmi.ac.cn/CelRNAi/search.cgi?search=T01H8.1	ATCAAGCTCTCCAACTTGTTCTG	CTTTGATCCAGAATTCACGAAAC	I-4O13	100	No	No	0	No	No	1(2)	1168[993..1384]	1168
H08	13	I	T01H8.2	http://biocompute.bmi.ac.cn/CelRNAi/search.cgi?search=T01H8.2	GTCCAACTCTTGCTACACGAACT	TTTGATTTCTGATTCGGTGAACT	I-4O15	100	No	No	0	No	No	1(1)	1487[1253..1787]	1487
H10	13	I	T01H8.4	http://biocompute.bmi.ac.cn/CelRNAi/search.cgi?search=T01H8.4	GGCAGTGTTTAACAACGTAGACC	TTTCCTCATTCTCCCAGTTATCA	I-4O19	100	No	Yes	0	No	No	1(1)	834[713..977]	834
H11	13	I	T01H8.5	http://biocompute.bmi.ac.cn/CelRNAi/search.cgi?search=T01H8.5	TTCCTTACCCATCTTCGGTG	TAATCGCCTGTTTACCCCTG	I-4O21	100	No	No	0	No	No	1(2)	869[743..1019]	869
H12	13	I	R05D11.1	http://biocompute.bmi.ac.cn/CelRNAi/search.cgi?search=R05D11.1	CCAGGGCTTCTGTCAATGAT	TTACGGTGAACCTCCGATTC	I-4O23	100	No	No	0	No	No	1(5)	1147[975..1358]	1147
A01	14	I	R05D11.3	http://biocompute.bmi.ac.cn/CelRNAi/search.cgi?search=R05D11.3	TTAAACTTCCCAAGAACGAACAA	GCAATTTGGTGAAAATTCAGTTC	I-4A02	100	No	No	0	No	No	1(1)	923[789..1084]	923
A02	14	I	R05D11.4	http://biocompute.bmi.ac.cn/CelRNAi/search.cgi?search=R05D11.4	ACACGTGTCGCATTCTTCAG	AGCTTCGGCGTGAATTAAAA	I-4A04	100	Yes (Green)	No	0	No	No	1(12)	1137[967..1346]	1137
A03	14	I	R05D11.5	http://biocompute.bmi.ac.cn/CelRNAi/search.cgi?search=R05D11.5	GCCCATCTCGGTCAATCTAA	GATGACAGTGGTGGAGCAGA	I-4A06	100	No	Yes	0	No	No	1(4)	1040[887..1226]	1040
A04	14	I	R05D11.6	http://biocompute.bmi.ac.cn/CelRNAi/search.cgi?search=R05D11.6	AAGATTCGAACAATGGGTGC	TGGAATGCAAGAGAGCTGTG	I-4A08	100	No	No	0	No	No	1(2)	1389[1174..1662]	1389
A05	14	I	R05D11.7	http://biocompute.bmi.ac.cn/CelRNAi/search.cgi?search=R05D11.7	AAAATATCGACGATTTCAGCAAA	CGTCCGTAGAGCGATAAAAGATA	I-4A10	100	No	No	0	No	No	1(1)	1073[914..1267]	1073
A06	14	I	R05D11.8	http://biocompute.bmi.ac.cn/CelRNAi/search.cgi?search=R05D11.8	ACATCACTCGACACCATCCA	AGACGACGAATGGAACGAAC	I-4A12	100	No	No	0	No	No	1(7)	996[850..1173]	996
A07	14	I	F43G9.1	http://biocompute.bmi.ac.cn/CelRNAi/search.cgi?search=F43G9.1	CGGAAAGAATGTCTCCATACAAG	TCAATTTTTCCTTCCATCTCAAA	I-4A14	100	No	No	0	No	No	1(2)	1095[932..1294]	1095
A08	14	I	F43G9.2	http://biocompute.bmi.ac.cn/CelRNAi/search.cgi?search=F43G9.2	CTGTACTTGTGTCTGCGTCTCTG	AAGCGGCATGTGTAGTCTTATGT	I-4A16	100	No	No	0	No	No	1(1)	954[815..1121]	954
A09	14	I	F43G9.3	http://biocompute.bmi.ac.cn/CelRNAi/search.cgi?search=F43G9.3	TTGGTCCTTTCAGCCAATTC	CGCACGACTCAAATGAGGTA	I-4A18	100	No	No	0	No	No	1(30)	1604[1346..1937]	1604
A10	14	I	F43G9.4	http://biocompute.bmi.ac.cn/CelRNAi/search.cgi?search=F43G9.4	TGAATTGCATCGCTTTCATC	ATCAAGTGCCAGTGTTTCCC	I-4A20	100	No	No	0	No	No	1(2)	1634[1370..1976]	1634
A11	14	I	F43G9.5	http://biocompute.bmi.ac.cn/CelRNAi/search.cgi?search=F43G9.5	TTGAGATGTTCGTTTTAGACGGT	TAAATCTCGAAAGAGTGGTTGGA	I-4A22	100	No	No	0	No	No	1(1)	1150[978..1362]	1150
A12	14	I	F43G9.6	http://biocompute.bmi.ac.cn/CelRNAi/search.cgi?search=F43G9.6	ACCTGAAATGCGTATCCGTC	AATGGGCTGATCTCAAATGC	I-4A24	100	No	No	0	No	No	1(2)	1188[1009..1409]	1188
B01	14	I	F43G9.7	http://biocompute.bmi.ac.cn/CelRNAi/search.cgi?search=F43G9.7	ACAAACGGTGGACTTTCGTC	GAAGTCTTTGGAGCGAGTGG	I-4C02	99	No	Yes	1	No	No	13(15)	1104[940..1305]	1104; 1104; 1104; 1104; 1104; 1104; 1104; 1104; 1104; 1104; 1104; 1112; 1107
B03	14	I	F43G9.9	http://biocompute.bmi.ac.cn/CelRNAi/search.cgi?search=F43G9.9	TGAGAATGTAGGGAATACGTTGG	TACAAAAGACCGCCTGAATTTTA	I-4C06	100	No	No	0	No	No	1(1)	1111[946..1314]	1111
B04	14	I	F43G9.10	http://biocompute.bmi.ac.cn/CelRNAi/search.cgi?search=F43G9.10	GTCAAGTTCTGCCTTCTCGC	GGAGCCATTCCAATCAAAAA	I-4C08	100	No	No	0	No	No	1(125)	1105[941..1306]	1105
B05	14	I	F43G9.11	http://biocompute.bmi.ac.cn/CelRNAi/search.cgi?search=F43G9.11	TTCACAGCTTGATTCATTTCTGA	TAGAAGAGCTTGAGGTCTGGTTG	I-4C10	100	No	No	0	No	No	1(1)	2158[1780..2674]	2158
B06	14	I	F43G9.12	http://biocompute.bmi.ac.cn/CelRNAi/search.cgi?search=F43G9.12	AAGTTTTTGGACGGATGACG	TTCCACCCATTTTCAAAAGC	I-4C12	100	No	No	0	No	No	1(51)	1163[989..1378]	1163
B07	14	I	VF39H2L.1	http://biocompute.bmi.ac.cn/CelRNAi/search.cgi?search=VF39H2L.1	CATTAGTGCGCATGTATGAAAAA	AAAGAACTCTCAATCACTCGTGG	I-4C14	100	No	No	0	No	No	1(1)	1640[1375..1984]	1640
B08	14	I	F39H2.1	http://biocompute.bmi.ac.cn/CelRNAi/search.cgi?search=F39H2.1	ATTGTTCCTCCAGATCCACG	ATCAATTCTTCACGCCCAAG	I-4C16	100	No	Yes	0	No	No	1(5)	1198[1018..1422]	1198
B10	14	I	F39H2.3	http://biocompute.bmi.ac.cn/CelRNAi/search.cgi?search=F39H2.3	ACGTACTTGGTGCTTCATCCTAA	AAAATTGAGCAAACGAATACGAA	I-4C20	100	No	No	0	No	No	1(1)	1691[1416..2050]	1691
B11	14	I	F39H2.4	http://biocompute.bmi.ac.cn/CelRNAi/search.cgi?search=F39H2.4	CATTTTGGCTGTTCTGATTCTTT	GTTCTTAAGTCATGTGGGTCTCG	I-4C22	100	No	No	0	No	No	1(1)	1028[877..1212]	1028
B12	14	I	K07A12.1	http://biocompute.bmi.ac.cn/CelRNAi/search.cgi?search=K07A12.1	TGTCGTCGTTCAGCTAATGG	AACCACGAAAACCGAATCAC	I-4C24	100	No	No	0	No	No	1(8)	961[821..1130]	961
C01	14	I	K07A12.2	http://biocompute.bmi.ac.cn/CelRNAi/search.cgi?search=K07A12.2	CCTGTGGAACTCCAAGCAAT	TGTTCTTCTGGATGTCAGCG	I-4E02	100	No	No	0	No	No	1(4)	1110[945..1312]	1110
C02	14	I	K07A12.3	http://biocompute.bmi.ac.cn/CelRNAi/search.cgi?search=K07A12.3	AAAAACCAAGGATTTCTTTCTCG	AAACTTTTGAGGAAGATCGGAAG	I-4E04	100	No	No	0	No	No	1(2)	881[753..1033]	881
C03	14	I	K07A12.4	http://biocompute.bmi.ac.cn/CelRNAi/search.cgi?search=K07A12.4	GTGATCACTTTCTCGACAATTCC	CATGCCTTACTGCTCAGAAGTTT	I-4E06	100	No	No	0	No	No	1(5)	1196[1016..1419]	1196
C04	14	I	K07A12.5	http://biocompute.bmi.ac.cn/CelRNAi/search.cgi?search=K07A12.5	ATATTAAGATCCAACGGATGCAA	GCGAAGAAGATGAGCTACAAAAA	I-4E08	100	No	No	0	No	No	1(4)	996[850..1173]	996
C05	14	I	K07A12.6	http://biocompute.bmi.ac.cn/CelRNAi/search.cgi?search=K07A12.6	GTCATTTTAGTAACCGTCCGTTG	AGAGTTTCCGTCAGAAAATAGGG	I-4E10	100	No	No	0	No	No	1(1)	1564[1314..1886]	1564
C06	14	I	F39H11.1	http://biocompute.bmi.ac.cn/CelRNAi/search.cgi?search=F39H11.1	TTTACACTGAATACCACGCACAA	ACGAATTGTCAAAGAAACCAGAA	I-4E12	100	No	No	0	No	No	1(2)	1140[970..1350]	1140
C07	14	I	F39H11.2	http://biocompute.bmi.ac.cn/CelRNAi/search.cgi?search=F39H11.2	TTTACAATCCGCCTCACTCC	GCACAAAATCAGCAAGGACA	I-4E14	100	No	No	0	No	No	1(4)	949[810..1115]	949
C08	14	I	F39H11.3	http://biocompute.bmi.ac.cn/CelRNAi/search.cgi?search=F39H11.3	CGGCAGAGGAACATATGGAT	TGAAGCCATTCACGCTACTG	I-4E16	100	No	No	0	No	No	1(3)	1198[1018..1422]	1198
C09	14	I	F39H11.4	http://biocompute.bmi.ac.cn/CelRNAi/search.cgi?search=F39H11.4	CGGGATTTCAGAAAAATGGA	CCATTTATCGGTGGTTACGG	I-4E18	100	No	Yes	0	No	No	1(85)	1638[1374..1981]	1638
C10	14	I	F39H11.5	http://biocompute.bmi.ac.cn/CelRNAi/search.cgi?search=F39H11.5	AACATGGAGATACTGAAACGCAT	TCATTGTCGAAATTCACTTCCTT	I-4E20	100	No	No	0	No	No	1(1)	1051[896..1240]	1051
C11	14	I	C36B1.1	http://biocompute.bmi.ac.cn/CelRNAi/search.cgi?search=C36B1.1	GAAAAAGGTTGCAAAGACAGAGA	TCTTTCCGGAATTAATGTTCTCA	I-4E22	100	No	No	0	No	No	1(2)	1184[1006..1404]	1184
C12	14	I	C36B1.2	http://biocompute.bmi.ac.cn/CelRNAi/search.cgi?search=C36B1.2	ATTCACAAACCGGGATGAAA	AAGACCCAATCCACATCAGC	I-4E24	100	No	Yes	0	No	No	1(5)	1360[1150..1625]	1360
D01	14	I	C36B1.3	http://biocompute.bmi.ac.cn/CelRNAi/search.cgi?search=C36B1.3	TAGGATTGTGAATGTGCCGA	TTCGGTAAGGATCAACTCCG	I-4G02	100	No	No	0	No	No	1(14)	1095[932..1294]	1095
D02	14	I	C36B1.4	http://biocompute.bmi.ac.cn/CelRNAi/search.cgi?search=C36B1.4	GGGAAATCAATACACACGGATAA	TCGTGCTATCACTATCTTCTCCC	I-4G04	100	No	No	0	No	No	1(2)	1182[1004..1402]	1182
D03	14	I	C36B1.5	http://biocompute.bmi.ac.cn/CelRNAi/search.cgi?search=C36B1.5	CTGAGTAAATGCACCGGGAT	ACAAAATGGCTGAAAATGGC	I-4G06	100	No	No	0	No	No	1(5)	1007[859..1186]	1007
D04	14	I	C36B1.6	http://biocompute.bmi.ac.cn/CelRNAi/search.cgi?search=C36B1.6	GCATGTAGGTAGGTAGGCATGAG	AAATTTGAGACTTGTGCCGATTA	I-4G08	100	No	No	0	No	No	1(2)	988[843..1163]	988
D05	14	I	C36B1.7	http://biocompute.bmi.ac.cn/CelRNAi/search.cgi?search=C36B1.7	TGATTTTCCCACGATTCATTATC	AATTTCTGAATTTTCCGATGACA	I-4G10	100	No	No	0	No	No	1(2)	829[709..971]	829
D06	14	I	C36B1.8	http://biocompute.bmi.ac.cn/CelRNAi/search.cgi?search=C36B1.8	CCAAACGGAGAGCGTATTGT	AAGGAGCAGCAATTCAGCAT	I-4G12	100	No	No	0	No	No	1(4)	1002[855..1180]	1002
D08	14	I	C36B1.10	http://biocompute.bmi.ac.cn/CelRNAi/search.cgi?search=C36B1.10	ACAGAGTCGTCTGCTCGGAT	TCTATTCGCATCTGGAGCCT	I-4G16	100	No	No	0	No	No	1(2)	1181[1003..1400]	1181
D09	14	I	C36B1.11	http://biocompute.bmi.ac.cn/CelRNAi/search.cgi?search=C36B1.11	TTTTTCAATTCATCGCCTCC	AGCTGAATTTGCCTCGACAT	I-4G18	100	No	No	0	No	No	1(3)	1007[859..1186]	1007
D10	14	I	C36B1.12	http://biocompute.bmi.ac.cn/CelRNAi/search.cgi?search=C36B1.12	AAAAGGTTCAGCAAAAGCCA	ACGGCGAATTATGAACCAAG	I-4G20	100	No	No	0	No	No	1(10)	1196[1016..1419]	1196
D11	14	I	DY3.1	http://biocompute.bmi.ac.cn/CelRNAi/search.cgi?search=DY3.1	AACCATTCTGGTGGATATTCCTT	TTAACAGAACGGCATCAACTTTT	I-4G22	100	No	No	0	No	No	1(1)	1106[941..1308]	1106
D12	14	I	DY3.2	http://biocompute.bmi.ac.cn/CelRNAi/search.cgi?search=DY3.2	AAGCTCTCGTTTTGGACGAA	CCCACTTTCCTTCCTCATCA	I-4G24	100	No	No	0	No	No	1(20)	1187[1008..1408]	1187
E01	14	I	DY3.3	http://biocompute.bmi.ac.cn/CelRNAi/search.cgi?search=DY3.3	TTCCCGTCTCTATTCTAATGCAA	AGAGGAGTACGGTAGTTTACGGG	I-4I02	100	No	No	0	No	No	1(1)	1695[1419..2056]	1695
E02	14	I	DY3.4	http://biocompute.bmi.ac.cn/CelRNAi/search.cgi?search=DY3.4	CCAATACATTTCCAAAATCCAAA	ACTTCTTTCCAAACACCATGAGA	I-4I04	100	Yes (Green)	No	0	No	No	1(17)	1160[986..1374]	1160
E03	14	I	DY3.5	http://biocompute.bmi.ac.cn/CelRNAi/search.cgi?search=DY3.5	ACCCGAGTAGTTGGTGATGG	CAACCACAGCCTCAAGTGAA	I-4I06	100	No	No	0	No	No	1(2)	1700[1423..2062]	1700
E05	14	I	DY3.7	http://biocompute.bmi.ac.cn/CelRNAi/search.cgi?search=DY3.7	ATGAAGGAAGTCGTGGATGG	ACAGCAAGTTCTTCAGCCGT	I-4I10	100	No	No	0	No	No	1(2)	1187[1008..1408]	1187
E06	14	I	F36A2.1	http://biocompute.bmi.ac.cn/CelRNAi/search.cgi?search=F36A2.1	ATTCCATCGCGAAAATTGAC	GCGTAGCGTTCACACAGAAA	I-4I12	100	No	No	0	No	No	1(40)	1139[969..1348]	1139
E07	14	I	F36A2.2	http://biocompute.bmi.ac.cn/CelRNAi/search.cgi?search=F36A2.2	AACATGAGCCCGAATAGCAC	TCACAAGGAAATACGGAGCC	I-4I14	100	No	No	0	No	No	1(1)	1142[971..1352]	1142
E08	14	I	F36A2.3	http://biocompute.bmi.ac.cn/CelRNAi/search.cgi?search=F36A2.3	TTCAAGAGCGGGATGTTTTC	TAAATATTCCAGTTCCGCCG	I-4I16	100	No	No	0	No	No	1(6)	1621[1360..1959]	1621
E09	14	I	F36A2.4	http://biocompute.bmi.ac.cn/CelRNAi/search.cgi?search=F36A2.4	AAGCTCGCGTACTTTTGCAT	TATGTGGCACCAAGCACATT	I-4I18	100	No	No	0	No	No	1(7)	1181[1003..1400]	1181
E10	14	I	F36A2.6	http://biocompute.bmi.ac.cn/CelRNAi/search.cgi?search=F36A2.6	TAAAAGCAGCGTATTGCTGTGTA	ATTTTTCAGGGTTAAACATGGCT	I-4I20	100	No	No	0	No	No	1(1)	940[803..1104]	940
E11	14	I	F36A2.7	http://biocompute.bmi.ac.cn/CelRNAi/search.cgi?search=F36A2.7	ATTTTCTCATGTTTCCCGGTATT	CATGAGCTGATTTATCTGGTTCC	I-4I22	100	No	No	0	No	No	1(1)	1180[1003..1399]	1180
E12	14	I	F36A2.8	http://biocompute.bmi.ac.cn/CelRNAi/search.cgi?search=F36A2.8	CTCCACCAACTTTTACATTTTGC	TATGCTCAAACATGGAGATTCAA	I-4I24	100	No	No	0	No	No	1(3)	811[694..949]	811
F01	14	I	F36A2.9	http://biocompute.bmi.ac.cn/CelRNAi/search.cgi?search=F36A2.9	TGACTGGAACGAATGTTGGA	CATAACCACTTCGTCGCGTA	I-4K02	100	No	No	0	No	No	1(7)	1553[1306..1871]	1553
F02	14	I	F36A2.10	http://biocompute.bmi.ac.cn/CelRNAi/search.cgi?search=F36A2.10	TCCCGGAAAGATCTCTTTTCTAC	GTATAGATTGCATACCGCTTTGG	I-4K04	100	No	No	0	No	No	1(1)	1041[887..1228]	1041
F03	14	I	F36A2.11	http://biocompute.bmi.ac.cn/CelRNAi/search.cgi?search=F36A2.11	ACTGGAACAAAAAGTGAACAGGA	TACGTCTGGATGGTTTTCTCCTA	I-4K06	100	No	No	0	No	No	1(2)	1676[1404..2031]	1676
F04	14	I	F36A2.12	http://biocompute.bmi.ac.cn/CelRNAi/search.cgi?search=F36A2.12	ACAACCGTCGGAATTGAAAC	TTCTGGATCCACGTTCAACA	I-4K08	100	No	Yes	0	No	No	1(6)	1594[1338..1924]	1594
F05	14	I	F36A2.13	http://biocompute.bmi.ac.cn/CelRNAi/search.cgi?search=F36A2.13	TCGTTTGCTTTTGGCTTTTT	GACAAGGAATGAGTGGGCAT	I-4K10	100	No	No	0	No	No	1(2129)	1175[999..1393]	1175
F06	14	I	F29D10.1	http://biocompute.bmi.ac.cn/CelRNAi/search.cgi?search=F29D10.1	GATCAAACCGAGAGAGACTCTGA	TTTCTTTCGACTCAGGTGAAGAC	I-4K12	100	No	No	0	No	No	1(1)	1145[974..1356]	1145
F07	14	I	F29D10.2	http://biocompute.bmi.ac.cn/CelRNAi/search.cgi?search=F29D10.2	ACGACAAACACGTAAGAACGAAT	TTCCTGTTTAGCTGAAGCAAGTC	I-4K14	100	No	No	0	No	No	1(1)	865[740..1014]	865
F08	14	I	F29D10.3	http://biocompute.bmi.ac.cn/CelRNAi/search.cgi?search=F29D10.3	ATGTTATTTTCAGCCGCAGG	GCTCTTGGTCTGGAGATTCG	I-4K16	100	No	No	0	No	No	1(2)	1641[1376..1985]	1641
F09	14	I	F29D10.4	http://biocompute.bmi.ac.cn/CelRNAi/search.cgi?search=F29D10.4	TCTCAAATTCCTTCCCATCG	CAGTAAATACGCCGGTGGTT	I-4K18	100	No	No	0	No	No	1(2)	1039[886..1225]	1039
F11	14	I	F55H12.1	http://biocompute.bmi.ac.cn/CelRNAi/search.cgi?search=F55H12.1	TGCAGCTGTTGTCTTGATCC	GGATAACGCGCCAAATTAAA	I-4K22	100	No	No	0	No	No	1(10)	1186[1008..1407]	1186
F12	14	I	F55H12.2	http://biocompute.bmi.ac.cn/CelRNAi/search.cgi?search=F55H12.2	TGCATGTTTGTCTACAGGGC	AAACAATGCGTGGTAGGGAG	I-4K24	100	No	Yes	0	No	No	1(1)	1657[1389..2006]	1657
G01	14	I	F55H12.3	http://biocompute.bmi.ac.cn/CelRNAi/search.cgi?search=F55H12.3	GAAAAGATCAAAATGGGCGA	ATTTGGGTCATTTGGAGCAA	I-4M02	100	No	No	0	No	No	1(32)	1164[989..1379]	1164
G02	14	I	F55H12.4	http://biocompute.bmi.ac.cn/CelRNAi/search.cgi?search=F55H12.4	TTTCAAGTGCACTCTGTGTGAGT	TTTCCAAAAATTTCGAGATTCAA	I-4M04	100	No	No	0	No	No	1(10)	1179[1002..1398]	1179
G03	14	I	T08G11.1	http://biocompute.bmi.ac.cn/CelRNAi/search.cgi?search=T08G11.1	GCCTTGTAATGCCCTTTGAA	GCTCAACAGGTTCTTAGGCG	I-4M06	100	No	No	0	No	No	1(8)	1139[969..1348]	1139
G04	14	I	T08G11.2	http://biocompute.bmi.ac.cn/CelRNAi/search.cgi?search=T08G11.2	CGTCTGCAAACACTGGAGAA	GAAAGGCAAAGGTAACGCTG	I-4M08	100	No	No	0	No	No	1(7)	1607[1349..1941]	1607
G05	14	I	T08G11.3	http://biocompute.bmi.ac.cn/CelRNAi/search.cgi?search=T08G11.3	CTCGAACATTGATCTCCAAACTC	TCATAAAAAGAGCCAGCTGAAAG	I-4M10	100	No	No	0	No	No	1(3)	2106[1740..2603]	2106
G06	14	I	T08G11.4	http://biocompute.bmi.ac.cn/CelRNAi/search.cgi?search=T08G11.4	CTCCACGAAGTGCAAATTGA	ACGTGGCTTAATGATTTCGG	I-4M12	100	No	No	0	No	No	1(59)	1129[961..1336]	1129
G07	14	I	T08G11.5	http://biocompute.bmi.ac.cn/CelRNAi/search.cgi?search=T08G11.5	GCCTTTCCCAGGTGTTGTTA	GCAAGCTCAATTTGGGATGT	I-4M14	100	No	No	0	No	No	1(10)	1669[1398..2022]	1669
G09	14	I	F53B6.2	http://biocompute.bmi.ac.cn/CelRNAi/search.cgi?search=F53B6.2	CAAAACTGCAGACCTCGACA	GAATGCGAAATTCTTCGAGC	I-4M18	100	No	No	0	No	No	1(9)	995[849..1171]	995
G10	14	I	F53B6.4	http://biocompute.bmi.ac.cn/CelRNAi/search.cgi?search=F53B6.4	ACCAATGGGACAACCATCAT	CGCTGACTGCAATTGTGACT	I-4M20	100	No	No	0	No	No	1(14)	1157[984..1371]	1157
G11	14	I	F53B6.5	http://biocompute.bmi.ac.cn/CelRNAi/search.cgi?search=F53B6.5	GCCCAGTAACATCATTTCTCAAG	GAGGACCGCTAGTACCTTTCATT	I-4M22	99	No	No	1	No	No	2(2)	1141[970..1351]	1137; 1141
G12	14	I	F53B6.6	http://biocompute.bmi.ac.cn/CelRNAi/search.cgi?search=F53B6.6	CGCTTGGAAGCATGATGTAA	AAACATGACGGTGGTTGTGA	I-4M24	100	No	No	0	No	No	1(3)	1047[892..1235]	1047
H01	14	I	F53B6.7	http://biocompute.bmi.ac.cn/CelRNAi/search.cgi?search=F53B6.7	AGTCCCCTAGGTGGCTTGAT	CAGGATGATTTGGAACCGAT	I-4O02	100	No	No	0	No	No	1(5)	1110[945..1312]	1110
H02	14	I	F32H2.1	http://biocompute.bmi.ac.cn/CelRNAi/search.cgi?search=F32H2.1	AAACTGCAATGGTATGGCTTTTA	TTCTTGATCAGTCCATCTTCCAT	I-4O04	100	No	No	0	No	No	1(1)	1188[1009..1409]	1188
H04	14	I	F32H2.3	http://biocompute.bmi.ac.cn/CelRNAi/search.cgi?search=F32H2.3	TGCATGCGAATAAGACGAAG	TTGCGGACACAGAAAACAAA	I-4O08	100	No	No	0	No	No	1(70)	1079[919..1274]	1079
H05	14	I	F32H2.4	http://biocompute.bmi.ac.cn/CelRNAi/search.cgi?search=F32H2.4	GCAGCTGATGCTTCGACATA	AGTCCCAGTCCTGCTGCTTA	I-4O10	100	No	No	0	No	No	1(17)	996[850..1173]	996
H06	14	I	F32H2.5	http://biocompute.bmi.ac.cn/CelRNAi/search.cgi?search=F32H2.5	AGCTTCGTAGAACAACACTGGAG	TTATTGGAATCAACTCTTTCGGA	I-4O12	100	No	No	0	No	No	1(1)	1153[980..1366]	1153
H07	14	I	F32H2.6	http://biocompute.bmi.ac.cn/CelRNAi/search.cgi?search=F32H2.6	CTTGCAAATCGAATGTGTATGAA	TTCTGGAAACTCACCTTTACCAA	I-4O14	100	No	No	0	No	No	1(1)	1356[1147..1620]	1356
H08	14	I	F32H2.7	http://biocompute.bmi.ac.cn/CelRNAi/search.cgi?search=F32H2.7	GAAATCTCGAGAGCGGTACG	GCCAAGGAGATTCGGTATGA	I-4O16	100	No	No	0	No	No	1(2)	1188[1009..1409]	1188
H09	14	I	F32H2.8	http://biocompute.bmi.ac.cn/CelRNAi/search.cgi?search=F32H2.8	GTACAATCCCCACGCAATCT	CAGCCTGTGCCCTGTTAAAT	I-4O18	100	No	No	0	No	No	1(2)	1653[1385..2001]	1653
H11	14	I	F36F2.1	http://biocompute.bmi.ac.cn/CelRNAi/search.cgi?search=F36F2.1	TCATTCATTTCGTTGTTTGTCAG	GATGGTTTCGTTTTTGTTGACTC	I-4O22	100	No	No	0	No	No	1(4)	1182[1004..1402]	1182
H12	14	I	F36F2.2	http://biocompute.bmi.ac.cn/CelRNAi/search.cgi?search=F36F2.2	ATTCAGAACCCCGTTCTCCT	ATTTTTCGACGACGCCATAG	I-4O24	100	No	No	0	No	No	1(1)	1172[996..1389]	1172
A01	15	I	F36F2.3	http://biocompute.bmi.ac.cn/CelRNAi/search.cgi?search=F36F2.3	ATTGCGTCCGGATCATCTAC	AGTTTCGGAACGAGGGTTTT	I-4B01	100	No	No	0	No	No	1(3)	1182[1004..1402]	1182
A03	15	I	F36F2.5	http://biocompute.bmi.ac.cn/CelRNAi/search.cgi?search=F36F2.5	TCTACACCTGGCAGCAACAG	TCGTCGTCATCGTCTCTTTG	I-4B05	100	No	No	0	No	No	1(4)	1193[1013..1415]	1193
A04	15	I	C31H5.1	http://biocompute.bmi.ac.cn/CelRNAi/search.cgi?search=C31H5.1	CACCTCATACCACATCCCCT	GCATTGCAGCAGCACATACT	I-4B07	100	No	No	0	No	No	1(1)	1184[1006..1404]	1184
A05	15	I	C31H5.3	http://biocompute.bmi.ac.cn/CelRNAi/search.cgi?search=C31H5.3	TTCGATATTCGGAAAAACCG	TTGACATGGGATCCATCAGA	I-4B09	100	No	No	0	No	No	1(8)	1188[1009..1409]	1188
A06	15	I	C31H5.4	http://biocompute.bmi.ac.cn/CelRNAi/search.cgi?search=C31H5.4	ATGACAAACATAATTACCGTCCG	CTGGTCTTTTTGATCGATTTTTG	I-4B11	100	No	No	0	No	No	1(52)	869[743..1019]	869
A07	15	I	C31H5.5	http://biocompute.bmi.ac.cn/CelRNAi/search.cgi?search=C31H5.5	TGGTGCATTTAGATGGAATTCTT	CTTTCAGACCTCTTCTCGTCAAA	I-4B13	100	No	No	0	No	No	1(1)	936[799..1100]	936
A09	15	I	W06D4.1	http://biocompute.bmi.ac.cn/CelRNAi/search.cgi?search=W06D4.1	GCAATAGCGGTACCATGCTT	TTATGCGGAACAGCTCAGTG	I-4B17	100	No	No	0	No	No	1(2)	1178[1001..1397]	1178
A10	15	I	W06D4.2	http://biocompute.bmi.ac.cn/CelRNAi/search.cgi?search=W06D4.2	CGTGAACCACGATTTTGATG	TGGGGAACATTAGAACCTGC	I-4B19	100	No	No	0	No	No	1(4)	1459[1230..1751]	1459
A11	15	I	W06D4.3	http://biocompute.bmi.ac.cn/CelRNAi/search.cgi?search=W06D4.3	CTAACAGAGTGTCACGCCGA	ACTTTAGAACGGCGCGAGTA	I-4B21	100	No	No	0	No	No	1(2)	1698[1421..2060]	1698
A12	15	I	W06D4.4	http://biocompute.bmi.ac.cn/CelRNAi/search.cgi?search=W06D4.4	TGAGCAACTGCTTCACGAAC	TCTTCCGTTCCTTGATTTCG	I-4B23	100	No	No	0	No	No	1(4)	1106[941..1308]	1106
B01	15	I	W06D4.5	http://biocompute.bmi.ac.cn/CelRNAi/search.cgi?search=W06D4.5	TACACAATTTCGAAAAATACCGC	GAAACAAAAAGCAAACGATGTTC	I-4D01	100	No	No	0	No	No	1(1)	1106[941..1308]	1106
B02	15	I	W06D4.6	http://biocompute.bmi.ac.cn/CelRNAi/search.cgi?search=W06D4.6	CGGAGGAACCGAAAAATGTA	AACGATTCCGACATCTCCAG	I-4D03	100	No	No	0	No	No	1(15)	1148[976..1359]	1148
B03	15	I	W10D5.1	http://biocompute.bmi.ac.cn/CelRNAi/search.cgi?search=W10D5.1	CAGGTGACATTCACCAAACG	GTTCGAACTTAGGATGCCGA	I-4D05	100	No	No	0	No	No	1(2)	1039[886..1225]	1039
B05	15	I	W10D5.3	http://biocompute.bmi.ac.cn/CelRNAi/search.cgi?search=W10D5.3	TATTTTAAGGGTGTTGTCCATCG	TATGCTGATAATTTTGAACCGCT	I-4D09	100	No	No	0	No	No	1(1)	1157[984..1371]	1157
B06	15	I	ZK858.1	http://biocompute.bmi.ac.cn/CelRNAi/search.cgi?search=ZK858.1	TTTCGGAGCGAGAAGACACT	GTGGCTGAGTTGTTGTCGAA	I-4D11	100	No	No	0	No	No	1(9)	969[827..1140]	969
B07	15	I	ZK858.2	http://biocompute.bmi.ac.cn/CelRNAi/search.cgi?search=ZK858.2	GCTTTGTTCTTTCCCTCATTTTT	CTTGAAGCTCATCGAGGAAGATA	I-4D13	100	No	No	0	No	No	1(39)	2194[1807..2723]	2194
B09	15	I	ZK858.4	http://biocompute.bmi.ac.cn/CelRNAi/search.cgi?search=ZK858.4	ACCAACGAATAGTGAGCAACAAT	GCCTGGTAGATTTGAAACTGATG	I-4D17	100	No	No	0	No	No	1(3)	1300[1101..1549]	1300
B10	15	I	ZK858.5	http://biocompute.bmi.ac.cn/CelRNAi/search.cgi?search=ZK858.5	AAATGTTGGCAGAAAAATGAAGA	GAAAAGGAAAAGTGGAAGTTCGT	I-4D19	100	No	No	0	No	No	1(6)	1642[1377..1987]	1642
B11	15	I	ZK858.6	http://biocompute.bmi.ac.cn/CelRNAi/search.cgi?search=ZK858.6	TCAGCGCACAAGGAGAAGTA	GAGTGATGTTCCATGGGCTT	I-4D21	100	No	No	0	No	No	1(3)	1187[1008..1408]	1187
B12	15	I	ZK858.7	http://biocompute.bmi.ac.cn/CelRNAi/search.cgi?search=ZK858.7	ATGGTGCCAGTTTGGGATAA	GTGCATTTGGAAAGCCTCAT	I-4D23	100	No	No	0	No	No	1(8)	1182[1004..1402]	1182
C01	15	I	H32K16.1	http://biocompute.bmi.ac.cn/CelRNAi/search.cgi?search=H32K16.1	AAAATTGTCTTTTTGAACTGCCA	AATGCTTGATGAGAGGACACATT	I-4F01	100	No	No	0	No	No	1(2)	1415[1195..1695]	1415
C02	15	I	F25H5.1	http://biocompute.bmi.ac.cn/CelRNAi/search.cgi?search=F25H5.1	GGACATGCTTTTTGAAAGAGAGA	TTACCTTGAAATTGCAGGACCTA	I-4F03	100	No	No	0	No	No	1(1)	2076[1716..2562]	2076
C03	15	I	F25H5.2	http://biocompute.bmi.ac.cn/CelRNAi/search.cgi?search=F25H5.2	GGTGCACCCTATCACACCTATAA	TTTCAATTACAATCGGCAAAGTT	I-4F05	100	No	No	0	No	No	1(1)	1628[1366..1968]	1628
C04	15	I	F25H5.3	http://biocompute.bmi.ac.cn/CelRNAi/search.cgi?search=F25H5.3	CACTACCCATATGGAGCATTTGT	ATCTTACAGCATTGGCAACATCT	I-4F07	100	No	No	0	No	No	1(2)	1104[940..1305]	1104
C05	15	I	F25H5.4	http://biocompute.bmi.ac.cn/CelRNAi/search.cgi?search=F25H5.4	TCAAGAAGGACAAGACCGCT	ATTTGGTCCAGTTCCGTCTG	I-4F09	100	No	No	0	No	No	1(3)	1061[904..1252]	1061
C06	15	I	F25H5.5	http://biocompute.bmi.ac.cn/CelRNAi/search.cgi?search=F25H5.5	ATATCATCGCCTTGTTTCGG	GTTTTGGATTCGGACGAAGA	I-4F11	100	No	No	0	No	No	1(2)	1114[948..1317]	1114
C07	15	I	F25H5.6	http://biocompute.bmi.ac.cn/CelRNAi/search.cgi?search=F25H5.6	CATGAAGAGGAGCAGAAGAAAAA	TACCCCTCAAAACCTCTGACATA	I-4F13	100	No	No	0	No	No	1(6)	1108[943..1310]	1108
C08	15	I	F25H5.7	http://biocompute.bmi.ac.cn/CelRNAi/search.cgi?search=F25H5.7	AGAAATGCCAAGCGATCAGT	CCCTCGATCTGAAATGGAAA	I-4F15	100	No	No	0	No	No	1(63)	1200[1019..1424]	1200
C09	15	I	C45G3.1	http://biocompute.bmi.ac.cn/CelRNAi/search.cgi?search=C45G3.1	GCTTCAAGAACTACGACGCC	TGGGTGTTCCAACGGATAAT	I-4F17	100	No	No	0	No	No	1(1)	1166[991..1382]	1166
C10	15	I	C45G3.2a	http://biocompute.bmi.ac.cn/CelRNAi/search.cgi?search=C45G3.2a	ACTTGTCGAACTTCCATTTTCAA	TGAACCGAAATCTCAAAAAGTGT	I-4F19	100	No	Yes	0	No	No	1(6)	1514[1274..1821]	1514
C11	15	I	C45G3.3	http://biocompute.bmi.ac.cn/CelRNAi/search.cgi?search=C45G3.3	TGGAGCGCAATTACTGAATG	TATGGACTTATTTTCGCGGG	I-4F21	100	No	No	0	No	No	1(68)	1114[948..1317]	1114
C12	15	I	C45G3.4	http://biocompute.bmi.ac.cn/CelRNAi/search.cgi?search=C45G3.4	AATGAACGTTTGCAAGAAAAAGA	ACCCTGGCTTTCCTTTAATAGTG	I-4F23	100	No	No	0	No	No	1(3)	1180[1003..1399]	1180
D01	15	I	VF36H2L.1	http://biocompute.bmi.ac.cn/CelRNAi/search.cgi?search=VF36H2L.1	TTCAGTCATTGGCTCGTCAG	ATCTCTTGCATGGCTTGGTC	I-4H01	100	No	No	0	No	No	1(1)	1089[927..1287]	1089
D02	15	I	F36H2.1	http://biocompute.bmi.ac.cn/CelRNAi/search.cgi?search=F36H2.1	CAAGCCGAAAAACCGTTAAA	ATTTCCTTCGTTCCTCCGAT	I-4H03	100	No	No	0	No	No	1(105)	1148[976..1359]	1148
D03	15	I	F36H2.2	http://biocompute.bmi.ac.cn/CelRNAi/search.cgi?search=F36H2.2	ATGTTCCTCCGTTTGTCCAG	GGCGGCATTATGAGTCATCT	I-4H05	100	No	No	0	No	No	1(2)	1180[1003..1399]	1180
D04	15	I	F36H2.3	http://biocompute.bmi.ac.cn/CelRNAi/search.cgi?search=F36H2.3	AGTACCATACTTCCGTCGCTGTA	CATCAGTGGAACTTCTATTTCCG	I-4H07	100	No	No	0	No	No	1(1)	1190[1011..1412]	1190
D05	15	I	F14B4.1	http://biocompute.bmi.ac.cn/CelRNAi/search.cgi?search=F14B4.1	TCCAATCCAATCAACTGCAA	TTGCAGCAATCATGAAGGAG	I-4H09	100	No	No	0	No	No	1(13)	1175[999..1393]	1175
D06	15	I	F14B4.2	http://biocompute.bmi.ac.cn/CelRNAi/search.cgi?search=F14B4.2	CTTTCAGTCGAGTGGCAACA	GCAGGTTGTATGGCCAAGTT	I-4H11	100	No	No	0	No	No	1(2)	1175[999..1393]	1175
D07	15	I	F14B4.3	http://biocompute.bmi.ac.cn/CelRNAi/search.cgi?search=F14B4.3	TCACAAGTGCAATGAGTTTCTGT	TTTCAAAAGGATGTCAATTTGCT	I-4H13	100	No	No	0	No	No	1(2)	1156[983..1369]	1156
D08	15	I	F26H9.1	http://biocompute.bmi.ac.cn/CelRNAi/search.cgi?search=F26H9.1	TTCGCGAAGAGATGAAGGTT	TGAGGGGACATTCACACGTA	I-4H15	100	No	No	0	No	No	1(2)	1039[886..1225]	1039
D11	15	I	F26H9.4	http://biocompute.bmi.ac.cn/CelRNAi/search.cgi?search=F26H9.4	CAATCAGACCGCAATTTTTATTC	TTGCACATTTACGTATGCTTGAG	I-4H21	100	No	No	0	No	No	1(1)	1024[873..1207]	1024
E01	15	I	F26H9.6	http://biocompute.bmi.ac.cn/CelRNAi/search.cgi?search=F26H9.6	TTCTGGAAAGAAAAATGCAACAT	GAAGGGTTGATGGTACATGAAAA	I-4J01	100	No	No	0	No	No	1(6)	1526[1284..1837]	1526
E02	15	I	F26H9.7	http://biocompute.bmi.ac.cn/CelRNAi/search.cgi?search=F26H9.7	AAGAATCTCAACGTGTCAATGGT	CTTCATGTGCCTTTTTGATTGTT	I-4J03	100	No	No	0	No	No	1(1)	1667[1397..2019]	1667
E03	15	I	F26H9.8	http://biocompute.bmi.ac.cn/CelRNAi/search.cgi?search=F26H9.8	CATCAGAGGACGTTGAAGCA	TTTTCCAAAATCGGAATCCA	I-4J05	100	No	No	0	No	No	1(9)	1170[994..1387]	1170
E04	15	I	C12C8.1	http://biocompute.bmi.ac.cn/CelRNAi/search.cgi?search=C12C8.1	TTTGTCCTTTGCTTCAATTTCAT	CTGAAGCAACTGTAGAGGTCGAT	I-4J07	100	No	No	0	No	No	1(6)	1014[865..1195]	1014
E05	15	I	C12C8.2	http://biocompute.bmi.ac.cn/CelRNAi/search.cgi?search=C12C8.2	TGTATATCGTCGATGCGGAA	GTCGGACCATCCAAATATCG	I-4J09	100	No	No	0	No	No	1(11)	1482[1249..1780]	1482
E06	15	I	C12C8.3	http://biocompute.bmi.ac.cn/CelRNAi/search.cgi?search=C12C8.3	CCAAGTCCAAATGAGCCAAT	ACTCAACCAACATCCCAAGC	I-4J11	100	No	No	0	No	No	1(16)	1117[951..1321]	1117
E07	15	I	M04C9.1	http://biocompute.bmi.ac.cn/CelRNAi/search.cgi?search=M04C9.1	GACAAGACTTTGAGATCTTGCGT	ATGATGGGGGTAAGTTTCATTTT	I-4J13	100	No	No	0	No	No	1(3)	2108[1741..2606]	2108
E08	15	I	M04C9.2	http://biocompute.bmi.ac.cn/CelRNAi/search.cgi?search=M04C9.2	TTTGCTATCGAACTGCACTAACA	AATGTTTGATTTTCAGCAAAGGA	I-4J15	100	No	No	0	No	No	1(1)	1134[965..1342]	1134
E09	15	I	M04C9.3	http://biocompute.bmi.ac.cn/CelRNAi/search.cgi?search=M04C9.3	CCCGTGATTTTCTGTCGAAT	CTGACAATGTGCAATCCAGG	I-4J17	100	No	No	0	No	No	1(28)	1689[1414..2048]	1689
E10	15	I	M04C9.4	http://biocompute.bmi.ac.cn/CelRNAi/search.cgi?search=M04C9.4	CGGTAGGTGAACAGCCAAAT	GCGTCAAATGACCGTTTCTT	I-4J19	100	No	No	0	No	No	1(10)	1007[859..1186]	1007
E11	15	I	M04C9.5	http://biocompute.bmi.ac.cn/CelRNAi/search.cgi?search=M04C9.5	CGAATATTGCCAGTTTCCGT	CTGGCCATTCATCCTGAAAT	I-4J21	100	No	No	0	No	No	1(29)	1657[1389..2006]	1657
E12	15	I	M04C9.6	http://biocompute.bmi.ac.cn/CelRNAi/search.cgi?search=M04C9.6	AATTGTGGAAGGGAAAGAATCAT	TCTATCGAAGATGAGCTCAAACC	I-4J23	100	No	Yes	0	No	No	1(1)	1179[1002..1398]	1179
F01	15	I	F16A11.1	http://biocompute.bmi.ac.cn/CelRNAi/search.cgi?search=F16A11.1	CGCACAAAATCCCTCTTGTT	TCGGGATCCTTTCTCAAATG	I-4L01	100	No	No	0	No	No	1(19)	1162[988..1377]	1162
F02	15	I	F16A11.2	http://biocompute.bmi.ac.cn/CelRNAi/search.cgi?search=F16A11.2	GACCGCAATTGGTCTCAGTT	GGAATTGATGAAGAAGGGCA	I-4L03	100	No	No	0	No	No	1(15)	1164[989..1379]	1164
F03	15	I	C17E4.1	http://biocompute.bmi.ac.cn/CelRNAi/search.cgi?search=C17E4.1	AAAATGGAGGCCTTCTCGAT	TTAATTTCACTCCCCAACGC	I-4L05	100	No	No	0	No	No	1(3)	1186[1008..1407]	1186
F04	15	I	C17E4.2	http://biocompute.bmi.ac.cn/CelRNAi/search.cgi?search=C17E4.2	GACGCTGACTCAGTGGTGAA	GGAAGACACGAAGGACGAAA	I-4L07	100	No	No	0	No	No	1(3)	991[846..1166]	991
F05	15	I	C17E4.3	http://biocompute.bmi.ac.cn/CelRNAi/search.cgi?search=C17E4.3	AGAGGTGCGATTGAAATTGG	ATTTCTTCAGGTCGAGGCAA	I-4L09	100	No	No	0	No	No	1(29)	961[821..1130]	961
F06	15	I	C17E4.4	http://biocompute.bmi.ac.cn/CelRNAi/search.cgi?search=C17E4.4	AACAAATGGGAGCTTCTCAAAGT	AACAATCGAAGCTATTTTGGTGA	I-4L11	100	No	No	0	No	No	1(2)	1177[1000..1395]	1177
F07	15	I	C17E4.5	http://biocompute.bmi.ac.cn/CelRNAi/search.cgi?search=C17E4.5	AGAGACAGTGAATAATGCGTGGT	TTGAATTTCGAAAAAGTGTGGTT	I-4L13	100	No	No	0	No	No	1(2)	1176[999..1394]	1176
F08	15	I	C17E4.6	http://biocompute.bmi.ac.cn/CelRNAi/search.cgi?search=C17E4.6	GACGATACAAGCAGCGATGA	TCCTTTTGGTTCCGTTTTTG	I-4L15	100	No	No	0	No	No	1(27)	1158[985..1372]	1158
F09	15	I	C17E4.7	http://biocompute.bmi.ac.cn/CelRNAi/search.cgi?search=C17E4.7	AACTGGGAGTAGAGGGAACAAAG	ATGGTAAACAGTGGAGAACGAGA	I-4L17	100	No	Yes	0	No	No	1(2)	988[843..1163]	988
F10	15	I	C17E4.8	http://biocompute.bmi.ac.cn/CelRNAi/search.cgi?search=C17E4.8	TTCGTTATCACCTGGTCTCTCAT	ACAGCCTCTTCAACTGAGAAAAA	I-4L19	100	No	Yes	0	No	No	1(6)	1415[1195..1695]	1415
F11	15	I	C17E4.9	http://biocompute.bmi.ac.cn/CelRNAi/search.cgi?search=C17E4.9	TGCTGTCGAGTGTGTCTTCC	TGGCTTCCCTTTTGTGAAAC	I-4L21	100	No	No	0	No	No	1(41)	1089[927..1287]	1089
F12	15	I	C17E4.10	http://biocompute.bmi.ac.cn/CelRNAi/search.cgi?search=C17E4.10	GAACACGTGGAAAAGCAAATATC	GAATTCAGATGGGAAATGAGATG	I-4L23	100	No	No	0	No	No	1(1)	1696[1420..2057]	1696
G01	15	I	C17E4.11	http://biocompute.bmi.ac.cn/CelRNAi/search.cgi?search=C17E4.11	CTTCTTATCCATTCACATCAGCC	CTTTATCTTCTGTTCCGTGGATG	I-4N01	100	No	Yes	0	No	No	1(2)	2090[1727..2581]	2090
G02	15	I	F46A9.1	http://biocompute.bmi.ac.cn/CelRNAi/search.cgi?search=F46A9.1	TTAGTCGTGGATTGTTGTTGTTG	ATAGTTTTCATTCAAGATTGCGG	I-4N03	100	No	No	0	No	No	1(2)	1114[948..1317]	1114
G03	15	I	F46A9.2	http://biocompute.bmi.ac.cn/CelRNAi/search.cgi?search=F46A9.2	CTAGTCGAAAGTCCATCGCC	TGTACTTGGGAAACTTGGGG	I-4N05	100	No	No	0	No	No	1(3)	1699[1422..2061]	1699
G04	15	I	F46A9.3	http://biocompute.bmi.ac.cn/CelRNAi/search.cgi?search=F46A9.3	CAATGGACGTATTTCAACAGTGA	ATTCGATCTACCGACTTCACAAA	I-4N07	100	No	No	0	No	No	1(1)	2300[1888..2869]	2300
G05	15	I	F46A9.4	http://biocompute.bmi.ac.cn/CelRNAi/search.cgi?search=F46A9.4	CACATACAGGTGTGCTTGATTGT	AATAAGGGGAAAGATATGGTGGA	I-4N09	100	No	No	0	No	No	1(1)	1158[985..1372]	1158
G06	15	I	F46A9.5	http://biocompute.bmi.ac.cn/CelRNAi/search.cgi?search=F46A9.5	GCATCATACGACACACTCACATT	GAGAAATAGGCAAACTGAAGGGT	I-4N11	100	No	No	0	No	No	1(1)	1019[869..1201]	1019
G07	15	I	F46A9.6	http://biocompute.bmi.ac.cn/CelRNAi/search.cgi?search=F46A9.6	CTTCTTATCCATTCACATCAGCC	CTTTATCTTCTGTTCCGTGGATG	I-4N13	100	Yes (Green)	No	0	No	No	1(2)	2090[1727..2581]	2090
G08	15	I	F30A10.1	http://biocompute.bmi.ac.cn/CelRNAi/search.cgi?search=F30A10.1	AGATTCTCACACATTTCCTCCAA	ACTATTTTCTGGTTTGTCTGCCA	I-4N15	100	No	No	0	No	No	1(2)	2402[1965..3010]	2402
G09	15	I	F30A10.2	http://biocompute.bmi.ac.cn/CelRNAi/search.cgi?search=F30A10.2	TAACAATTCCATTGCAAGCTTTT	ATGAAAATTGGTATAATGTGCCG	I-4N17	100	No	No	0	No	No	1(1)	1499[1262..1802]	1499
G10	15	I	F30A10.3	http://biocompute.bmi.ac.cn/CelRNAi/search.cgi?search=F30A10.3	TGCAAACTTTAACAGCGTCG	GTGGCAAAACCATCGAATCT	I-4N19	100	No	No	0	No	No	1(3)	1131[962..1338]	1131
G11	15	I	F30A10.4	http://biocompute.bmi.ac.cn/CelRNAi/search.cgi?search=F30A10.4	CAGGAGCCAAAATGGTCAAT	CCAGCTGGAGTCCAATCTTC	I-4N21	100	No	No	0	No	No	1(121)	1135[966..1343]	1135
G12	15	I	F30A10.5	http://biocompute.bmi.ac.cn/CelRNAi/search.cgi?search=F30A10.5	GAGATTTGCCGGAAGAACAA	TCGAAATTGCATTGCATCAT	I-4N23	100	No	No	0	No	No	1(8)	1182[1004..1402]	1182
H01	15	I	F30A10.6	http://biocompute.bmi.ac.cn/CelRNAi/search.cgi?search=F30A10.6	TTCCCTTTTCAGCTCTCCAA	TGGTTTCAGTGTAGGCATCG	I-4P01	100	No	No	0	No	No	1(10)	1195[1015..1418]	1195
H02	15	I	F30A10.7	http://biocompute.bmi.ac.cn/CelRNAi/search.cgi?search=F30A10.7	ATTCCTTCACGAAGTGGTGG	TTAACCATTACGGCCAGAGC	I-4P03	100	No	No	0	No	No	2(5)	1069[911..1262]	1069; 1069
H03	15	I	F30A10.8	http://biocompute.bmi.ac.cn/CelRNAi/search.cgi?search=F30A10.8	CATATGTGGCAAGAGCTGGA	GCGGAATTTAGCAAATCCAA	I-4P05	100	No	No	0	No	No	1(26)	1055[899..1245]	1055
H04	15	I	F30A10.9	http://biocompute.bmi.ac.cn/CelRNAi/search.cgi?search=F30A10.9	AAAAGACTGCAGCAATACCACAT	TACAGAAAATGGGTAAACGCTTG	I-4P07	100	No	No	0	No	No	1(1)	737[631..861]	737
H05	15	I	F30A10.10	http://biocompute.bmi.ac.cn/CelRNAi/search.cgi?search=F30A10.10	AGGTGAAATGTTCGGACGAC	GAGATCCAGCGAACAAAAGG	I-4P09	100	No	No	0	No	No	1(1)	1192[1013..1414]	1192
H06	15	I	C41G7.1	http://biocompute.bmi.ac.cn/CelRNAi/search.cgi?search=C41G7.1	GGAGGAATGGAGTGAGAAAACTT	CAGAATATGGCAAAAATCTGGTC	I-4P11	100	No	No	0	No	No	1(1)	888[759..1042]	888
H07	15	I	C41G7.2	http://biocompute.bmi.ac.cn/CelRNAi/search.cgi?search=C41G7.2	CTGCGACTTTTTCCCTGAAG	CTGACTCCAGACTCCTTGGC	I-4P13	99	No	No	1	No	No	2(4)	1170[994..1387]	1170; 1169
H08	15	I	C41G7.3	http://biocompute.bmi.ac.cn/CelRNAi/search.cgi?search=C41G7.3	TTTCACTGCAGCACGATTTC	CCGTACCCTGTTCCTCAAGA	I-4P15	100	No	No	0	No	No	1(8)	1102[938..1303]	1102
H10	15	I	C41G7.5	http://biocompute.bmi.ac.cn/CelRNAi/search.cgi?search=C41G7.5	ACGGGTCATCTGGTCTTCTG	TGAAATGGCTCATTTGTGGA	I-4P19	100	No	No	0	No	No	1(2)	1667[1397..2019]	1667
H11	15	I	C41G7.6	http://biocompute.bmi.ac.cn/CelRNAi/search.cgi?search=C41G7.6	TTACCCAATACCGAGAACTCTGA	AAATGGTATAGGAGGGTGTGGTT	I-4P21	100	No	No	0	No	No	1(2)	1536[1292..1849]	1536
H12	15	I	C41G7.7	http://biocompute.bmi.ac.cn/CelRNAi/search.cgi?search=C41G7.7	AATGCTTCCAAAAGTATGCATGT	TTTTTCAAGAAATCCTTTCACCA	I-4P23	100	No	No	0	No	No	1(1)	2033[1683..2504]	2033
A01	16	I	C36F7.1	http://biocompute.bmi.ac.cn/CelRNAi/search.cgi?search=C36F7.1	GTTGTCAACTCATCTGATCCTCC	GCAAGTAAATTGTCCGTTTGAAG	I-4B02	100	No	No	0	No	No	1(2)	1603[1346..1936]	1603
A02	16	I	C36F7.2	http://biocompute.bmi.ac.cn/CelRNAi/search.cgi?search=C36F7.2	TTGGATAAGCGAGATGAGAAGAG	TGATATGGATCTTGGGGTTTATG	I-4B04	100	No	No	0	No	No	1(1)	1581[1328..1908]	1581
A03	16	I	C36F7.3a	http://biocompute.bmi.ac.cn/CelRNAi/search.cgi?search=C36F7.3a	TTGAGGAGGTGATTGTGAATCTT	GGAAAAATGAAAAGGGAAAGCTA	I-4B06	100	No	Yes	0	No	No	1(2)	2275[1869..2834]	2275
A04	16	I	C36F7.4	http://biocompute.bmi.ac.cn/CelRNAi/search.cgi?search=C36F7.4	TGGTTCAGTGTTGATTTGACAAG	TGTCTAACCGGAAAACAGGAATA	I-4B08	100	No	No	0	No	No	1(1)	2219[1826..2757]	2219
A05	16	I	C36F7.5	http://biocompute.bmi.ac.cn/CelRNAi/search.cgi?search=C36F7.5	AACTGCTGCCAATGTCTGATAAT	AATTTCACTTTTGACGAATCGAA	I-4B10	100	No	No	0	No	No	1(9)	1046[892..1234]	1046
A06	16	I	F42H11.1	http://biocompute.bmi.ac.cn/CelRNAi/search.cgi?search=F42H11.1	TGATGGAAGGGAAGGATCTG	CTAGCGGTATGGCCGATTTA	I-4B12	100	No	No	0	No	No	1(19)	943[805..1108]	943
A07	16	I	F42H11.2	http://biocompute.bmi.ac.cn/CelRNAi/search.cgi?search=F42H11.2	GCTACCAGCTTCGTTTCCTG	TCGTCAGTTGTTTTCCGTTG	I-4B14	100	No	No	0	No	No	1(4)	1050[895..1239]	1050
A08	16	I	K07A1.1	http://biocompute.bmi.ac.cn/CelRNAi/search.cgi?search=K07A1.1	TTTTGTGGCGAATGTAACGA	TGCTCTACATCTCCGTGTGC	I-4B16	100	No	No	0	No	No	1(4)	1329[1125..1586]	1329
A10	16	I	K07A1.3	http://biocompute.bmi.ac.cn/CelRNAi/search.cgi?search=K07A1.3	TTTTCCTTGATAACCAATGATCG	AATGGACTAGTTTTTCCTCGGTC	I-4B20	100	No	No	0	No	No	1(1)	760[650..888]	760
A11	16	I	K07A1.4	http://biocompute.bmi.ac.cn/CelRNAi/search.cgi?search=K07A1.4	AATACCGAAATCAGCCAACG	CATCTGTGGACCGATTCCTT	I-4B22	100	No	No	0	No	No	1(1)	1321[1118..1576]	1321
B01	16	I	K07A1.6	http://biocompute.bmi.ac.cn/CelRNAi/search.cgi?search=K07A1.6	CGTTTAGGAATGCAACAGAACTC	CAATCAAATTTTCGTCCAATGTT	I-4D02	100	No	No	0	No	No	1(10)	1147[975..1358]	1147
B02	16	I	K07A1.7	http://biocompute.bmi.ac.cn/CelRNAi/search.cgi?search=K07A1.7	TATTCGCAGAATGAGGGACC	GACTTCCGAAAACGATCGAA	I-4D04	100	No	No	0	No	No	1(32)	1526[1284..1837]	1526
B03	16	I	K07A1.8	http://biocompute.bmi.ac.cn/CelRNAi/search.cgi?search=K07A1.8	TGCTCCTTGAATTTGGCTCT	TTGGCTTATGCCGAGTTTCT	I-4D06	100	No	No	0	No	No	1(12)	1165[990..1381]	1165
B04	16	I	K07A1.9	http://biocompute.bmi.ac.cn/CelRNAi/search.cgi?search=K07A1.9	CATTTGAGCAAGTTGAGCCA	TGAAAGATGCGGATAGACCC	I-4D08	100	No	No	0	No	No	1(6)	1153[980..1366]	1153
B06	16	I	K07A1.11	http://biocompute.bmi.ac.cn/CelRNAi/search.cgi?search=K07A1.11	AACAGTTTCATAATGCGGGC	CAGGCAATTTCAGAGCACAA	I-4D12	100	No	No	0	No	No	1(15)	1137[967..1346]	1137
B07	16	I	K07A1.12	http://biocompute.bmi.ac.cn/CelRNAi/search.cgi?search=K07A1.12	GAGAAATCGCTGATCTTGGC	CTCGTAATGACACATGCGCT	I-4D14	100	No	No	0	No	No	1(24)	1129[961..1336]	1129
B08	16	I	K07A1.13	http://biocompute.bmi.ac.cn/CelRNAi/search.cgi?search=K07A1.13	GCGATGCGATTCAATACTTTTTA	CCTCAATGTTCCTTTGTTCACTC	I-4D16	100	No	No	0	No	No	1(13)	926[791..1088]	926
B09	16	I	T05F1.1	http://biocompute.bmi.ac.cn/CelRNAi/search.cgi?search=T05F1.1	GGTGCCGTGCTTATTTTCAT	CCTTTGAGAGCATCGTAGCC	I-4D18	100	No	No	0	No	No	1(24)	1194[1014..1417]	1194
B10	16	I	T05F1.2	http://biocompute.bmi.ac.cn/CelRNAi/search.cgi?search=T05F1.2	TTCTCTGAGCAACACGATGG	TTGTTTACTGTGCTGCCCTG	I-4D20	100	No	No	0	No	No	1(1)	1167[992..1383]	1167
B11	16	I	T05F1.3	http://biocompute.bmi.ac.cn/CelRNAi/search.cgi?search=T05F1.3	TAATTTGCGCCATCATCTTACTT	TGATTGGGAGGAAATATGTTACG	I-4D22	100	No	No	0	No	No	1(1)	931[795..1094]	931
B12	16	I	T05F1.4	http://biocompute.bmi.ac.cn/CelRNAi/search.cgi?search=T05F1.4	CATCAATAAAGGCCCATCAATAA	ATATCCAGACGAGAAATCGTGAA	I-4D24	100	No	No	0	No	No	1(1)	1306[1106..1557]	1306
C01	16	I	T05F1.5	http://biocompute.bmi.ac.cn/CelRNAi/search.cgi?search=T05F1.5	AAGTGCTCCAATTCAGTCTTGAG	GAAATTTCCGGTCTAGAATGCTT	I-4F02	100	No	No	0	No	No	1(1)	1146[975..1357]	1146
C02	16	I	T05F1.6	http://biocompute.bmi.ac.cn/CelRNAi/search.cgi?search=T05F1.6	AACCAGAGAATGAGGACGATACA	TTCCATCTGAAAACAAGCAAAAT	I-4F04	100	No	No	0	No	No	1(17)	1176[999..1394]	1177
C03	16	I	T05F1.7	http://biocompute.bmi.ac.cn/CelRNAi/search.cgi?search=T05F1.7	GCTTCCCTTTGACACTCGTC	AGCATTGAATGAAAAACGGC	I-4F06	100	No	No	0	No	No	1(16)	1032[880..1217]	1032
C04	16	I	T05F1.8	http://biocompute.bmi.ac.cn/CelRNAi/search.cgi?search=T05F1.8	TGTTCATCAGCTGCCACTTC	TGTCGACCTTTCCTGGTTTC	I-4F08	99	No	No	1	No	No	2(27)	1125[957..1331]	1125; 1126
C05	16	I	T05F1.9	http://biocompute.bmi.ac.cn/CelRNAi/search.cgi?search=T05F1.9	TTTTCGGTATGGATGATATACGG	ATCATCTTCATCACTCGCAAAAT	I-4F10	100	No	No	0	No	No	1(1)	1671[1400..2024]	1671
C06	16	I	T05F1.10	http://biocompute.bmi.ac.cn/CelRNAi/search.cgi?search=T05F1.10	AGTTTTGCACAAGCCCAAAG	TTTCCAGGCCCACTCTTATG	I-4F12	100	No	No	0	No	No	1(4)	1167[992..1383]	1167
C07	16	I	T05F1.11	http://biocompute.bmi.ac.cn/CelRNAi/search.cgi?search=T05F1.11	TTCAGATCAGAGCAACACCG	TATTGGTGAGTCGAATGGCA	I-4F14	100	No	No	0	No	No	1(4)	816[698..955]	816
C08	16	I	T05F1.12	http://biocompute.bmi.ac.cn/CelRNAi/search.cgi?search=T05F1.12	AAATTGAACCTTGCTGAAAACAA	TTTCTCGTTCAGATTCCCATTTA	I-4F16	100	Yes (Remapped)	Yes	0	No	No	1(2)	868[742..1017]	868
C09	16	I	C03D6.1	http://biocompute.bmi.ac.cn/CelRNAi/search.cgi?search=C03D6.1	TGAGAAGAGTTAGCAATTCGAGG	CTTTCTTTGTTGGGTGATTTCTG	I-4F18	100	No	No	0	No	No	1(1)	2003[1660..2464]	2003
C10	16	I	C03D6.3	http://biocompute.bmi.ac.cn/CelRNAi/search.cgi?search=C03D6.3	TCCAACCCGTATCTTTGAGC	TTTTCCGCAGTTCGTAATCC	I-4F20	100	No	No	0	No	No	1(6)	1158[985..1372]	1158
C11	16	I	C03D6.4	http://biocompute.bmi.ac.cn/CelRNAi/search.cgi?search=C03D6.4	GTTTCTGTGAATCAAATTGGAGC	CCGAGAAAATATGAACGTTGAAG	I-4F22	100	No	No	0	No	No	1(3)	1197[1017..1420]	1197
C12	16	I	C03D6.5	http://biocompute.bmi.ac.cn/CelRNAi/search.cgi?search=C03D6.5	TGGTGTACGTTGGATCTGGA	CGAACGGAAAGCAACTTCAT	I-4F24	100	No	No	0	No	No	1(12)	1636[1372..1979]	1636
D01	16	I	C03D6.6	http://biocompute.bmi.ac.cn/CelRNAi/search.cgi?search=C03D6.6	TAAATGGGAATCTGAACGAGAAA	TTTTATTCGCAAAAACGTTGACT	I-4H02	100	No	No	0	No	No	1(1)	997[851..1174]	997
D02	16	I	C03D6.8	http://biocompute.bmi.ac.cn/CelRNAi/search.cgi?search=C03D6.8	CTGGAAGATTTGATGCAGTCTCT	TGACCAATAATCTTACCACCACC	I-4H04	100	No	No	0	No	No	1(1)	1083[922..1279]	1083
D05	16	I	C04F12.3	http://biocompute.bmi.ac.cn/CelRNAi/search.cgi?search=C04F12.3	AACATGTTCTGGTGCTGGTTAGT	TCCCGATGAGCAAATAGAAATAA	I-4H10	100	No	No	0	No	No	1(3)	2173[1791..2694]	2173
D06	16	I	C04F12.4	http://biocompute.bmi.ac.cn/CelRNAi/search.cgi?search=C04F12.4	TCGGTGTTTCTTCACTTCTCAAT	GCCAAGCTATAAATTTCGAACAA	I-4H12	100	No	No	0	No	No	1(7)	972[830..1143]	972
D09	16	I	C04F12.7	http://biocompute.bmi.ac.cn/CelRNAi/search.cgi?search=C04F12.7	CTTCTTGGTGTCTCCAAACAATC	TTACATGGAAGTGCAATGTTCAG	I-4H18	100	No	No	0	No	No	1(1)	1178[1001..1397]	1178
D10	16	I	C04F12.8	http://biocompute.bmi.ac.cn/CelRNAi/search.cgi?search=C04F12.8	GTGCGGAACTACATCGAAATTAG	CCATTTACCTTTGAAGTTTGTCG	I-4H20	100	No	No	0	No	No	1(1)	2265[1861..2820]	2265
D11	16	I	C04F12.9	http://biocompute.bmi.ac.cn/CelRNAi/search.cgi?search=C04F12.9	ACTTCTCTTCGAGACCAGGACTT	CTGCGAAACAATTCATATCATCA	I-4H22	100	Yes (Green)	No	0	No	No	1(3)	888[759..1042]	888
D12	16	I	C04F12.10	http://biocompute.bmi.ac.cn/CelRNAi/search.cgi?search=C04F12.10	GAGTTGATTGTAGAGAGCGAGGA	GTTCTCATTGTACCGATTTTTCG	I-4H24	100	No	No	0	No	No	1(4)	1191[1012..1413]	1191
E01	16	I	C16C2.1	http://biocompute.bmi.ac.cn/CelRNAi/search.cgi?search=C16C2.1	ATGTTGCTCTTCTCAGCTCATTC	TTCAGCTTGCATTCGGTATTTAT	I-4J02	58	Yes (Remapped)	No	42	Yes	No	2(2)	1926[1600..2361]	1926; 1734
E02	16	I	C16C2.2	http://biocompute.bmi.ac.cn/CelRNAi/search.cgi?search=C16C2.2	AAAACCAAGTCGTGGTGGAC	GGACGATAGCTGTTTTGGGA	I-4J04	100	No	No	0	No	No	1(3)	1068[910..1261]	1068
E03	16	I	C16C2.3	http://biocompute.bmi.ac.cn/CelRNAi/search.cgi?search=C16C2.3	ACTGAAAAATGCGATATGACACC	AAATGCCTGAAAAATTCGATGTA	I-4J06	100	No	No	0	No	No	1(2)	1566[1316..1888]	1566
E04	16	I	C16C2.4	http://biocompute.bmi.ac.cn/CelRNAi/search.cgi?search=C16C2.4	CGAGAAGGAAAAAGACACGC	AGGGTCTCAGCTGTTTCCAA	I-4J08	100	No	No	0	No	No	1(8)	1563[1314..1884]	1563
E05	16	I	K02A11.1	http://biocompute.bmi.ac.cn/CelRNAi/search.cgi?search=K02A11.1	ATTATGCAGAAGTCGAACGGTTA	ACATGTCTCCTGGAACTGAAAAA	I-4J10	100	No	No	0	No	No	1(3)	1902[1582..2329]	1902
E06	16	I	K02A11.2	http://biocompute.bmi.ac.cn/CelRNAi/search.cgi?search=K02A11.2	ATGAAACATCCGCAAGAACTAGA	TTTTCCCCTTGCATATTTATTGA	I-4J12	100	No	No	0	No	No	1(3)	1139[969..1348]	1139
E07	16	I	K02A11.3	http://biocompute.bmi.ac.cn/CelRNAi/search.cgi?search=K02A11.3	ATTTGAGACGCCTCATTTGG	CCATCGGTCACTCCACTTTT	I-4J14	100	No	No	0	No	No	1(12)	1575[1323..1900]	1575
E09	16	I	F26E4.2	http://biocompute.bmi.ac.cn/CelRNAi/search.cgi?search=F26E4.2	TTTCTCTCCACTTTCTCTGTTCG	ATGCAAAATCATTTCCAGAAGAA	I-4J18	100	No	No	0	No	No	1(3)	1793[1496..2184]	1793
E10	16	I	F26E4.3	http://biocompute.bmi.ac.cn/CelRNAi/search.cgi?search=F26E4.3	CCAAAGTTCGTAGAGCCTCG	TCCCCGCAATTATCACTCTC	I-4J20	100	No	No	0	No	No	1(3)	1534[1290..1847]	1534
E11	16	I	F26E4.4	http://biocompute.bmi.ac.cn/CelRNAi/search.cgi?search=F26E4.4	CAACAACGACTTGGTGATGG	AAGATTCAGATGCTTCGCGT	I-4J22	100	No	No	0	No	No	1(5)	1145[974..1356]	1145
E12	16	I	F26E4.5	http://biocompute.bmi.ac.cn/CelRNAi/search.cgi?search=F26E4.5	GGCTCAAAGCACATTTCCAT	TGTTCAGTTGGGTGGTCAGA	I-4J24	100	No	No	0	No	No	1(6)	1123[956..1329]	1123
E8	16	I	F26E4.1	http://biocompute.bmi.ac.cn/CelRNAi/search.cgi?search=F26E4.1	TCGTGCCAATGGAGTTGATA	TGTTTCTCTTCCGTTTCGCT	I-4J16	100	No	No	0	No	No	1(12)	1188[1009..1409]	1188
F01	16	I	F26E4.6	http://biocompute.bmi.ac.cn/CelRNAi/search.cgi?search=F26E4.6	GAAGCACGCTTAAAACTGATTTC	TTTATTCTGTCAAAAACCGTGCT	I-4L02	100	No	No	0	No	No	1(1)	1179[1002..1398]	1179
F02	16	I	F26E4.7	http://biocompute.bmi.ac.cn/CelRNAi/search.cgi?search=F26E4.7	TGCCGTTTCTGAAGTGTACG	CTGCTGATCTTTTGAACGCA	I-4L04	100	No	No	0	No	No	1(3)	1673[1401..2027]	1673
F03	16	I	F26E4.8	http://biocompute.bmi.ac.cn/CelRNAi/search.cgi?search=F26E4.8	CTCGAAGCAACTGTTGGTGA	ATTCAGCCGGAATTGTCAAC	I-4L06	100	No	No	0	No	No	1(8)	1146[975..1357]	1146
F04	16	I	F26E4.9	http://biocompute.bmi.ac.cn/CelRNAi/search.cgi?search=F26E4.9	CGATCGATAATTTTCTTCATTCG	GCGTTTTATTTTCACTGATGGAG	I-4L08	100	No	No	0	No	No	1(2)	902[771..1058]	902
F05	16	I	F26E4.10	http://biocompute.bmi.ac.cn/CelRNAi/search.cgi?search=F26E4.10	TTCCAGCTCGTTCTTCGTTT	TCGGCTACCATATTTTTGGC	I-4L10	100	Yes (Green)	No	0	No	No	1(22)	1160[986..1374]	1160
F06	16	I	F26E4.11	http://biocompute.bmi.ac.cn/CelRNAi/search.cgi?search=F26E4.11	ATGGATGATCTGGGGTGGTA	CCAACCTCTGGTGGTTGTCT	I-4L12	100	No	No	0	No	No	1(2)	1088[927..1285]	1088
F07	16	I	F26E4.12	http://biocompute.bmi.ac.cn/CelRNAi/search.cgi?search=F26E4.12	ATGTCTTCGGTTTACGATTTCAA	AATTTGAAAGTTTGAATTGCTGC	I-4L14	100	No	No	0	No	No	1(2)	1021[871..1203]	1021
F08	16	I	F26E4.13	http://biocompute.bmi.ac.cn/CelRNAi/search.cgi?search=F26E4.13	ATCTTGTTCAAGACGACGGC	TGCTTTTGAAGCTGTGATGG	I-4L16	100	No	Yes	0	No	No	1(3)	1048[893..1236]	1048
F09	16	I	F35C12.1	http://biocompute.bmi.ac.cn/CelRNAi/search.cgi?search=F35C12.1	TTCCAGCTTTTTAAAACACCAAA	ACCTCCAAATGTTCAGTTCAAGA	I-4L18	100	No	Yes	0	No	No	1(12)	1012[863..1192]	1012
F10	16	I	F35C12.2	http://biocompute.bmi.ac.cn/CelRNAi/search.cgi?search=F35C12.2	AGCAGCTCATTTGATGAGAGAAC	AGTTGCTCCAATGTTTGATTCAT	I-4L20	100	No	No	0	No	No	1(1)	1199[1018..1423]	1199
F11	16	I	F35C12.3	http://biocompute.bmi.ac.cn/CelRNAi/search.cgi?search=F35C12.3	TAAAATCATGTAATTCCGTTGCC	TAATGATTTTGGAGATTCATGGG	I-4L22	100	No	No	0	No	No	1(1)	1692[1416..2052]	1692
F12	16	I	Y67A6A.1	http://biocompute.bmi.ac.cn/CelRNAi/search.cgi?search=Y67A6A.1	TGCTGATAACCCCTGATTCTAAA	GGTTCTAGCACGAGAGAAACTGA	I-4L24	100	No	No	0	No	No	1(1)	960[820..1129]	960
G01	16	I	Y67A6A.2	http://biocompute.bmi.ac.cn/CelRNAi/search.cgi?search=Y67A6A.2	AAAATGGAGACTGAAACAACGAA	ACAATCCAAGAAACAAACTGGAA	I-4N02	100	No	No	0	No	No	1(4)	1053[897..1242]	1053
G02	16	I	K10C3.1	http://biocompute.bmi.ac.cn/CelRNAi/search.cgi?search=K10C3.1	AATGAATCCACGAGCTGTCC	CTTACCGTAGTCGCCGAGAG	I-4N04	100	No	Yes	0	No	No	1(1)	1005[857..1184]	1005
G03	16	I	K10C3.2	http://biocompute.bmi.ac.cn/CelRNAi/search.cgi?search=K10C3.2	CATCGTGATGCTGAAAATAAACA	CAACTAGACACTCTGTTGCCCTT	I-4N06	100	No	No	0	No	No	1(1)	1111[946..1314]	1111
G04	16	I	K10C3.3	http://biocompute.bmi.ac.cn/CelRNAi/search.cgi?search=K10C3.3	TTGTTACTGCATGTCGTATTTGC	CCAGCAAAAAGATGGTTATCAAG	I-4N08	100	No	No	0	No	No	1(1)	2563[2086..3236]	2563
G05	16	I	K10C3.4	http://biocompute.bmi.ac.cn/CelRNAi/search.cgi?search=K10C3.4	AAGACTTTCCCGAGCCAAAT	CGACGGGGACTGAAATAAGA	I-4N10	100	No	No	0	No	No	1(8)	930[794..1092]	930
G07	16	I	K10C3.6	http://biocompute.bmi.ac.cn/CelRNAi/search.cgi?search=K10C3.6	ACCAACATCTGGAGCCAGTC	TGTCGTCGAGAATGAACTCG	I-4N14	100	No	No	0	No	No	1(3)	1023[872..1206]	1023
G08	16	I	T23H4.1	http://biocompute.bmi.ac.cn/CelRNAi/search.cgi?search=T23H4.1	CCAACTCAACGAACTGCAAA	ATTCCAAATTGTTCGGTGGA	I-4N16	100	No	No	0	No	No	1(120)	1132[963..1340]	1132
G09	16	I	T23H4.2	http://biocompute.bmi.ac.cn/CelRNAi/search.cgi?search=T23H4.2	GACATTCACGAGACCGAACA	AAACACTACGGGGCAATCAG	I-4N18	100	No	No	0	No	No	1(1)	1665[1395..2017]	1665
G10	16	I	T23H4.3	http://biocompute.bmi.ac.cn/CelRNAi/search.cgi?search=T23H4.3	GATGGAGCAAAATGCAGGAT	CATCGGATGGAGTTCCAGAT	I-4N20	100	No	No	0	No	No	1(22)	1598[1342..1929]	1598
G11	16	I	F52F12.1	http://biocompute.bmi.ac.cn/CelRNAi/search.cgi?search=F52F12.1	GATTCTCGTTTCTTGGCTGC	TCCCAGAATCTCCAAGATGG	I-4N22	100	No	No	0	No	No	1(5)	1168[993..1384]	1168
G12	16	I	F52F12.2	http://biocompute.bmi.ac.cn/CelRNAi/search.cgi?search=F52F12.2	GTGTTGGAGATGCAATGAATGTA	ACCTCAACTTTGCTCAGTGACTC	I-4N24	100	No	No	0	No	No	1(1)	1186[1008..1407]	1186
H01	16	I	F52F12.3	http://biocompute.bmi.ac.cn/CelRNAi/search.cgi?search=F52F12.3	AAGTCGGTCGAATATCAGCATTA	TAAATTCAGACACCAACACAACG	I-4P02	100	No	No	0	No	No	1(1)	2004[1661..2465]	2004
H02	16	I	F52F12.4	http://biocompute.bmi.ac.cn/CelRNAi/search.cgi?search=F52F12.4	TTCGGAACCTATCAACAAGAAGA	GTGCAATAATTTGGTTCTTCAGC	I-4P04	100	No	No	0	No	No	1(4)	1147[975..1358]	1147
H03	16	I	F52F12.5	http://biocompute.bmi.ac.cn/CelRNAi/search.cgi?search=F52F12.5	AATCTGGAAAAGATTGGGGAATA	ACAGCTGTAGTGCAAAGAAAAGG	I-4P06	100	No	No	0	No	No	1(2)	997[851..1174]	997
H04	16	I	F52F12.6	http://biocompute.bmi.ac.cn/CelRNAi/search.cgi?search=F52F12.6	GAGAGAATTGTTGGAAGAGAGCA	CTTGTGACACGACAACAAACAAT	I-4P08	100	No	No	0	No	No	1(1)	2509[2045..3160]	2509
H06	16	I	Y106G6A.1	http://biocompute.bmi.ac.cn/CelRNAi/search.cgi?search=Y106G6A.1	TCGTCGTCGTCATCAGAATC	AGTTACGCAGGAACATTGGC	I-4P12	100	No	No	0	No	No	1(14)	1098[935..1298]	1098
H07	16	I	Y106G6A.2	http://biocompute.bmi.ac.cn/CelRNAi/search.cgi?search=Y106G6A.2	AAAACTTTCTAGAGGCGGGC	CCGGTTGTTGTCAGGAATCT	I-4P14	100	No	No	0	No	No	1(1)	1161[987..1376]	1161
H08	16	I	Y106G6A.3	http://biocompute.bmi.ac.cn/CelRNAi/search.cgi?search=Y106G6A.3	GAAAATGCAGATGAGGAAGAAAA	AACTTCACACTAAACGACCCAAA	I-4P16	100	No	Yes	0	No	No	1(3)	1123[956..1329]	1123
H09	16	I	Y106G6A.4	http://biocompute.bmi.ac.cn/CelRNAi/search.cgi?search=Y106G6A.4	CCGAAAGTTTCCAAAATTCTCTT	TTTTCTTCCTCATCTGCATTTTC	I-4P18	100	No	No	0	No	No	1(6)	867[741..1016]	867
H10	16	I	Y106G6A.5	http://biocompute.bmi.ac.cn/CelRNAi/search.cgi?search=Y106G6A.5	AAAAGATAAGTAAAAGTGGGCGG	ACATACGCACAAACAGTCACTTG	I-4P20	100	No	No	0	No	No	1(2)	926[791..1088]	926
H11	16	I	Y106G6A.a	http://biocompute.bmi.ac.cn/CelRNAi/search.cgi?search=Y106G6A.a	TGAACGACCTCGTGTAATGTAAG	GAAGAATCAGAAGCAGACGAAAA	I-4P22	100	No	Yes	0	No	No	1(2)	2028[1679..2498]	2028
H12	16	I	Y106G6A.b	http://biocompute.bmi.ac.cn/CelRNAi/search.cgi?search=Y106G6A.b	ACATGGAAAGTACAAGGCTTCAA	AAGTTAATCGGTTTGATTTTGCC	I-4P24	100	No	Yes	0	No	No	1(1)	1396[1179..1671]	1396
A01	17	I	Y106G6A.c	http://biocompute.bmi.ac.cn/CelRNAi/search.cgi?search=Y106G6A.c	GTATGGGGAGAAATGCAGTAAAA	GTTTACGAGGAGTTGAGAGCAGA	I-5A01	100	No	Yes	0	No	No	1(6)	2297[1886..2864]	2297
A02	17	I	Y106G6A.d	http://biocompute.bmi.ac.cn/CelRNAi/search.cgi?search=Y106G6A.d	CCGAAAGTTTCCAAAATTCTCTT	TTTTCTTCCTCATCTGCATTTTC	I-5A03	100	No	Yes	0	No	No	1(6)	867[741..1016]	867
A03	17	I	T24D1.1	http://biocompute.bmi.ac.cn/CelRNAi/search.cgi?search=T24D1.1	GGTTCAAAAAGTTCCGTCCA	ACATCTTCCTTTCCCCATCC	I-5A05	100	No	No	0	No	No	1(3)	959[819..1128]	959
A04	17	I	T24D1.2	http://biocompute.bmi.ac.cn/CelRNAi/search.cgi?search=T24D1.2	GGCACTTTTTGCATCCTTGT	TTCCAAAACTGTGAATCCCC	I-5A07	100	No	No	0	No	No	1(6)	1127[959..1333]	1127
A05	17	I	T24D1.3	http://biocompute.bmi.ac.cn/CelRNAi/search.cgi?search=T24D1.3	CCGCAAACAACGAAGAAAAT	GCCGACGCATACATAATCCT	I-5A09	100	No	No	0	No	No	1(90)	1004[857..1182]	1004
A06	17	I	T24D1.4	http://biocompute.bmi.ac.cn/CelRNAi/search.cgi?search=T24D1.4	GAGCTTTTGCATCTCCAAGG	TAAATGTTTTCGCTCTCCCG	I-5A11	100	No	No	0	No	No	1(4)	1092[930..1290]	1092
A07	17	I	T23D8.1	http://biocompute.bmi.ac.cn/CelRNAi/search.cgi?search=T23D8.1	ACGTCACATTCGGTGTTTCA	TGACCAAATTCCACAAACGA	I-5A13	100	No	No	0	No	No	1(13)	1489[1254..1789]	1489
A09	17	I	T23D8.3	http://biocompute.bmi.ac.cn/CelRNAi/search.cgi?search=T23D8.3	CTCCCATGGTTGTGAGTGTG	ACCACTTTTCGGACTTGTCG	I-5A17	100	No	No	0	No	No	1(8)	1699[1422..2061]	1699
A10	17	I	T23D8.4	http://biocompute.bmi.ac.cn/CelRNAi/search.cgi?search=T23D8.4	GATTTTGGCCTGCAATCAAT	TCGGACAGAACAATGGATCA	I-5A19	100	No	Yes	0	No	No	1(10)	1093[931..1292]	1093
A11	17	I	T23D8.5	http://biocompute.bmi.ac.cn/CelRNAi/search.cgi?search=T23D8.5	ATGCAACTTAATTTTCAGACCCA	AGAACTGTTTTCCCAGTTCATCA	I-5A21	100	No	No	0	No	No	1(2)	1200[1019..1424]	1200
A12	17	I	T23D8.6	http://biocompute.bmi.ac.cn/CelRNAi/search.cgi?search=T23D8.6	GCAGAAACGAGATAAATGTGTCC	ATCAGGTAAAACGGGCAACTATT	I-5A23	100	No	No	0	No	No	1(1)	753[644..880]	753
B01	17	I	T23D8.7	http://biocompute.bmi.ac.cn/CelRNAi/search.cgi?search=T23D8.7	ACAGGTGAATGCCTGAGAAATTA	TTTGCAATCTGTTGTTCATTCAG	I-5C01	100	Yes (Green)	No	0	No	No	1(1)	1167[992..1383]	1167
B02	17	I	T23D8.8	http://biocompute.bmi.ac.cn/CelRNAi/search.cgi?search=T23D8.8	ATGGGGAAGAAAGCTCGTTT	GAATGGTTGGATGATTGGCT	I-5C03	100	No	No	0	No	No	1(9)	1659[1390..2009]	1659
B03	17	I	T23D8.9	http://biocompute.bmi.ac.cn/CelRNAi/search.cgi?search=T23D8.9	GATTTTGGCCTGCAATCAAT	TCGGACAGAACAATGGATCA	I-5C05	100	No	No	0	No	No	1(10)	1093[931..1292]	1093
B04	17	I	C03C11.1	http://biocompute.bmi.ac.cn/CelRNAi/search.cgi?search=C03C11.1	GATTCGCATGTAGGCATAAAGAC	TCGATTCAGAAAAATCTGGAAAA	I-5C07	100	No	No	0	No	No	1(802)	936[799..1100]	936
B05	17	I	C03C11.2	http://biocompute.bmi.ac.cn/CelRNAi/search.cgi?search=C03C11.2	ATCTTTGTTGGTGGTCCTCG	CACAGTCTGCTTTCTCGCAG	I-5C09	100	No	No	0	No	No	1(1)	1646[1380..1992]	1646
B06	17	I	F10G8.1	http://biocompute.bmi.ac.cn/CelRNAi/search.cgi?search=F10G8.1	CTTTGGTAAATTATTGGTCGCAG	AAGATCTTTTCCCCATCATCAAT	I-5C11	99	No	No	1	No	No	2(2)	1165[990..1381]	1165; 1166
B07	17	I	F10G8.2	http://biocompute.bmi.ac.cn/CelRNAi/search.cgi?search=F10G8.2	TTCATAGCACTTGAAGAACGGAT	TGAGGAATGATTGAAAAGCTCTC	I-5C13	26	Yes (Green)	No	74	Yes	No	3(4)	1518[1278..1826]	1518; 1711; 1719
B08	17	I	F10G8.3	http://biocompute.bmi.ac.cn/CelRNAi/search.cgi?search=F10G8.3	AAAGAAGCTCGTCTGTGGGA	CCAGAAACGCGGTTTAACAT	I-5C15	100	No	No	0	No	No	1(2)	909[777..1067]	909
B09	17	I	F10G8.4	http://biocompute.bmi.ac.cn/CelRNAi/search.cgi?search=F10G8.4	AAGGAGGCAAAGAGGGTCAT	TGTGTCGCGTTCGAATGTAT	I-5C17	100	No	No	0	No	No	1(4)	952[813..1119]	952
B10	17	I	F10G8.5	http://biocompute.bmi.ac.cn/CelRNAi/search.cgi?search=F10G8.5	GCTGGTAAGTAGGGAGCAAAAAT	ACACCTAGAAGACGAATAAGCCC	I-5C19	100	No	No	0	No	No	1(2)	999[852..1176]	999
B11	17	I	F10G8.6	http://biocompute.bmi.ac.cn/CelRNAi/search.cgi?search=F10G8.6	CAAATCAGGGGTCTTGTGCT	ACAGTTGGGGCATACGAAAC	I-5C21	100	No	No	0	No	No	1(7)	1125[957..1331]	1125
B12	17	I	F10G8.7	http://biocompute.bmi.ac.cn/CelRNAi/search.cgi?search=F10G8.7	TGTTGCAGAAGAAGATGATGAAA	CGGAAACAAATCATATTCAGCTC	I-5C23	100	No	No	0	No	No	1(11)	1139[969..1348]	1139
C01	17	I	F10G8.8	http://biocompute.bmi.ac.cn/CelRNAi/search.cgi?search=F10G8.8	TCACGGTCTTAAATGTGCCA	GATGATTCAGCACGACGAAA	I-5E01	100	No	No	0	No	No	1(12)	1055[899..1245]	1055
C02	17	I	F10G8.9	http://biocompute.bmi.ac.cn/CelRNAi/search.cgi?search=F10G8.9	CAGATATAAAATGCGTGGAGGAG	TGCTCATATGAAACGATCGAGTA	I-5E03	100	No	No	0	No	No	1(1)	1687[1412..2045]	1687
C03	17	I	B0379.1	http://biocompute.bmi.ac.cn/CelRNAi/search.cgi?search=B0379.1	CAAAATGGACATCAGCTCCTTAC	AAGATGGAAGCAAATCAATGAAA	I-5E05	100	No	No	0	No	No	1(6)	2292[1882..2858]	2292
C04	17	I	B0379.2	http://biocompute.bmi.ac.cn/CelRNAi/search.cgi?search=B0379.2	GGATTATGACATGGAGCATTGAT	TGATCCCTTGATCGAATAGAAAA	I-5E07	100	No	No	0	No	No	1(3)	1636[1372..1979]	1636
C05	17	I	B0379.3	http://biocompute.bmi.ac.cn/CelRNAi/search.cgi?search=B0379.3	ACATTCAACATGATTGCGGA	CTTTTCGAAGGAGGTTGCTG	I-5E09	100	No	No	0	No	No	1(2)	1158[985..1372]	1158
C06	17	I	B0379.4	http://biocompute.bmi.ac.cn/CelRNAi/search.cgi?search=B0379.4	TTAAATCCAAACCCCGTTTAAGT	AACTGCGCGTATTCAAGGTAATA	I-5E11	100	No	No	0	No	No	1(1)	2135[1762..2642]	2135
C08	17	I	B0379.6	http://biocompute.bmi.ac.cn/CelRNAi/search.cgi?search=B0379.6	GGTGTTACGAGAGGAAGGAGTTT	AAACAGAGTTTTCCATCCACAGA	I-5E15	100	No	No	0	No	No	1(1)	1102[938..1303]	1102
C09	17	I	B0379.7	http://biocompute.bmi.ac.cn/CelRNAi/search.cgi?search=B0379.7	GCTAGGTGAGCGTCTTGACC	CGCCGAAGGACAATGTTTAT	I-5E17	100	No	No	0	No	No	1(11)	1088[927..1285]	1088
C12	17	I	Y106G6D.3	http://biocompute.bmi.ac.cn/CelRNAi/search.cgi?search=Y106G6D.3	AGGCACGTACACCTGAAACC	AAGTCGAGTTCGAGACGGAA	I-5E23	100	No	No	0	No	No	1(5)	1175[999..1393]	1175
D01	17	I	Y106G6D.4	http://biocompute.bmi.ac.cn/CelRNAi/search.cgi?search=Y106G6D.4	GAACTTCCCTCTCAACAGCG	TTTGGACCATGAAGCCTCTC	I-5G01	100	No	No	0	No	No	1(2)	1197[1017..1420]	1197
D02	17	I	Y106G6D.5	http://biocompute.bmi.ac.cn/CelRNAi/search.cgi?search=Y106G6D.5	ACATTCAATCGGCGAGTTTC	CTCGCAAACACGAAAGATGA	I-5G03	100	No	No	0	No	No	1(11)	1121[954..1326]	1121
D03	17	I	Y106G6D.6	http://biocompute.bmi.ac.cn/CelRNAi/search.cgi?search=Y106G6D.6	ATAAAATGGGTTTCAAGGGTTGT	ATTTTCCATATCCCAAGCTGTTT	I-5G05	100	No	No	0	No	No	1(1)	1151[979..1363]	1151
D04	17	I	Y106G6D.7	http://biocompute.bmi.ac.cn/CelRNAi/search.cgi?search=Y106G6D.7	ACCGGGAGAACTCTTCGATT	GATTTTGACACGCCAGCATA	I-5G07	100	Yes (Green)	No	0	No	No	1(19)	1195[1015..1418]	1195
D05	17	I	F16C3.1	http://biocompute.bmi.ac.cn/CelRNAi/search.cgi?search=F16C3.1	ACGGTTATCATTTCATGGGC	CCGTCGGTTTCAGTTGTTTT	I-5G09	100	No	No	0	No	No	1(300)	1666[1396..2018]	1666
D06	17	I	F16C3.2	http://biocompute.bmi.ac.cn/CelRNAi/search.cgi?search=F16C3.2	TAGAATCTGTATGGCAGGCATTT	TTTTAACAACTATCCCATCCGTG	I-5G11	100	No	No	0	No	No	1(1)	2170[1789..2690]	2170
D07	17	I	C25A1.1	http://biocompute.bmi.ac.cn/CelRNAi/search.cgi?search=C25A1.1	GTCAAGAAGCTTGGGAAAAGATT	ACGCAGGATTTTCAGGTATTGTA	I-5G13	100	No	No	0	No	No	1(2)	953[814..1120]	953
D08	17	I	C25A1.2	http://biocompute.bmi.ac.cn/CelRNAi/search.cgi?search=C25A1.2	TTCAGAAAACAGGAAATTTGGAA	GGCATCAAAAACTGACAAAAGAC	I-5G15	100	No	No	0	No	No	1(2)	2295[1884..2862]	2295
D09	17	I	C25A1.3	http://biocompute.bmi.ac.cn/CelRNAi/search.cgi?search=C25A1.3	TTCGTTATTCCCTGTTTTTGAGA	AAATCCAATTTTTCAGCAACAAA	I-5G17	100	No	No	0	No	No	1(23)	2235[1838..2779]	2235
D10	17	I	C25A1.4	http://biocompute.bmi.ac.cn/CelRNAi/search.cgi?search=C25A1.4	TTTTGCTCATGAAGGAGAGAGAC	AAACATTTTCAGTTGGCTTTCAA	I-5G19	100	Yes (Green)	No	0	No	No	1(3)	1694[1418..2054]	1694
D11	17	I	C25A1.5	http://biocompute.bmi.ac.cn/CelRNAi/search.cgi?search=C25A1.5	AATCGTTTGGCTGGAGAAGA	CCGAAGCCTGAAAAATGAAA	I-5G21	100	No	No	0	No	No	1(1045)	1168[993..1384]	1168
D12	17	I	C25A1.6	http://biocompute.bmi.ac.cn/CelRNAi/search.cgi?search=C25A1.6	GATTCACTTTTCTCACGATCCAC	ACCCTGTAAACCTGACAGAATCA	I-5G23	100	No	No	0	No	No	1(2)	1184[1006..1404]	1184
E01	17	I	C25A1.7	http://biocompute.bmi.ac.cn/CelRNAi/search.cgi?search=C25A1.7	GGTAGCAAAATTGACACGAGAAC	AAGTATCAATCTTTGGACCAGCA	I-5I01	100	No	No	0	No	No	1(2)	1152[980..1364]	1152
E03	17	I	C25A1.9	http://biocompute.bmi.ac.cn/CelRNAi/search.cgi?search=C25A1.9	ACGAACAGTCATTCACGCTG	GGCCGAAATGAGTGGTTAGA	I-5I05	100	No	No	0	No	No	1(2)	1110[945..1312]	1110
E04	17	I	C25A1.10	http://biocompute.bmi.ac.cn/CelRNAi/search.cgi?search=C25A1.10	GAAACGCTATCCTTTGTCATTTG	AGCTGTTACAACCAAAGTTGCTC	I-5I07	100	No	No	0	No	No	1(1)	2290[1880..2855]	2290
E05	17	I	C25A1.11	http://biocompute.bmi.ac.cn/CelRNAi/search.cgi?search=C25A1.11	AGATTCCACCAATATCTTCCGAT	GAATGGCAGTATCACACATGAAA	I-5I09	100	No	No	0	No	No	1(2)	1096[933..1295]	1096
E06	17	I	C25A1.12	http://biocompute.bmi.ac.cn/CelRNAi/search.cgi?search=C25A1.12	TAAACGAAACGCCTACGTTTTTA	CAACGACAAAAACTGCATTAACA	I-5I11	100	No	No	0	No	No	1(4)	1103[939..1304]	1103
E07	17	I	C25A1.14	http://biocompute.bmi.ac.cn/CelRNAi/search.cgi?search=C25A1.14	TTGGAGACCCCATTCAGAAC	GGAAAGTTGAAGCATCGGAA	I-5I13	100	No	Yes	0	No	No	1(8)	1527[1285..1838]	1527
E08	17	I	C25A1.15	http://biocompute.bmi.ac.cn/CelRNAi/search.cgi?search=C25A1.15	GTGCAATGGATCGAGAGTAAATC	AGTGGAAAAGTCGATCTGAAACA	I-5I15	100	No	No	0	No	No	1(1)	843[721..987]	843
E09	17	I	Y106G6E.1	http://biocompute.bmi.ac.cn/CelRNAi/search.cgi?search=Y106G6E.1	TCTCCGATCCTTCTGATAAATGA	TCGGTAGGTAACTGTGTCATGTG	I-5I17	100	No	No	0	No	No	1(2)	1189[1010..1410]	1189
E10	17	I	Y106G6E.2	http://biocompute.bmi.ac.cn/CelRNAi/search.cgi?search=Y106G6E.2	TTTCTGCCACACATTTCCAA	CGTCTCATAGAAGGCTTCCG	I-5I19	100	No	No	0	No	No	1(16)	1025[874..1208]	1025
E11	17	I	Y106G6E.3	http://biocompute.bmi.ac.cn/CelRNAi/search.cgi?search=Y106G6E.3	GATCCAAATTTTCCCCAGTTTAC	TCTGAAAACTTGCTCACACAAAA	I-5I21	100	No	No	0	No	No	1(3)	1088[927..1285]	1088
E12	17	I	Y106G6E.4	http://biocompute.bmi.ac.cn/CelRNAi/search.cgi?search=Y106G6E.4	AAAACCATTTGAGGAATGTCTGA	ACAGGCCACTAACAGTTTTCTGA	I-5I23	100	No	No	0	No	No	1(1)	1153[980..1366]	1153
F02	17	I	Y106G6E.6	http://biocompute.bmi.ac.cn/CelRNAi/search.cgi?search=Y106G6E.6	TCATCACAGATACGGAAATGATG	ACTTTCTGATCGGACGTTATTCA	I-5K03	100	No	No	0	No	No	1(1)	1634[1370..1976]	1634
F04	17	I	ZC247.2	http://biocompute.bmi.ac.cn/CelRNAi/search.cgi?search=ZC247.2	AACCGGGATGTTGTATGGAA	AGCGATTAGGTCCGCTAACA	I-5K07	100	No	No	0	No	No	1(13)	1028[877..1212]	1028
F05	17	I	ZC247.3	http://biocompute.bmi.ac.cn/CelRNAi/search.cgi?search=ZC247.3	AAGAGGTGTGAGCATGTGATTTT	TCAATAGCTCTCATTCTTCAGGC	I-5K09	100	No	No	0	No	No	1(2)	1954[1622..2398]	1954
F07	17	I	T20F10.1	http://biocompute.bmi.ac.cn/CelRNAi/search.cgi?search=T20F10.1	CAATGAAACTTTTCCAAATGCTC	ACAACTACCGTACTCACCTGCAT	I-5K13	100	No	No	0	No	No	1(1)	1196[1016..1419]	1196
F08	17	I	T20F10.2	http://biocompute.bmi.ac.cn/CelRNAi/search.cgi?search=T20F10.2	CATTCGTCAGCCTATCAAAAATC	ATTATGTCTCCTTGTCGTCTTGC	I-5K15	100	No	No	0	No	No	1(1)	1300[1101..1549]	1300
F09	17	I	T20F10.3	http://biocompute.bmi.ac.cn/CelRNAi/search.cgi?search=T20F10.3	TGCGTACAGAACACAAAGCC	TTTGAGTAACTGGGGGCAAG	I-5K17	100	No	Yes	0	No	No	1(1)	1527[1285..1838]	1527
F10	17	I	T20F10.4	http://biocompute.bmi.ac.cn/CelRNAi/search.cgi?search=T20F10.4	TGGATTCCAGCAAACTAAACACT	TAAGCATTTTTCCATCTTCAGGA	I-5K19	100	No	No	0	No	No	3(3)	1186[1008..1407]	1186; 1186; 1186
F11	17	I	Y106G6G.1	http://biocompute.bmi.ac.cn/CelRNAi/search.cgi?search=Y106G6G.1	GATGGATAACAAAGTGAGCGAAC	GATCAATCTTCTCTTCTGGAGCA	I-5K21	100	No	No	0	No	No	1(4)	1135[966..1343]	1135
F12	17	I	Y106G6G.2	http://biocompute.bmi.ac.cn/CelRNAi/search.cgi?search=Y106G6G.2	AATCGTGAAGGTTTTTCATAGCA	TCAGAGTGAAAGAAACACTGCAA	I-5K23	100	No	No	0	No	No	1(2)	1190[1011..1412]	1190
G01	17	I	Y106G6G.3	http://biocompute.bmi.ac.cn/CelRNAi/search.cgi?search=Y106G6G.3	AAAAAGTTCAGCGTCAAAAGTTG	TTTCAGGTCTTGAATCTCGATGT	I-5M01	100	No	No	0	No	No	1(3)	1029[877..1213]	1029
G02	17	I	Y106G6G.4	http://biocompute.bmi.ac.cn/CelRNAi/search.cgi?search=Y106G6G.4	AGTTGAATTGGCAACAATAGCAT	TTACCATAACCCCTTTCACCTTT	I-5M03	99	No	No	1	No	No	2(3)	1526[1284..1837]	1526; 1506
G03	17	I	Y106G6G.5	http://biocompute.bmi.ac.cn/CelRNAi/search.cgi?search=Y106G6G.5	TGTTAACTTTAAGCAGCGACACA	CTGACCACTTGGAAGAAATATGC	I-5M05	99	No	No	1	No	No	3(6)	816[698..955]	816; 816; 953
G05	17	I	ZC434.2	http://biocompute.bmi.ac.cn/CelRNAi/search.cgi?search=ZC434.2	TCACTGTAAAGCCCCAATAAAAA	TCAGCGTTCTCTTCGTTAAAATC	I-5M09	100	No	No	0	No	No	1(1)	1059[902..1250]	1059
G09	17	I	ZC434.6	http://biocompute.bmi.ac.cn/CelRNAi/search.cgi?search=ZC434.6	CACACATTCATCCAATTCGC	TTGACCAAGATGTGAGCAGC	I-5M17	100	No	No	0	No	No	1(2)	1197[1017..1420]	1197
G12	17	I	ZC434.9	http://biocompute.bmi.ac.cn/CelRNAi/search.cgi?search=ZC434.9	CGACGAAGATCGAATGGAAT	TCTTTTGCGGTTGGGATAAG	I-5M23	100	No	No	0	No	No	1(6)	1669[1398..2022]	1669
H01	17	I	F45H11.1	http://biocompute.bmi.ac.cn/CelRNAi/search.cgi?search=F45H11.1	CTTGTCATTTTCTCGTGTTTTCC	ACGTTGTCACTGGATCAGAATTT	I-5O01	100	No	No	0	No	No	1(9)	1641[1376..1985]	1641
H02	17	I	F45H11.2	http://biocompute.bmi.ac.cn/CelRNAi/search.cgi?search=F45H11.2	AAAGTACAACCAGCGTTACCAAA	ATATTCTCATGCTCTCTCGTTCG	I-5O03	100	No	No	0	No	No	1(1)	1200[1019..1424]	1200
H03	17	I	F45H11.3	http://biocompute.bmi.ac.cn/CelRNAi/search.cgi?search=F45H11.3	AACTGCAGCTTTCAGGCAGT	AGAAGACCGGTTCCCAGACT	I-5O05	100	No	No	0	No	No	1(3)	907[775..1065]	907
H04	17	I	F45H11.4	http://biocompute.bmi.ac.cn/CelRNAi/search.cgi?search=F45H11.4	GAGCCACAGATGCGGATAAT	CTTGGCCCTTGTTCTAGCAG	I-5O07	100	No	No	0	No	No	1(4)	1191[1012..1413]	1191
H05	17	I	F25D7.1	http://biocompute.bmi.ac.cn/CelRNAi/search.cgi?search=F25D7.1	GGCAAGGCAATACAAGGAAA	TTCTCGGGATCCCTATTGTG	I-5O09	100	No	No	0	No	No	1(17)	1073[914..1267]	1073
H06	17	I	F25D7.2	http://biocompute.bmi.ac.cn/CelRNAi/search.cgi?search=F25D7.2	CATTTGATGATCGCACAACC	GAGGGATGACGGTGAGAGAA	I-5O11	100	No	No	0	No	No	1(2)	1061[904..1252]	1061
H07	17	I	F25D7.3	http://biocompute.bmi.ac.cn/CelRNAi/search.cgi?search=F25D7.3	GGGAGTCAAGATTTCCAGCA	AGATTTCCATAACCCGACCC	I-5O13	100	No	No	0	No	No	1(9)	1169[994..1386]	1169
H08	17	I	F25D7.4	http://biocompute.bmi.ac.cn/CelRNAi/search.cgi?search=F25D7.4	GGAGCTCTAGTCGGAGCCTT	CAGAAAAGCGCGAAAAACTC	I-5O15	99	No	No	1	No	No	3(6)	1123[956..1329]	1123; 1126; 1129
H09	17	I	F25D7.5	http://biocompute.bmi.ac.cn/CelRNAi/search.cgi?search=F25D7.5	CTTGAATTTGATGGCCGAAT	TCTCACACTCGTGGGAATCA	I-5O17	100	No	No	0	No	No	1(2)	1150[978..1362]	1150
H10	17	I	Y106G6H.1	http://biocompute.bmi.ac.cn/CelRNAi/search.cgi?search=Y106G6H.1	CTTCAAGATCTCATCAAAATCCG	GGAATATCTAATCCCTGGAATGC	I-5O19	100	No	No	0	No	No	1(2)	1599[1342..1931]	1599
H11	17	I	Y106G6H.2	http://biocompute.bmi.ac.cn/CelRNAi/search.cgi?search=Y106G6H.2	ACCTGTTGCATCGGATTAGC	CATGGACACCATGAACTTCG	I-5O21	100	Yes (Green)	No	0	No	No	1(1)	1160[986..1374]	1160
H12	17	I	Y106G6H.3	http://biocompute.bmi.ac.cn/CelRNAi/search.cgi?search=Y106G6H.3	TTTTTGAGCAGTTTAAATTGGGA	TCAATGTTGTTTCCGTTGTAGTG	I-5O23	100	No	No	0	No	No	1(1)	1000[853..1177]	1000
A01	18	I	Y106G6H.4	http://biocompute.bmi.ac.cn/CelRNAi/search.cgi?search=Y106G6H.4	TTTTGGATCTTCAGCCAGTGTAT	AGCTGTCTCTTTCGATCATCAAC	I-5A02	100	No	No	0	No	No	1(1)	789[675..923]	789
A02	18	I	Y106G6H.5	http://biocompute.bmi.ac.cn/CelRNAi/search.cgi?search=Y106G6H.5	ATCACATTTCCGTCGAGGTC	AATCGCCTATCACCTAGCGA	I-5A04	100	No	No	0	No	No	1(2)	1107[942..1309]	1107
A03	18	I	Y106G6H.6	http://biocompute.bmi.ac.cn/CelRNAi/search.cgi?search=Y106G6H.6	CGCTTGAACAACTTCATATTTCC	CTTGCAGAGCTTCTGAGAAAAAG	I-5A06	100	No	No	0	No	No	1(2)	2202[1813..2734]	2202
A04	18	I	Y106G6H.7	http://biocompute.bmi.ac.cn/CelRNAi/search.cgi?search=Y106G6H.7	ACATGCGGAATTTGGAGTTC	CTGCTGGTGTCATTGGAGAA	I-5A08	100	No	No	0	No	No	1(21)	1194[1014..1417]	1194
A05	18	I	Y106G6H.8	http://biocompute.bmi.ac.cn/CelRNAi/search.cgi?search=Y106G6H.8	GATTTAGTTGAACGCATTTTTGC	AAGCGAAATATTGGCACTGATTA	I-5A10	100	No	No	0	No	No	1(2)	817[699..956]	817
A06	18	I	Y106G6H.9	http://biocompute.bmi.ac.cn/CelRNAi/search.cgi?search=Y106G6H.9	GTGGCTCTTGTCCCATCATT	CTGCAACAATGCCAATTCAC	I-5A12	99	No	No	1	No	No	2(5)	1121[954..1326]	1121; 1122
A07	18	I	Y106G6H.10	http://biocompute.bmi.ac.cn/CelRNAi/search.cgi?search=Y106G6H.10	AGCACATCGTATTCATTCATTCC	CACCCTAAAAGTTTGTCATCTCG	I-5A14	100	No	No	0	No	No	1(4)	1662[1393..2013]	1662
A08	18	I	Y106G6H.12	http://biocompute.bmi.ac.cn/CelRNAi/search.cgi?search=Y106G6H.12	ACAATTTTGGTCTCCGAACG	CAATGCAAGCACTTTCCTCA	I-5A16	100	No	No	0	No	No	1(3)	1159[985..1373]	1159
A09	18	I	Y106G6H.13	http://biocompute.bmi.ac.cn/CelRNAi/search.cgi?search=Y106G6H.13	TTATAGGTGTGATGCGAGGTCTT	TTCTCTAATTTTGCGGCTGAATA	I-5A18	100	No	No	0	No	No	1(1)	1002[855..1180]	1002
A10	18	I	Y106G6H.14	http://biocompute.bmi.ac.cn/CelRNAi/search.cgi?search=Y106G6H.14	CAGCATCCGAGTCTGACAAA	GAATGTCATCAGCTCGACCA	I-5A20	100	No	No	0	No	No	1(40)	1080[920..1276]	1080
A11	18	I	Y106G6H.15	http://biocompute.bmi.ac.cn/CelRNAi/search.cgi?search=Y106G6H.15	GTCGAATGTCGGTTTCTATGAAG	TACCTGTTTCAGAATGGAATCGT	I-5A22	100	No	No	0	No	No	1(1)	735[629..858]	735
A12	18	I	Y106G6H.16	http://biocompute.bmi.ac.cn/CelRNAi/search.cgi?search=Y106G6H.16	AACAATTGAAATTGAATCAACGG	CGATCTTTTCCATGCTTATTTTG	I-5A24	100	No	No	0	No	No	1(1)	1058[902..1248]	1058
B01	18	I	F37D6.1	http://biocompute.bmi.ac.cn/CelRNAi/search.cgi?search=F37D6.1	CTCACGAGCCCTTCAAAAAC	AGTCATACCACTTCCCGTCG	I-5C02	100	No	No	0	No	No	1(6)	1066[908..1258]	1066
B03	18	I	F37D6.3	http://biocompute.bmi.ac.cn/CelRNAi/search.cgi?search=F37D6.3	TATTTACGAAGCTAAAATGCCCA	AAATTGCAAAAGTCGTCTGAAAA	I-5C06	100	No	No	0	No	No	1(16)	1031[879..1215]	1031
B04	18	I	F37D6.4	http://biocompute.bmi.ac.cn/CelRNAi/search.cgi?search=F37D6.4	TTCGGCATATGAAACAAAGAAGT	TCAAATTCCATTGGATCAATTTC	I-5C08	100	No	No	0	No	No	1(1)	1015[866..1196]	1015
B05	18	I	F37D6.6	http://biocompute.bmi.ac.cn/CelRNAi/search.cgi?search=F37D6.6	TTTTATAAATTAACAGAGCGCGG	TCGATTTGTGGAATTAGTCCTGT	I-5C10	100	No	No	0	No	No	1(2)	1165[990..1381]	1165
B06	18	I	F37D6.7	http://biocompute.bmi.ac.cn/CelRNAi/search.cgi?search=F37D6.7	AAATCGATCGTCCAATGAGTATG	GTATTAATGCGAATGAGACCTCG	I-5C12	100	No	Yes	0	No	No	1(1)	2232[1836..2775]	2232
B07	18	I	F59C6.1	http://biocompute.bmi.ac.cn/CelRNAi/search.cgi?search=F59C6.1	TTGGATTCAAGTCCGGAGAC	TTTGCGGACCAAACATTACA	I-5C14	99	No	Yes	1	No	No	30(37)	1044[890..1231]	1009; 1043; 1043; 1044; 1044; 1044; 1044; 1044; 1044; 1044; 1044; 1044; 1044; 1044; 1044; 1044; 1044; 1044; 1044; 1044; 1044; 1044; 1044; 1044; 1045; 1045; 1045; 1045; 1044; 1044
B08	18	I	F59C6.2	http://biocompute.bmi.ac.cn/CelRNAi/search.cgi?search=F59C6.2	ATAATTGGAAGCACAACCAGAGA	GGTTCCATCAAAGTGATTCTGAG	I-5C16	100	No	No	0	No	No	1(1)	1568[1318..1891]	1568
B09	18	I	F59C6.3	http://biocompute.bmi.ac.cn/CelRNAi/search.cgi?search=F59C6.3	CATACTCTCGTTTCTTCCTCGAA	AGAAAAAGGGATCATACCTGCTC	I-5C18	100	No	No	0	No	No	1(2)	2288[1879..2852]	2288
B10	18	I	F59C6.4	http://biocompute.bmi.ac.cn/CelRNAi/search.cgi?search=F59C6.4	TAGTTTTTCCGTTTATTTTGCGA	AACGAAGAAACGTTGAAAATTGA	I-5C20	100	Yes (Green)	No	0	No	No	1(5)	1132[963..1340]	1132
B11	18	I	F59C6.5	http://biocompute.bmi.ac.cn/CelRNAi/search.cgi?search=F59C6.5	GAAGGCTTAGTGGAGCAACG	TCGATCCAGGATTCTCTCGT	I-5C22	100	No	No	0	No	No	1(3)	1161[987..1376]	1161
B12	18	I	F59C6.6	http://biocompute.bmi.ac.cn/CelRNAi/search.cgi?search=F59C6.6	ATCATTTCGGACAATTTAGAGCA	GGACAAACGAGAAAGGAGAATTT	I-5C24	100	No	No	0	No	No	1(1)	1641[1376..1985]	1641
C01	18	I	F59C6.7	http://biocompute.bmi.ac.cn/CelRNAi/search.cgi?search=F59C6.7	CTTGATTGCCAAAATTCAATCTC	CTTTGAGAGATTTGGGGAACTTT	I-5E02	100	No	No	0	No	No	1(3)	1159[985..1373]	1159
C02	18	I	F59C6.8	http://biocompute.bmi.ac.cn/CelRNAi/search.cgi?search=F59C6.8	AGTCCGGGATTAAGTTGAAAGAC	TTCAAGTGATAAGGGTCGAAAAA	I-5E04	100	No	No	0	No	No	1(2)	2293[1882..2859]	2293
C03	18	I	F59C6.9	http://biocompute.bmi.ac.cn/CelRNAi/search.cgi?search=F59C6.9	TCCAATTTGCTCACTGCTTG	ATTTCAGGGAATCGCAACTG	I-5E06	100	No	Yes	0	No	No	1(1)	1084[923..1280]	1084
C04	18	I	F59C6.10	http://biocompute.bmi.ac.cn/CelRNAi/search.cgi?search=F59C6.10	ATGACGAGGTATGAACGAAAAGA	AGAGAAGAAGGATAATCAACCCG	I-5E08	100	No	Yes	0	No	No	1(1)	1125[957..1331]	1125
C05	18	I	F25H2.1	http://biocompute.bmi.ac.cn/CelRNAi/search.cgi?search=F25H2.1	CCAATTTCATGGTGGGGTAG	CGTGGTTTTCCACGAAACTT	I-5E10	100	No	Yes	0	No	No	1(12)	878[751..1030]	878
C06	18	I	F25H2.2	http://biocompute.bmi.ac.cn/CelRNAi/search.cgi?search=F25H2.2	CAGGTCATTTTTAGCGCACA	TAACCTTCAAGTTCCCGTGC	I-5E12	100	No	No	0	No	No	1(6)	1085[924..1282]	1085
C07	18	I	F25H2.3	http://biocompute.bmi.ac.cn/CelRNAi/search.cgi?search=F25H2.3	AACATGTCTACTCCCGTGCC	CCCACTCAGGAAAACATCGT	I-5E14	100	No	No	0	No	No	1(25)	1571[1320..1895]	1571
C08	18	I	F25H2.4	http://biocompute.bmi.ac.cn/CelRNAi/search.cgi?search=F25H2.4	CCTACTCGACAATCATCCTTCAC	AAAACGGAAGGGGATTAAACATA	I-5E16	100	No	No	0	No	No	1(1)	1001[854..1179]	1001
C09	18	I	F25H2.5	http://biocompute.bmi.ac.cn/CelRNAi/search.cgi?search=F25H2.5	TATGTTTAATCCCCTTCCGTTTT	ACATAATTCTCGCAAAAGGTTCA	I-5E18	100	No	No	0	No	No	1(1)	1066[908..1258]	1066
C10	18	I	F25H2.6	http://biocompute.bmi.ac.cn/CelRNAi/search.cgi?search=F25H2.6	GAAGCTTTTTGCCACGAAAC	GTGCTCATCAACTCGTCGAA	I-5E20	100	No	No	0	No	No	1(8)	1663[1393..2014]	1663
C11	18	I	F25H2.7	http://biocompute.bmi.ac.cn/CelRNAi/search.cgi?search=F25H2.7	AGTGTCAGCAGGCTGATGTG	TTGTGCTCAAAATGTTCCGA	I-5E22	100	No	No	0	No	No	1(49)	1003[856..1181]	1003
C12	18	I	F25H2.8	http://biocompute.bmi.ac.cn/CelRNAi/search.cgi?search=F25H2.8	GGCTCACCGAAACTGAAGAG	CCAAGTGGAGAGCGAAAAAG	I-5E24	100	No	No	0	No	No	1(28)	1164[989..1379]	1164
D01	18	I	F25H2.9	http://biocompute.bmi.ac.cn/CelRNAi/search.cgi?search=F25H2.9	CGACTATCCCACCTCTTCCA	GTGCGGACGTATTGAATGTG	I-5G02	100	No	No	0	No	No	1(17)	1069[911..1262]	1069
D02	18	I	F25H2.10	http://biocompute.bmi.ac.cn/CelRNAi/search.cgi?search=F25H2.10	TGTTGCACTAAAACCACCGA	ATGTTTTGAAGTCCGTTGGC	I-5G04	100	No	No	0	No	No	1(25)	948[810..1114]	948
D03	18	I	F25H2.11	http://biocompute.bmi.ac.cn/CelRNAi/search.cgi?search=F25H2.11	GTAATTTCAGTTACTGGCCCCAT	TGTTGCAATCGATATGTGATAGG	I-5G06	100	No	No	0	No	No	1(1)	904[773..1061]	904
D04	18	I	F25H2.12	http://biocompute.bmi.ac.cn/CelRNAi/search.cgi?search=F25H2.12	TTTCAGTTCACATTGGCTGC	ATCGAACTGAGAGCTTCGGA	I-5G08	100	No	No	0	No	No	1(5)	923[789..1084]	923
D05	18	I	F25H2.13	http://biocompute.bmi.ac.cn/CelRNAi/search.cgi?search=F25H2.13	AATTTGACGGTACGGCTGAG	CAGCAACATCTTGAGCGTGT	I-5G10	100	No	No	0	No	No	1(2)	902[771..1058]	902
D06	18	I	T22A3.2	http://biocompute.bmi.ac.cn/CelRNAi/search.cgi?search=T22A3.2	ATCGTCAGCAATTTTTCTTTTGA	TCAAACAACATTTCAGAATGCAC	I-5G12	100	No	No	0	No	No	1(97)	1170[994..1387]	1170
D07	18	I	T22A3.3	http://biocompute.bmi.ac.cn/CelRNAi/search.cgi?search=T22A3.3	CGCTCAATCAACCTTCCAAT	TCGAGTTGAGCAAACCACAG	I-5G14	100	No	No	0	No	No	1(11)	1052[897..1241]	1052
D08	18	I	T22A3.4	http://biocompute.bmi.ac.cn/CelRNAi/search.cgi?search=T22A3.4	TGAGCGAATTCTGTGCAAAC	TTGGATCAAATGATGCTGGA	I-5G16	100	No	No	0	No	No	1(24)	1656[1388..2005]	1656
D09	18	I	T22A3.5	http://biocompute.bmi.ac.cn/CelRNAi/search.cgi?search=T22A3.5	TTCTCCGAATCTTGTTCAAATGT	ATCCTTCCCATCATCATCTTTTT	I-5G18	100	No	No	0	No	No	1(7)	1624[1362..1963]	1624
D10	18	I	T22A3.6	http://biocompute.bmi.ac.cn/CelRNAi/search.cgi?search=T22A3.6	TTCAACCATGTCGTCCTTCA	GCGCCTTTATACACCACGTT	I-5G20	100	No	No	0	No	No	1(2)	1064[907..1256]	1064
D11	18	I	T22A3.7	http://biocompute.bmi.ac.cn/CelRNAi/search.cgi?search=T22A3.7	TATTTCAGGGCGATTTCCAG	GAACATGAAAGAAAGGGGCA	I-5G22	100	No	Yes	0	No	No	1(2)	1619[1358..1957]	1619
D12	18	I	T22A3.8	http://biocompute.bmi.ac.cn/CelRNAi/search.cgi?search=T22A3.8	GAACTCAGGAGAGCGTGGTC	TGGTTTCGGGAATCCAATAA	I-5G24	100	No	No	0	No	No	1(8)	1195[1015..1418]	1195
E01	18	I	C43H8.1	http://biocompute.bmi.ac.cn/CelRNAi/search.cgi?search=C43H8.1	TTGGTTTCAACCGTTCTGATATT	AAGGAATTAAGCGAGAAAAGGTG	I-5I02	100	No	No	0	No	No	1(1)	935[799..1098]	935
E02	18	I	C43H8.2	http://biocompute.bmi.ac.cn/CelRNAi/search.cgi?search=C43H8.2	GCACTTGAATTCTCCAAATGTTC	TGAGGATTGATGAGAAATGGAAT	I-5I04	100	No	No	0	No	No	1(3)	1075[916..1269]	1075
E03	18	I	C43H8.3	http://biocompute.bmi.ac.cn/CelRNAi/search.cgi?search=C43H8.3	CCAATCACTTCATTCTTTATCGG	AAATTGATACAGTGAGCGACGTT	I-5I06	100	No	Yes	0	No	No	1(2)	2194[1807..2723]	2194
E04	18	I	B0511.1	http://biocompute.bmi.ac.cn/CelRNAi/search.cgi?search=B0511.1	GGTCATTAATTGTGTTTCCCAAA	CATCTCGATCCATAATTTTCAGC	I-5I08	100	No	No	0	No	No	1(4)	2281[1873..2842]	2281
E05	18	I	B0511.2	http://biocompute.bmi.ac.cn/CelRNAi/search.cgi?search=B0511.2	TCCATGTCCCGACTGAAAAT	TGGCTGATTGAGCAGTTGAC	I-5I10	100	No	No	0	No	No	1(33)	1196[1016..1419]	1196
E06	18	I	B0511.3	http://biocompute.bmi.ac.cn/CelRNAi/search.cgi?search=B0511.3	GTCTGCGATACACAGCTTTTCTT	GCACCTTTGCAACATTATCAAAT	I-5I12	100	No	No	0	No	No	1(2)	1460[1231..1752]	1460
E07	18	I	B0511.4	http://biocompute.bmi.ac.cn/CelRNAi/search.cgi?search=B0511.4	AAACGAAAGCTTTTGCTCCA	ACAGGAACAATCGGAGTTGC	I-5I14	100	No	No	0	No	No	1(20)	1041[887..1228]	1041
E08	18	I	B0511.5	http://biocompute.bmi.ac.cn/CelRNAi/search.cgi?search=B0511.5	AGACCGGCTACCGTATTTTTAAG	GAGGGTTTGTTTTGATACGAGAA	I-5I16	100	No	No	0	No	No	1(2)	1613[1354..1949]	1613
E09	18	I	B0511.6	http://biocompute.bmi.ac.cn/CelRNAi/search.cgi?search=B0511.6	AAGAAGAAGGTGCTCAAGCG	GAAATTTCGAACCGCCATTA	I-5I18	100	No	No	0	No	No	1(2)	1179[1002..1398]	1179
E10	18	I	B0511.7	http://biocompute.bmi.ac.cn/CelRNAi/search.cgi?search=B0511.7	GAGATCTGGTGCAGCATTCA	GTTGATTTCGCTGTTGAGCA	I-5I20	100	No	No	0	No	No	1(3)	997[851..1174]	997
E11	18	I	B0511.8	http://biocompute.bmi.ac.cn/CelRNAi/search.cgi?search=B0511.8	ACGCTGTGAAAAATGCACTG	ATGCATCTGGAGCAGGAGTT	I-5I22	100	No	No	0	No	No	1(66)	1134[965..1342]	1134
E12	18	I	B0511.9	http://biocompute.bmi.ac.cn/CelRNAi/search.cgi?search=B0511.9	CCTAAACACAACCCTGACCAGTA	TGTGAGGAAAAACACTTCCATCT	I-5I24	100	No	No	0	No	No	1(3)	1059[902..1250]	1059
F01	18	I	B0511.10	http://biocompute.bmi.ac.cn/CelRNAi/search.cgi?search=B0511.10	CAATTGAAGGGCGATTTGTT	GACTCCGTTGTTGCCATTTT	I-5K02	100	No	No	0	No	No	1(34)	1109[944..1311]	1109
F02	18	I	B0511.11	http://biocompute.bmi.ac.cn/CelRNAi/search.cgi?search=B0511.11	ACATTGATTGGGGCTTTGAG	ATTTGAAGCCGAATGAGGTG	I-5K04	100	No	No	0	No	No	1(1)	1135[966..1343]	1135
F03	18	I	B0511.12	http://biocompute.bmi.ac.cn/CelRNAi/search.cgi?search=B0511.12	AATTGGAGATGAAGCATCCG	GGCATTCCCATTCACAAGTT	I-5K06	100	No	No	0	No	No	1(16)	1189[1010..1410]	1189
F04	18	I	C34B2.1	http://biocompute.bmi.ac.cn/CelRNAi/search.cgi?search=C34B2.1	TGAATTTTGAGAGCAAAAATGGT	CAACGACACTTTTAGATTTTCGG	I-5K08	100	No	No	0	No	No	1(9)	1135[966..1343]	1135
F05	18	I	C34B2.2	http://biocompute.bmi.ac.cn/CelRNAi/search.cgi?search=C34B2.2	TAGAAATTGATAAGTCGGGCAAA	ATGCATAAGTGAGATGTGGCTTT	I-5K10	100	No	No	0	No	No	1(13)	927[792..1089]	927
F06	18	I	C34B2.3	http://biocompute.bmi.ac.cn/CelRNAi/search.cgi?search=C34B2.3	GGGAGATGCAATTGGAAAGA	TGTGTAGTTCGGAGTGTCGG	I-5K12	100	No	No	0	No	No	1(19)	1676[1404..2031]	1676
F07	18	I	C34B2.4	http://biocompute.bmi.ac.cn/CelRNAi/search.cgi?search=C34B2.4	GGAAATCAATCTGTAGTGCCTTG	TTGGTTTTCAATTTTTCTTGGAA	I-5K14	100	No	No	0	No	No	1(47)	1560[1311..1880]	1560
F09	18	I	C34B2.6	http://biocompute.bmi.ac.cn/CelRNAi/search.cgi?search=C34B2.6	AAATTTCACCAGTCATCGCC	CATCTCTCGCCACAGAACAA	I-5K18	100	No	No	0	No	No	1(2)	1192[1013..1414]	1192
F10	18	I	C34B2.7	http://biocompute.bmi.ac.cn/CelRNAi/search.cgi?search=C34B2.7	ACCCTCTCCTCGTGATCCTT	CGCACCGAAAGTGTGAACTA	I-5K20	100	No	No	0	No	No	1(22)	1139[969..1348]	1139
F11	18	I	C34B2.8	http://biocompute.bmi.ac.cn/CelRNAi/search.cgi?search=C34B2.8	GTTGAGGTGAAACCAAAAATGAG	AGAAAACAAGCGATAAATGCAAA	I-5K22	100	No	No	0	No	No	1(3)	1656[1388..2005]	1656
F12	18	I	C34B2.9	http://biocompute.bmi.ac.cn/CelRNAi/search.cgi?search=C34B2.9	AAATTTAGTGTTTTGGGGTCGTT	TTGCAAAGCTATGGTATTTGGTT	I-5K24	100	No	No	0	No	No	1(4)	812[695..950]	812
G01	18	I	C34B2.10	http://biocompute.bmi.ac.cn/CelRNAi/search.cgi?search=C34B2.10	GGGAGTAGGATAGGAGGATTCAA	TATTCCGAATTCGTTTTGCTTTA	I-5M02	100	No	No	0	No	No	1(1)	733[627..856]	733
G02	18	I	B0205.1	http://biocompute.bmi.ac.cn/CelRNAi/search.cgi?search=B0205.1	TACACATCGAACGACGGAAA	ATTTGCTCGGTGCTGAAACT	I-5M04	100	No	No	0	No	No	1(8)	1170[994..1387]	1170
G03	18	I	B0205.2	http://biocompute.bmi.ac.cn/CelRNAi/search.cgi?search=B0205.2	ATGTCCCGCCTAATTATCCC	TTTTCCCAACCAGCAAGAAC	I-5M06	100	No	No	0	No	No	1(1)	1468[1237..1762]	1468
G04	18	I	B0205.3	http://biocompute.bmi.ac.cn/CelRNAi/search.cgi?search=B0205.3	TGGAATTCTGTCAATGGCAA	GAGCTCCATCCACATCCATT	I-5M08	100	No	No	0	No	No	1(16)	1148[976..1359]	1148
G05	18	I	B0205.4	http://biocompute.bmi.ac.cn/CelRNAi/search.cgi?search=B0205.4	GCGCGGAAATTCAAAAATTA	GGCATGAAGTAGGCAGGTTC	I-5M10	100	No	No	0	No	No	1(521)	1689[1414..2048]	1689
G06	18	I	B0205.5	http://biocompute.bmi.ac.cn/CelRNAi/search.cgi?search=B0205.5	ATTAGTTGTTGAAAAGCATTGCG	TCTAATAAGCCGGTGTGTAAGGA	I-5M12	100	No	No	0	No	No	1(1)	754[645..881]	754
G09	18	I	B0205.8	http://biocompute.bmi.ac.cn/CelRNAi/search.cgi?search=B0205.8	TTCGCCTACTACTTTGAGTCCTG	CTTTTTCGAACGCTCTTCAATTA	I-5M18	100	No	No	0	No	No	1(1)	1161[987..1376]	1161
G12	18	I	R13H8.1	http://biocompute.bmi.ac.cn/CelRNAi/search.cgi?search=R13H8.1	AGTACAGCAATTCCCAAATGAAA	AATTGGATTTCGAAGAAGTGGAT	I-5M24	100	No	No	0	No	No	1(13)	1199[1018..1423]	1199
H01	18	I	R13H8.2	http://biocompute.bmi.ac.cn/CelRNAi/search.cgi?search=R13H8.2	ATCCCCTCCTCTTACTCCTTCTT	TTTCCGAATATCTTTGAACAGGA	I-5O02	100	No	Yes	0	No	No	1(1)	2463[2011..3095]	2463
H02	18	I	F55A3.1	http://biocompute.bmi.ac.cn/CelRNAi/search.cgi?search=F55A3.1	CGTACTTCCCATTTCGCATT	CTTCGTCACAACTGCTCCAA	I-5O04	100	No	No	0	No	No	1(33)	1160[986..1374]	1160
H03	18	I	F55A3.2	http://biocompute.bmi.ac.cn/CelRNAi/search.cgi?search=F55A3.2	AAATTTCCAGATCTCCGCCT	GCTCCGACACTTCGAGAATC	I-5O06	100	No	No	0	No	No	1(4)	946[808..1112]	946
H04	18	I	F55A3.3	http://biocompute.bmi.ac.cn/CelRNAi/search.cgi?search=F55A3.3	CGTTTCGAAATTATGCCGTT	TTACTTTCTGCGTTTGTGCG	I-5O08	100	No	No	0	No	No	1(4)	1182[1004..1402]	1182
H05	18	I	F55A3.5	http://biocompute.bmi.ac.cn/CelRNAi/search.cgi?search=F55A3.5	TCGCGTAATTGAACCAAATAAGT	AATCGATGAGCTGTTTGATTTGT	I-5O10	100	No	No	0	No	No	1(2)	1113[947..1316]	1113
H06	18	I	F55A3.6	http://biocompute.bmi.ac.cn/CelRNAi/search.cgi?search=F55A3.6	AAAATGCCGAAACTAAAATCACA	AGGAATTGTATGATCCCAAAGGT	I-5O12	100	No	No	0	No	No	1(2)	934[798..1097]	934
H07	18	I	F55A3.7	http://biocompute.bmi.ac.cn/CelRNAi/search.cgi?search=F55A3.7	CCGAGCTTTCATGATTCCAT	GAGCCGATGGTCTAGATTCG	I-5O14	98	No	No	2	No	No	2(8)	1079[919..1274]	1079; 1110
H08	18	I	C35E7.1	http://biocompute.bmi.ac.cn/CelRNAi/search.cgi?search=C35E7.1	CTAAAGCGGTACGGTCAATGTAG	TGGAGTTAAGGTCAGTGGGAGTA	I-5O16	100	No	No	0	No	No	1(1)	1121[954..1326]	1121
H09	18	I	C35E7.2	http://biocompute.bmi.ac.cn/CelRNAi/search.cgi?search=C35E7.2	CGCATGGCTTGAGTCTGATA	CGGGGTGCTCTAGAAAGTTG	I-5O18	100	No	No	0	No	No	1(5)	1096[933..1295]	1096
H10	18	I	C35E7.3	http://biocompute.bmi.ac.cn/CelRNAi/search.cgi?search=C35E7.3	CAGTTCAAAGAAGCCCCAAA	ACGGCAAAAATCCATGTCTC	I-5O20	100	No	No	0	No	No	1(17)	1012[863..1192]	1012
H11	18	I	C35E7.4	http://biocompute.bmi.ac.cn/CelRNAi/search.cgi?search=C35E7.4	GATAAGGGCAACCGAGTGAA	CTGGAGGCGTCTTCTTGAAC	I-5O22	100	No	No	0	No	No	1(6)	968[826..1138]	968
H12	18	I	C35E7.5	http://biocompute.bmi.ac.cn/CelRNAi/search.cgi?search=C35E7.5	AAGCATTCAACGAAAGGGTG	CAAATTTGTGGATGAAGGGG	I-5O24	100	No	No	0	No	No	1(1)	879[751..1031]	879
A01	19	I	C35E7.6	http://biocompute.bmi.ac.cn/CelRNAi/search.cgi?search=C35E7.6	ACGTACTCGTTCAAATCCCG	GACGCGCACTGTATAAGGGT	I-5B01	100	No	No	0	No	No	1(8)	1078[918..1273]	1078
A02	19	I	C35E7.7	http://biocompute.bmi.ac.cn/CelRNAi/search.cgi?search=C35E7.7	TTGTCTTTCAATTCAACCGAGAT	AGTAAGAGACAGCGCTGAGAAAA	I-5B03	100	No	No	0	No	No	1(1)	1517[1277..1825]	1517
A03	19	I	C35E7.8	http://biocompute.bmi.ac.cn/CelRNAi/search.cgi?search=C35E7.8	AGACATCCCTGAAGACGTAATGA	TGGATCTAAGCGGATACTCAAAA	I-5B05	100	No	No	0	No	No	1(1)	974[831..1146]	974
A04	19	I	C35E7.9	http://biocompute.bmi.ac.cn/CelRNAi/search.cgi?search=C35E7.9	ATCACCATTGCTGGATGGAT	TGCCTTGTTTCGAGTGAGTG	I-5B07	100	No	No	0	No	No	1(4)	1002[855..1180]	1002
A05	19	I	C35E7.10	http://biocompute.bmi.ac.cn/CelRNAi/search.cgi?search=C35E7.10	TGGTACCTTCTTTTTCAGATCCA	CATTCAGGTGAGTTGTGCTACTG	I-5B09	100	No	No	0	No	No	1(5)	1477[1245..1774]	1477
A06	19	I	T27C10.1	http://biocompute.bmi.ac.cn/CelRNAi/search.cgi?search=T27C10.1	TCTCACGTTTTTCCAGACAATTT	GAAGTACAGACAAGGGTGAATCG	I-5B11	100	No	No	0	No	No	1(51)	1514[1274..1821]	1514
A07	19	I	T27C10.2	http://biocompute.bmi.ac.cn/CelRNAi/search.cgi?search=T27C10.2	TAGGAATCGCCACCTCATTC	TGTGCGTGTTTCCATTTTGT	I-5B13	100	No	No	0	No	No	1(54)	1068[910..1261]	1068
A08	19	I	T27C10.3	http://biocompute.bmi.ac.cn/CelRNAi/search.cgi?search=T27C10.3	TTTTCGATTACCGATTTTAGCAA	ATTTTAATGGTTCACGGAGGAAT	I-5B15	100	No	No	0	No	No	1(1)	1510[1271..1816]	1510
A10	19	I	T27C10.5	http://biocompute.bmi.ac.cn/CelRNAi/search.cgi?search=T27C10.5	AAGTGCCCGGTTTCATGTAG	CCCGGATCAGTTAAAACGAA	I-5B19	100	No	Yes	0	No	No	1(13)	1200[1019..1424]	1200
A11	19	I	T27C10.6	http://biocompute.bmi.ac.cn/CelRNAi/search.cgi?search=T27C10.6	ACAGATTTTCCAACGCCATC	TGTGTCCAGCGTTGAAAGAG	I-5B21	100	No	No	0	No	No	1(5)	1193[1013..1415]	1193
A12	19	I	F49D11.1	http://biocompute.bmi.ac.cn/CelRNAi/search.cgi?search=F49D11.1	TTTCGGTTTTCGAATGGTTC	AGCTTCCTTCAATTTTGCGA	I-5B23	100	No	No	0	No	No	1(9)	991[846..1166]	991
B01	19	I	F49D11.2	http://biocompute.bmi.ac.cn/CelRNAi/search.cgi?search=F49D11.2	CATCACCAGAATCTCAGCGA	AGCGCACCTTCCCTAATTTT	I-5D01	100	No	No	0	No	No	1(272)	1169[994..1386]	1169
B02	19	I	F49D11.3	http://biocompute.bmi.ac.cn/CelRNAi/search.cgi?search=F49D11.3	ACTATCACTGCCTGCCGACT	GACTGGCTTCTGACGACCTC	I-5D03	100	No	No	0	No	No	1(2)	1558[1310..1878]	1558
B03	19	I	F49D11.4	http://biocompute.bmi.ac.cn/CelRNAi/search.cgi?search=F49D11.4	ATCCGTCAAAAGGTCACAAGTAA	CCATACAACGAATTCCACACTTT	I-5D05	100	No	No	0	No	No	1(2)	2085[1723..2575]	2085
B05	19	I	F49D11.6	http://biocompute.bmi.ac.cn/CelRNAi/search.cgi?search=F49D11.6	TGATATTGGTTTTTGGTCCGTAG	CCCCCAATTTCTCAGAATAAAAC	I-5D09	100	No	No	0	No	No	1(6)	2082[1721..2570]	2082
B07	19	I	F49D11.8	http://biocompute.bmi.ac.cn/CelRNAi/search.cgi?search=F49D11.8	AGTGAATTGGGAACAGAAAGTGA	GCCACCTCCTTTGTTTTAAGTTT	I-5D13	100	No	No	0	No	No	1(7)	1608[1350..1942]	1608
B08	19	I	F49D11.9	http://biocompute.bmi.ac.cn/CelRNAi/search.cgi?search=F49D11.9	CATGGCCTAGCAATCCAGTT	TGCGATTTCTGATGCTTTTG	I-5D15	100	No	No	0	No	No	1(17)	863[738..1011]	863
B09	19	I	Y95D11A.a	http://biocompute.bmi.ac.cn/CelRNAi/search.cgi?search=Y95D11A.a	CCCTTCTTGGCTTTTTGTAATCT	TATTCAAAGTTCCTGTGCGATTT	I-5D17	100	No	Yes	0	No	No	1(1)	1955[1623..2399]	1955
B10	19	I	Y95D11A.b	http://biocompute.bmi.ac.cn/CelRNAi/search.cgi?search=Y95D11A.b	ATGGAGCGAATAAAACACTGAAA	GTGCAATGTATTGGGTTACACCT	I-5D19	100	No	Yes	0	No	No	1(8)	657[562..766]	657
B11	19	I	Y95D11A.c	http://biocompute.bmi.ac.cn/CelRNAi/search.cgi?search=Y95D11A.c	CCCTATTTCGCGAATCTACTTTT	GAATCTAATGAACATGCCGTAGC	I-5D21	100	No	Yes	0	No	No	1(4)	2782[2248..3549]	2782
B12	19	I	Y52B11A.1	http://biocompute.bmi.ac.cn/CelRNAi/search.cgi?search=Y52B11A.1	CCAAAATCGTACTATTCCTGCTG	ATTCTGCTGTTCTCATGTCGTTT	I-5D23	100	No	No	0	No	No	1(1)	2228[1833..2770]	2228
C01	19	I	Y52B11A.2	http://biocompute.bmi.ac.cn/CelRNAi/search.cgi?search=Y52B11A.2	TTACCATCACATTATCCGCTTTC	GCATAACTCGATCACATGGAAAT	I-5F01	100	No	No	0	No	No	1(1)	2129[1757..2634]	2129
C03	19	I	Y52B11A.4	http://biocompute.bmi.ac.cn/CelRNAi/search.cgi?search=Y52B11A.4	ATCTCCGAATAGCACTGTGAAAA	GTCTAGCCCTCCGTTAACAATTT	I-5F05	100	No	No	0	No	No	1(2)	2241[1843..2787]	2241
C04	19	I	Y52B11A.5	http://biocompute.bmi.ac.cn/CelRNAi/search.cgi?search=Y52B11A.5	TCTATAAAAATCGGCGAAAGTCA	CAAAGGAATTGGATCACTTTGAG	I-5F07	100	No	No	0	No	No	1(2)	1590[1335..1919]	1590
C05	19	I	Y52B11A.7	http://biocompute.bmi.ac.cn/CelRNAi/search.cgi?search=Y52B11A.7	GTGACCCACTTCCATACATCATT	TGAAGTGACCAATGAAATTGTTG	I-5F09	100	No	No	0	No	No	1(3)	1593[1338..1923]	1593
C06	19	I	Y52B11A.8	http://biocompute.bmi.ac.cn/CelRNAi/search.cgi?search=Y52B11A.8	CGACCTCTATTTGGGTTACCTCT	TAGACAAACAAGAAAATGGCACA	I-5F11	100	No	No	0	No	No	1(2)	2388[1954..2991]	2388
C07	19	I	Y52B11A.9	http://biocompute.bmi.ac.cn/CelRNAi/search.cgi?search=Y52B11A.9	AATCACCTTAACAACAATCCCCT	AGCTTTTTCAAGCTTTTTCACCT	I-5F13	100	No	No	0	No	No	1(1)	2232[1836..2775]	2232
C08	19	I	Y52B11A.10	http://biocompute.bmi.ac.cn/CelRNAi/search.cgi?search=Y52B11A.10	TTTCGATTAATCTTTTTCAGCGA	CTACACATTTTTCAGCCTCAACC	I-5F15	100	Yes (Red)	No	0	No	No	1(50)	2129[1757..2634]	2129
C10	19	I	W02B9.1	http://biocompute.bmi.ac.cn/CelRNAi/search.cgi?search=W02B9.1	CTTGCATGTACTTCAAAAATCCC	TATTTCTGTGAATCAGGAGGGAA	I-5F19	100	No	No	0	No	No	1(1)	1636[1372..1979]	1636
C11	19	I	Y52B11B.1	http://biocompute.bmi.ac.cn/CelRNAi/search.cgi?search=Y52B11B.1	AATTTTCAGATCTCTTTCCCGTC	TAAAATGGATGATATTGAACGGC	I-5F21	100	No	No	0	No	No	1(1)	1056[900..1246]	1056
C12	19	I	Y52B11B.2	http://biocompute.bmi.ac.cn/CelRNAi/search.cgi?search=Y52B11B.2	ATGTGCCAAATTTCGTAGCC	TCCAGAACAAACGGAAAACC	I-5F23	100	No	Yes	0	No	No	1(16)	1094[932..1293]	1094
D01	19	I	ZK39.1	http://biocompute.bmi.ac.cn/CelRNAi/search.cgi?search=ZK39.1	GAAATCTCGAGCCAAGCATC	TAACCCAATTCCACGGAGAG	I-5H01	100	No	Yes	0	No	No	1(2)	1172[996..1389]	1172
D02	19	I	ZK39.2	http://biocompute.bmi.ac.cn/CelRNAi/search.cgi?search=ZK39.2	GCCAATGTTAGAATTAACCTCCC	CTTCTACTTGGCTTCTTTCCACA	I-5H03	100	No	No	0	No	No	1(1)	1558[1310..1878]	1558
D03	19	I	ZK39.3	http://biocompute.bmi.ac.cn/CelRNAi/search.cgi?search=ZK39.3	ATGTGCAGATCTTTGATAGGGAA	CTTTTCTTTCCACACACGTAACC	I-5H05	100	No	No	0	No	No	1(1)	1850[1541..2260]	1850
D05	19	I	ZK39.5	http://biocompute.bmi.ac.cn/CelRNAi/search.cgi?search=ZK39.5	TATATCGGCCTGAAAGATCAAAA	TTGGATTTCCTCAAAAGCTCATA	I-5H09	100	No	No	0	No	No	1(11)	1192[1013..1414]	1192
D06	19	I	ZK39.6	http://biocompute.bmi.ac.cn/CelRNAi/search.cgi?search=ZK39.6	ATTTTGTTTTCTGGTGGGAAAAT	ATTAGGCTTCTCAATTAGGTCGC	I-5H11	100	No	No	0	No	No	1(6)	1579[1326..1905]	1579
D07	19	I	ZK39.7	http://biocompute.bmi.ac.cn/CelRNAi/search.cgi?search=ZK39.7	GACAACTCGGATTTCAACTCATC	TAATTTTCAGGTGATTACCACGG	I-5H13	100	No	No	0	No	No	1(1)	1189[1010..1410]	1189
D08	19	I	ZK39.8	http://biocompute.bmi.ac.cn/CelRNAi/search.cgi?search=ZK39.8	TAATGAGACAGAACTCAGTGCGA	CCATTGATTTCGATTCAAGTAGC	I-5H15	100	No	No	0	No	No	1(1)	2297[1886..2864]	2297
D09	19	I	Y52B11C.1	http://biocompute.bmi.ac.cn/CelRNAi/search.cgi?search=Y52B11C.1	CTATTTTATGAATTCTTCCGGGG	AATGCTCCCATTAATACTGCTCA	I-5H17	100	No	Yes	0	No	No	1(1)	1891[1573..2314]	1891
D10	19	I	F28D9.1	http://biocompute.bmi.ac.cn/CelRNAi/search.cgi?search=F28D9.1	TTCTTCTCCTTCTTTGCCTTCTT	TTTTACCTTCAAATTCGCAAAAA	I-5H19	100	No	No	0	No	No	1(72)	1538[1294..1852]	1538
D11	19	I	F28D9.2	http://biocompute.bmi.ac.cn/CelRNAi/search.cgi?search=F28D9.2	TCAATCCAATATCTGGTAATCGC	ATGGTAATTGGACAACCTGACAC	I-5H21	99	Yes (Red)	No	1	Yes	No	2(20)	1635[1371..1977]	1635; 1867
D12	19	I	F28D9.3	http://biocompute.bmi.ac.cn/CelRNAi/search.cgi?search=F28D9.3	AAAGGCACGAGTTGAATTGG	CCCCCTCGAATTTTTGATTT	I-5H23	90	Yes (Green)	No	10	Yes	No	8(4011)	1120[953..1325]	1120; 1120; 1121; 1121; 1121; 1122; 1122; 1246
E01	19	I	W06H12.1	http://biocompute.bmi.ac.cn/CelRNAi/search.cgi?search=W06H12.1	TTTCGCACTGTTTTTCAATTTTT	AGTCACCGGATGCTAAACTACAA	I-5J01	100	No	No	0	No	No	1(755)	1347[1139..1608]	1347
E03	19	I	Y53H1A.b	http://biocompute.bmi.ac.cn/CelRNAi/search.cgi?search=Y53H1A.b	TGCATTGCAGTATTGCTACCTAA	TTTAAACAAGTTCGGACGAAAAA	I-5J05	100	No	Yes	0	No	No	1(2)	883[755..1036]	883
E05	19	I	Y53H1A.d	http://biocompute.bmi.ac.cn/CelRNAi/search.cgi?search=Y53H1A.d	TCCTGTCCAAACTACATGCTTTT	TCGAATTTGACCGAAATTTTCTA	I-5J09	100	No	Yes	0	No	No	1(9)	2691[2181..3418]	2691
E06	19	I	Y53H1D.a	http://biocompute.bmi.ac.cn/CelRNAi/search.cgi?search=Y53H1D.a	TCTAGGTTCTTTCGTTTCACTCG	GATGAAGCTACAAACATCGGAAG	I-5J11	100	No	Yes	0	No	No	1(1)	1053[897..1242]	1053
E08	19	I	F46A8.2	http://biocompute.bmi.ac.cn/CelRNAi/search.cgi?search=F46A8.2	CCAAAACATTCCTGTTCGCT	TGGTAGACGATGAAGCGTTG	I-5J15	100	No	Yes	0	No	No	1(3)	894[764..1049]	894
E09	19	I	F46A8.3	http://biocompute.bmi.ac.cn/CelRNAi/search.cgi?search=F46A8.3	TTTCCGATGTTGCTCTACTGATT	TAAACTTTGAGACTGAAGTCGGC	I-5J17	100	No	No	0	No	No	1(3)	1058[902..1248]	1058
E11	19	I	F46A8.5	http://biocompute.bmi.ac.cn/CelRNAi/search.cgi?search=F46A8.5	ATCGGACTATTCTGAACCACAAA	GCGTTTTAATTAGGCGTAGGTTT	I-5J21	100	No	No	0	No	No	1(12)	1084[923..1280]	1084
E12	19	I	F46A8.6	http://biocompute.bmi.ac.cn/CelRNAi/search.cgi?search=F46A8.6	GGGGAAATTTGATTTTCTGTAGG	GTGACCAACCACGTGTCTATTTT	I-5J23	100	No	No	0	No	No	1(2)	1125[957..1331]	1125
F01	19	I	F46A8.7	http://biocompute.bmi.ac.cn/CelRNAi/search.cgi?search=F46A8.7	CTCCCCAAGCTACTATTCCATCT	AGTCATCCGAGTGTGTGTCCTAT	I-5L01	100	No	No	0	No	No	1(1)	1006[858..1185]	1006
F02	19	I	F46A8.9	http://biocompute.bmi.ac.cn/CelRNAi/search.cgi?search=F46A8.9	ATCCACGGGCTGAATAAATAAAT	GATCCTCGAAGTATGTGAAATCG	I-5L03	100	No	No	0	No	No	1(4)	913[780..1072]	913
F04	19	I	F36D1.1	http://biocompute.bmi.ac.cn/CelRNAi/search.cgi?search=F36D1.1	ACTACTCCCGACTTCTCACTTCC	AATTATCGATTTTCTCCGTTTCC	I-5L07	100	No	No	0	No	No	1(2)	1644[1378..1989]	1644
F05	19	I	F36D1.2	http://biocompute.bmi.ac.cn/CelRNAi/search.cgi?search=F36D1.2	GTACATACCTTCCGACTCTCGTG	TTTATTGCCCTACTGCTTCTCTG	I-5L09	100	No	No	0	No	No	1(1)	2486[2028..3128]	2486
F06	19	I	F36D1.3	http://biocompute.bmi.ac.cn/CelRNAi/search.cgi?search=F36D1.3	CTGAAAATAAATTCCGCTTTCAA	TGACATTTCCGCTTTGTAGTTTT	I-5L11	100	No	No	0	No	No	1(2)	2492[2033..3136]	2492
F07	19	I	F36D1.4	http://biocompute.bmi.ac.cn/CelRNAi/search.cgi?search=F36D1.4	AAATCCAATCATTCCCATTTTCT	CTTACCCATTTGCTCAACAGTTC	I-5L13	100	No	No	0	No	No	1(2)	1020[870..1202]	1020
F08	19	I	F36D1.5	http://biocompute.bmi.ac.cn/CelRNAi/search.cgi?search=F36D1.5	CCTATTCGTTTTCCTAGCCATTT	TGGAAAAACATTCAATAACCGAG	I-5L15	100	No	No	0	No	No	1(1)	1677[1405..2032]	1677
F09	19	I	F36D1.6	http://biocompute.bmi.ac.cn/CelRNAi/search.cgi?search=F36D1.6	CTGCGGAAGAACACATTAGAAGT	TCACGTGCCCATTAAACTTTATC	I-5L17	100	No	No	0	No	No	1(1)	1149[977..1361]	1149
F10	19	I	F36D1.7	http://biocompute.bmi.ac.cn/CelRNAi/search.cgi?search=F36D1.7	TATTGAACCCCCATACACAATTC	TTCACATTCAGCAAAAATTCCTT	I-5L19	100	No	No	0	No	No	1(1)	1063[906..1255]	1063
F11	19	I	F36D1.8	http://biocompute.bmi.ac.cn/CelRNAi/search.cgi?search=F36D1.8	GCGTCATTCTGTATCTTTTCCAC	ATCCAAATCGGCGATAGTAATTT	I-5L21	100	No	No	0	No	No	1(1)	2165[1785..2683]	2165
F12	19	I	Y53H1B.a	http://biocompute.bmi.ac.cn/CelRNAi/search.cgi?search=Y53H1B.a	TTTTTCCAAAATTTCAGCCTTTT	CAAGGTAAGCTTTTTCCGAATTT	I-5L23	100	No	Yes	0	No	No	1(126)	1198[1018..1422]	1198
G01	19	I	Y53H1B.b	http://biocompute.bmi.ac.cn/CelRNAi/search.cgi?search=Y53H1B.b	TTCTGCAGATTGGTATTGGTTCT	CCACTACCCTACTCCCATATTCC	I-5N01	48	Yes (Remapped)	Yes	52	Yes	No	2(2)	1892[1574..2315]	1892; 1595
G03	19	I	Y53H1B.d	http://biocompute.bmi.ac.cn/CelRNAi/search.cgi?search=Y53H1B.d	AGTACCCCGACTCACTATTCCTC	TTGTAACCCAAATCTTTGCAAGT	I-5N05	100	No	Yes	0	No	No	2(5)	2394[1959..2999]	2394; 2394
G04	19	I	H25P06.1	http://biocompute.bmi.ac.cn/CelRNAi/search.cgi?search=H25P06.1	CTGCAACCATTGTACCAACTGTA	ATGATTTTCTTTTGCAGAACGTG	I-5N07	100	No	No	0	No	No	1(2)	1734[1450..2107]	1734
G05	19	I	H25P06.2a	http://biocompute.bmi.ac.cn/CelRNAi/search.cgi?search=H25P06.2a	GACAAACACCAAATGGAACAAAT	ACACTTTCTCTCTGCACAAAAGG	I-5N09	100	No	Yes	0	No	No	1(4)	1941[1612..2381]	1941
G06	19	I	H25P06.4	http://biocompute.bmi.ac.cn/CelRNAi/search.cgi?search=H25P06.4	TTCCCGAATCAGTCAAAAGTTTA	ACCTAAGCTTTCTTGGAAACCAC	I-5N11	100	No	No	0	No	No	2(3)	1885[1568..2306]	1885; 1885
G07	19	I	M04D5.1	http://biocompute.bmi.ac.cn/CelRNAi/search.cgi?search=M04D5.1	AATATGGGCATGATGTGGGT	CGGAAGTTTGAATTCGTGGT	I-5N13	100	No	No	0	No	No	1(50)	1190[1011..1412]	1190
G08	19	I	M04D5.2	http://biocompute.bmi.ac.cn/CelRNAi/search.cgi?search=M04D5.2	TTTCGAGTTATCCAGCATGATTT	TCTCTCATACCACGATGAAGGAT	I-5N15	100	No	No	0	No	No	1(1)	1157[984..1371]	1157
G09	19	I	F56G4.1	http://biocompute.bmi.ac.cn/CelRNAi/search.cgi?search=F56G4.1	CTCTCAAAACCAATGCTAACACC	TCAACAAGACACTGATTTCCCTT	I-5N17	100	No	Yes	0	No	No	1(1)	1124[956..1330]	1124
G10	19	I	F56G4.2	http://biocompute.bmi.ac.cn/CelRNAi/search.cgi?search=F56G4.2	GGAAAAATGGGAGTTCGTGA	CTTCGAAGCTAACCCAGACG	I-5N19	100	No	No	0	No	No	1(5)	1165[990..1381]	1165
G11	19	I	F56G4.3	http://biocompute.bmi.ac.cn/CelRNAi/search.cgi?search=F56G4.3	TACAATAGCCGCATTAGGGG	GGAAAAATGGGAGTTCGTGA	I-5N21	100	No	No	0	No	No	1(5)	1068[910..1261]	1068
G12	19	I	F56G4.4	http://biocompute.bmi.ac.cn/CelRNAi/search.cgi?search=F56G4.4	CGCATTTTTCGTTTTAATATTGC	AATCTCGATTTTTCGTCCATTTT	I-5N23	100	No	No	0	No	No	1(248)	2242[1844..2789]	2242
H02	19	I	F56G4.6	http://biocompute.bmi.ac.cn/CelRNAi/search.cgi?search=F56G4.6	CAGCTTCTCCTTACTCAAATCCA	ACAACTTTCAAGCTTCGTTTCAG	I-5P03	100	No	No	0	No	No	1(1)	2022[1675..2489]	2022
H03	19	I	Y53H1C.a	http://biocompute.bmi.ac.cn/CelRNAi/search.cgi?search=Y53H1C.a	TTTTTCCAGGTAACTCAACGAAA	TTTCCTCCAAGTAAACCCATTTT	I-5P05	100	No	Yes	0	No	No	1(2)	2376[1945..2974]	2376
H04	19	I	Y53H1C.b	http://biocompute.bmi.ac.cn/CelRNAi/search.cgi?search=Y53H1C.b	ATTCTAGGCCATCAGGCTAAAAC	CCACCAATCTAAAAATCTTGCAG	I-5P07	100	No	Yes	0	No	No	1(1)	2373[1943..2970]	2373
H06	19	I	Y53H1C.d	http://biocompute.bmi.ac.cn/CelRNAi/search.cgi?search=Y53H1C.d	ATTAGCATGACCAAAACCTCTGA	TCTCACGTTCATTTGGATTCTTT	I-5P11	100	No	Yes	0	No	No	1(1)	2281[1873..2842]	2281
H07	19	I	C27C7.1	http://biocompute.bmi.ac.cn/CelRNAi/search.cgi?search=C27C7.1	ATCCACTGAATCACCTCTCAAAA	CATACAGTTAAGGATGGCCTGAG	I-5P13	98	No	No	2	No	No	2(2)	1569[1318..1892]	1569; 1556
H08	19	I	C27C7.2	http://biocompute.bmi.ac.cn/CelRNAi/search.cgi?search=C27C7.2	GAAAACTTGCAAACTTTGTGCTT	TAACTACTCACTCACCCGGAAAA	I-5P15	100	No	No	0	No	No	2(2)	721[617..842]	721; 721
H09	19	I	C27C7.3	http://biocompute.bmi.ac.cn/CelRNAi/search.cgi?search=C27C7.3	TGTTAGCTTTCAAAATGGGAAAA	TCATTTTGGATTCCTTCTGAAAA	I-5P17	100	No	No	0	No	No	1(24)	2270[1865..2827]	2270
H11	19	I	C27C7.5	http://biocompute.bmi.ac.cn/CelRNAi/search.cgi?search=C27C7.5	CCACCTCTGTTCTGATGGATAAC	TTGCAATGAAGGCTTTGATATTT	I-5P21	100	No	No	0	No	No	1(1)	1498[1262..1801]	1498
H12	19	I	C27C7.7	http://biocompute.bmi.ac.cn/CelRNAi/search.cgi?search=C27C7.7	GCGTCGGAAAATGATGAGAT	TCGAGCTCACTCTCTGCTCA	I-5P23	100	No	No	0	No	No	1(21)	1173[997..1390]	1173
A02	20	I	ZK1025.2	http://biocompute.bmi.ac.cn/CelRNAi/search.cgi?search=ZK1025.2	CACATTTCTCTTTTTATCGCCAC	GGTCTAACAAACAATGTGGAAGC	I-5B04	98	No	No	2	No	No	2(4)	1686[1412..2044]	1686; 1692
A03	20	I	ZK1025.3	http://biocompute.bmi.ac.cn/CelRNAi/search.cgi?search=ZK1025.3	ACAGAATTCAACAGCTACCCAGA	TACCGATGATATCTCTGCACCTT	I-5B06	100	No	No	0	No	No	1(1)	2109[1742..2607]	2109
A04	20	I	ZK1025.4	http://biocompute.bmi.ac.cn/CelRNAi/search.cgi?search=ZK1025.4	TTCATTCCAGAAAAGTCATTCGT	CAGATAAGAACGCAGAAATACGG	I-5B08	100	No	No	0	No	No	1(1)	1120[953..1325]	1120
A05	20	I	ZK1025.5	http://biocompute.bmi.ac.cn/CelRNAi/search.cgi?search=ZK1025.5	TGGAACCCTACTTCTCAACTCAA	TTGATATCTGTGAAACCCATTCC	I-5B10	100	No	No	0	No	No	2(2)	841[719..985]	841; 841
A06	20	I	ZK1025.6	http://biocompute.bmi.ac.cn/CelRNAi/search.cgi?search=ZK1025.6	AGCTTTAGCCTGAACTTATGCCT	CCTTCCTCAATTTAACTCGACCT	I-5B12	100	No	No	0	No	No	1(3)	1081[921..1277]	1081
A07	20	I	ZK1025.7	http://biocompute.bmi.ac.cn/CelRNAi/search.cgi?search=ZK1025.7	ATTTGCCATTGAGGAAATCG	AAAACTAAGCTCACGGCGAA	I-5B14	100	No	No	0	No	No	1(7)	1160[986..1374]	1160
A08	20	I	ZK1025.8	http://biocompute.bmi.ac.cn/CelRNAi/search.cgi?search=ZK1025.8	GGTCTAACAAACAATGTGGAAGC	CACATTTCTCTTTTTATCGCCAC	I-5B16	98	No	No	2	No	No	2(4)	1692[1416..2052]	1686; 1692
A09	20	I	ZK1025.9	http://biocompute.bmi.ac.cn/CelRNAi/search.cgi?search=ZK1025.9	AATTTCAGATTCCAGATGCAAAA	GGATGGAAACATGAGAGATTCTG	I-5B18	100	No	No	0	No	No	1(7)	2203[1814..2735]	2203
A10	20	I	K08C9.1	http://biocompute.bmi.ac.cn/CelRNAi/search.cgi?search=K08C9.1	GACAGATCAAGTTAATTTTGCCG	GATTTTCATTCATCGGATTTTCA	I-5B20	100	No	No	0	No	No	1(2)	1684[1410..2041]	1684
A11	20	I	K08C9.2	http://biocompute.bmi.ac.cn/CelRNAi/search.cgi?search=K08C9.2	GTCAACCCAAAAATTGCAATAAA	ACAACGAGTTTACCATGCTCATT	I-5B22	100	No	No	0	No	No	1(70)	1485[1251..1784]	1485
B01	20	I	K08C9.5	http://biocompute.bmi.ac.cn/CelRNAi/search.cgi?search=K08C9.5	CAAACCACCCGTCTGCTTAT	CAAGCCATGGAGCAATTTTT	I-5D02	100	No	No	0	No	No	1(59)	1145[974..1356]	1145
B02	20	I	K08C9.6	http://biocompute.bmi.ac.cn/CelRNAi/search.cgi?search=K08C9.6	GATCATCTTTCTTTGCCATTTTG	TTCTAGTCGAAAATTGCGCTAAC	I-5D04	100	No	No	0	No	No	1(3)	1379[1165..1649]	1379
B03	20	I	K08C9.7	http://biocompute.bmi.ac.cn/CelRNAi/search.cgi?search=K08C9.7	GTTGTTCCCACCTATTCTAACCC	ATTATCGATTTTCGCAAGTTTCA	I-5D06	100	No	No	0	No	No	1(13)	1652[1385..2000]	1652
B04	20	I	F32B4.1	http://biocompute.bmi.ac.cn/CelRNAi/search.cgi?search=F32B4.1	TGCCCCATCAACTAGACACA	TTCCACACATCCAGATTCCA	I-5D08	100	No	No	0	No	No	1(7)	1509[1270..1815]	1509
B06	20	I	F32B4.3	http://biocompute.bmi.ac.cn/CelRNAi/search.cgi?search=F32B4.3	TCTTCAAAATTTTCTGGTTCCAA	GTTGAGCAGTTAACGGAGAGAAA	I-5D12	100	No	Yes	0	No	No	1(4)	2279[1872..2840]	2279
B07	20	I	F32B4.4	http://biocompute.bmi.ac.cn/CelRNAi/search.cgi?search=F32B4.4	GATCAGAGCCGAAAAAGCAC	TGGAGTTGCAGCATTTTGAG	I-5D14	100	Yes (Green)	No	0	No	No	1(14)	1181[1003..1400]	1181
B09	20	I	F32B4.6	http://biocompute.bmi.ac.cn/CelRNAi/search.cgi?search=F32B4.6	GCTGGAGATCATCGGAAAAA	CTGGAACAGAGTCGGACCAT	I-5D18	100	No	No	0	No	No	1(32)	1674[1402..2028]	1674
B10	20	I	F32B4.7	http://biocompute.bmi.ac.cn/CelRNAi/search.cgi?search=F32B4.7	CTCATTTCTCATCTTTTCTGCGT	AAAGGGAACTTTGTCTCTATCCG	I-5D20	100	No	Yes	0	No	No	1(2)	938[801..1102]	938
B12	20	I	F15D3.1	http://biocompute.bmi.ac.cn/CelRNAi/search.cgi?search=F15D3.1	AGCAATGTCCACGTCATCAA	AATGGAAGGGAAATTGGACC	I-5D24	100	No	No	0	No	No	1(21)	1193[1013..1415]	1193
C01	20	I	F15D3.2	http://biocompute.bmi.ac.cn/CelRNAi/search.cgi?search=F15D3.2	ATTTTGGACAATTGAAGCACACT	ATTTTCTCCCTCTTGGTCTTCAC	I-5F02	100	No	No	0	No	No	1(3)	954[815..1121]	954
C02	20	I	F15D3.4	http://biocompute.bmi.ac.cn/CelRNAi/search.cgi?search=F15D3.4	ATTTTGTTGGCAAATGTGAGACT	TCCTAGATAGGCAGGCAAACATA	I-5F04	100	No	No	0	No	No	1(1)	1595[1339..1926]	1595
C03	20	I	F15D3.5	http://biocompute.bmi.ac.cn/CelRNAi/search.cgi?search=F15D3.5	GTGCAAAATTAACAGGCTTATCG	ATTTTCGATGTTTCCCTGATTTT	I-5F06	100	No	No	0	No	No	1(63)	1176[999..1394]	1176
C04	20	I	F15D3.6	http://biocompute.bmi.ac.cn/CelRNAi/search.cgi?search=F15D3.6	GAAGGGAAGAATTGTCTGGAACT	TCGACGAAAAGCTGACATATACA	I-5F08	100	No	No	0	No	No	1(3)	2062[1706..2543]	2062
C07	20	I	F15D3.9	http://biocompute.bmi.ac.cn/CelRNAi/search.cgi?search=F15D3.9	AGCAATGTCCACGTCATCAA	AATGGAAGGGAAATTGGACC	I-5F14	100	No	Yes	0	No	No	1(21)	1193[1013..1415]	1193
C08	20	I	F15D3.10	http://biocompute.bmi.ac.cn/CelRNAi/search.cgi?search=F15D3.10	ATCCAACGGAGAGCTTCTGA	GTAAGTGTCAATGGAGCGCA	I-5F16	100	No	Yes	0	No	No	1(78)	1088[927..1285]	1088
C10	20	I	C17D12.2	http://biocompute.bmi.ac.cn/CelRNAi/search.cgi?search=C17D12.2	AAAAGACAAAATGGACGACAAGA	AAATTTCACGACTTCTTCAACCA	I-5F20	100	Yes (Remapped)	No	0	No	No	1(4)	2240[1842..2786]	2240
C11	20	I	C17D12.3	http://biocompute.bmi.ac.cn/CelRNAi/search.cgi?search=C17D12.3	ATGCTTCAAACTCACCCCAG	CGCGAACAATTTTACCGATT	I-5F22	100	No	No	0	No	No	2(237)	1691[1416..2050]	1691; 1691
C12	20	I	C17D12.4	http://biocompute.bmi.ac.cn/CelRNAi/search.cgi?search=C17D12.4	AGGCCATATACTTCGGTTCATTT	AAACTTGACACACACTCTGACGA	I-5F24	100	No	Yes	0	No	No	1(2)	1108[943..1310]	1108
D01	20	I	C17D12.5	http://biocompute.bmi.ac.cn/CelRNAi/search.cgi?search=C17D12.5	GAAAACTTGCTTTGACGTGACTC	TTCAAACAATTAAGCTTGGCAAT	I-5H02	100	No	No	0	No	No	1(2)	1590[1335..1919]	1590
D02	20	I	C17D12.6	http://biocompute.bmi.ac.cn/CelRNAi/search.cgi?search=C17D12.6	TCACACTCACACGAGAAGCC	GCGCTAAAACGTATGCACAA	I-5H04	100	No	No	0	No	No	1(3)	1075[916..1269]	1075
D03	20	I	C17D12.7	http://biocompute.bmi.ac.cn/CelRNAi/search.cgi?search=C17D12.7	GACCAATCTTGAGCAAAAATCAC	AGCTGAAAATGCTAAAAATTCCC	I-5H06	100	No	No	0	No	No	1(2)	2517[2051..3171]	2517
D04	20	I	Y47H9A.1	http://biocompute.bmi.ac.cn/CelRNAi/search.cgi?search=Y47H9A.1	ATTATCTCCTTCTTGACCTTGGG	AACTCACCCCAGTAGGCTTTAAC	I-5H08	100	No	No	0	No	No	2(4)	1450[1223..1739]	1450; 1450
D05	20	I	W04G5.1	http://biocompute.bmi.ac.cn/CelRNAi/search.cgi?search=W04G5.1	GTGAACCCATCGTTCGTTTT	ACAAGCTTTTGCTTCGAGGA	I-5H10	99	No	Yes	1	No	No	10(22)	839[718..983]	838; 838; 839; 839; 839; 839; 839; 839; 839; 839
D06	20	I	W04G5.2	http://biocompute.bmi.ac.cn/CelRNAi/search.cgi?search=W04G5.2	AACCAGTTCAAATCTGTCGAAAA	GCATTGACAAATAAAGTTCTGCC	I-5H12	100	No	No	0	No	No	1(11)	929[794..1091]	929
D07	20	I	W04G5.3	http://biocompute.bmi.ac.cn/CelRNAi/search.cgi?search=W04G5.3	TATGGTGGCATGTTTGTGTATGT	TTTTCGATGGACCTGAAAAATAA	I-5H14	100	No	No	0	No	No	1(3)	701[600..818]	701
D08	20	I	W04G5.4	http://biocompute.bmi.ac.cn/CelRNAi/search.cgi?search=W04G5.4	ACTCCCGTGTGCTACCATTC	GCCAGTGCATCTCAACTGAA	I-5H16	100	No	No	0	No	No	1(7)	1191[1012..1413]	1191
D09	20	I	W04G5.5	http://biocompute.bmi.ac.cn/CelRNAi/search.cgi?search=W04G5.5	GCTTACAGAACGCCTCCAAG	ATCCCGCTTAAGTTCCGTTT	I-5H18	100	No	No	0	No	No	1(9)	1686[1412..2044]	1686
D10	20	I	W04G5.6	http://biocompute.bmi.ac.cn/CelRNAi/search.cgi?search=W04G5.6	ATAACATCGTTGTTCATTCGCTT	GAAGAATTAAAAGTGATGTGCGG	I-5H20	100	No	No	0	No	No	1(2)	1006[858..1185]	1006
D11	20	I	W04G5.7	http://biocompute.bmi.ac.cn/CelRNAi/search.cgi?search=W04G5.7	GGCCCTTCCTTATAACTCGC	GCGCAGGGATCATAGACAAT	I-5H22	100	No	No	0	No	No	1(4)	1172[996..1389]	1172
D12	20	I	W04G5.8	http://biocompute.bmi.ac.cn/CelRNAi/search.cgi?search=W04G5.8	TGACTCATAGCAAAATGACTGGA	ATTGTCAGCGATCATCTTTGATT	I-5H24	100	No	No	0	No	No	1(2)	1096[933..1295]	1096
E01	20	I	W04G5.9	http://biocompute.bmi.ac.cn/CelRNAi/search.cgi?search=W04G5.9	AAACGGCTTTGTACGAATAATGA	TTGTCCACTACCCGAGAATAAGA	I-5J02	100	No	No	0	No	No	1(2)	1081[921..1277]	1081
E02	20	I	F11A6.1	http://biocompute.bmi.ac.cn/CelRNAi/search.cgi?search=F11A6.1	CGAAAAGATGATCCTAACCACAG	CCGAAATTGTACCGTAACAAGAG	I-5J04	100	No	No	0	No	No	1(1)	1657[1389..2006]	1657
E03	20	I	F11A6.2	http://biocompute.bmi.ac.cn/CelRNAi/search.cgi?search=F11A6.2	ACTAACAAATGGGGCAGCAC	TTTTGTGCAAGCTCACGAAG	I-5J06	100	No	No	0	No	No	1(3)	1593[1338..1923]	1593
E04	20	I	T22H2.1	http://biocompute.bmi.ac.cn/CelRNAi/search.cgi?search=T22H2.1	CTTTTTCAGACCTACTCCAGCAA	ACGTTCTCCTGCTTTCTTTAGGT	I-5J08	100	No	No	0	No	No	1(1)	1164[989..1379]	1164
E05	20	I	T22H2.2	http://biocompute.bmi.ac.cn/CelRNAi/search.cgi?search=T22H2.2	TTTGGCTTTGTAACCACATTCTT	CCTCAATCGGTAGCATTCAATAG	I-5J10	99	No	No	1	No	No	2(3)	1190[1011..1412]	1190; 1197
E06	20	I	T22H2.3	http://biocompute.bmi.ac.cn/CelRNAi/search.cgi?search=T22H2.3	TTTCCAATTTTATTGCACCAATC	GAATCATGTGCTTTGATTTGACA	I-5J12	100	No	No	0	No	No	1(4)	2252[1851..2802]	2252
E07	20	I	T22H2.4	http://biocompute.bmi.ac.cn/CelRNAi/search.cgi?search=T22H2.4	CCAGTGGAAGTAGAACAATTTCG	GATTGGTGCAATAAAATTGGAAA	I-5J14	100	No	No	0	No	No	1(15)	991[846..1166]	991
E08	20	I	T22H2.5	http://biocompute.bmi.ac.cn/CelRNAi/search.cgi?search=T22H2.5	TGAGCAAAAATACACATTTCGTG	GCAGCAACCAGTAATAAACCAAC	I-5J16	100	No	No	0	No	No	1(2)	2214[1822..2750]	2214
E09	20	I	T22H2.6	http://biocompute.bmi.ac.cn/CelRNAi/search.cgi?search=T22H2.6	GCCAAGCCAAATTAACCAAA	GCTCAATGGACAACACATCG	I-5J18	100	No	No	0	No	No	1(159)	1630[1367..1971]	1630
E10	20	I	F35E2.1	http://biocompute.bmi.ac.cn/CelRNAi/search.cgi?search=F35E2.1	CAATTGTAGGGAAAACTCACCAA	CAGTCAAAACTTTTCAGCGATCT	I-5J20	99	No	No	1	No	No	3(7)	1521[1280..1830]	1521; 1525; 1536
E11	20	I	F35E2.2	http://biocompute.bmi.ac.cn/CelRNAi/search.cgi?search=F35E2.2	AAATCCATTTGTAGACGATCCCT	AAAGTAATATAGGGGGTCACCGA	I-5J22	100	No	No	0	No	No	1(1)	1157[984..1371]	1157
E12	20	I	F35E2.3	http://biocompute.bmi.ac.cn/CelRNAi/search.cgi?search=F35E2.3	GTAGGTAGGCGTAAATGGGATTC	TTTATTCCAACAAAAATCCAACG	I-5J24	100	No	No	0	No	No	1(1)	1182[1004..1402]	1182
F01	20	I	F35E2.4	http://biocompute.bmi.ac.cn/CelRNAi/search.cgi?search=F35E2.4	AATATAGTGCAAACCTTCAGCCA	ATGACCAAAATTGACAAGAAGGA	I-5L02	100	No	Yes	0	No	No	1(2)	1057[901..1247]	1057
F02	20	I	F35E2.5	http://biocompute.bmi.ac.cn/CelRNAi/search.cgi?search=F35E2.5	CTGGTCAATGAACATCACCG	ATGTCGGCCGCTACAAATAG	I-5L04	100	No	No	0	No	No	1(1)	1161[987..1376]	1161
F03	20	I	F35E2.6	http://biocompute.bmi.ac.cn/CelRNAi/search.cgi?search=F35E2.6	TTGCCATTAGCACCACTCAG	GCTGCACCAAAGTTTAAGCC	I-5L06	100	No	No	0	No	No	1(8)	1179[1002..1398]	1179
F04	20	I	F35E2.7	http://biocompute.bmi.ac.cn/CelRNAi/search.cgi?search=F35E2.7	TGAAATTGCATTGGTTTCCA	CCGCCCACTGGTATATTTTG	I-5L08	100	No	No	0	No	No	1(21)	1161[987..1376]	1161
F05	20	I	F35E2.8	http://biocompute.bmi.ac.cn/CelRNAi/search.cgi?search=F35E2.8	GCCTGAGAGAACCTGCAAAG	TTTCAAGTGAAGGTGTCCCC	I-5L10	100	No	No	0	No	No	1(6)	960[820..1129]	960
F06	20	I	F35E2.9	http://biocompute.bmi.ac.cn/CelRNAi/search.cgi?search=F35E2.9	ACAAATTTACCTGATGCGGC	TTTTCCACATCACCAATCCA	I-5L12	100	No	No	0	No	No	1(4)	1153[980..1366]	1153
F07	20	I	Y47H9B.1	http://biocompute.bmi.ac.cn/CelRNAi/search.cgi?search=Y47H9B.1	CAGACAGTGGGACAACAATATGA	CAGTCGATTTGAATCTCTTCTGG	I-5L14	100	No	Yes	0	No	No	1(1)	1061[904..1252]	1061
F08	20	I	Y47H9B.2	http://biocompute.bmi.ac.cn/CelRNAi/search.cgi?search=Y47H9B.2	TTTCAAACGTGTGAGTTCAAAAA	ACAAGGTAGGCAGGCATAATGTA	I-5L16	100	No	No	0	No	No	1(2)	1483[1249..1781]	1483
F09	20	I	ZK1151.1	http://biocompute.bmi.ac.cn/CelRNAi/search.cgi?search=ZK1151.1	GAGCCATGAGCACTTGATGA	GCAACTCGAACGACCTTCTC	I-5L18	100	No	No	0	No	No	1(6)	1176[999..1394]	1176
F10	20	I	ZK1151.2	http://biocompute.bmi.ac.cn/CelRNAi/search.cgi?search=ZK1151.2	TTGTTCATGGCAATCGTGTT	GGAGATGATGGAGAATCGGA	I-5L20	100	No	Yes	0	No	No	1(7)	1176[999..1394]	1176
F12	20	I	F53B8.1	http://biocompute.bmi.ac.cn/CelRNAi/search.cgi?search=F53B8.1	ATTCAGGGATCTTCAGGGCT	TTCTCCGATCATCACCATCA	I-5L24	100	No	Yes	0	No	No	1(70)	1026[875..1209]	1026
G01	20	I	T02G6.1	http://biocompute.bmi.ac.cn/CelRNAi/search.cgi?search=T02G6.1	GAGGACGTCGGAGGTAAATCTAT	GAGCATGTTTGTGTGGTGAATAA	I-5N02	100	No	No	0	No	No	1(1)	2233[1837..2776]	2233
G05	20	I	T02G6.5	http://biocompute.bmi.ac.cn/CelRNAi/search.cgi?search=T02G6.5	CCGGCATATCGCAAAATAGT	AGCCAGGCCTAGTCAACCTT	I-5N10	100	No	No	0	No	No	1(4)	1178[1001..1397]	1178
G06	20	I	T02G6.6	http://biocompute.bmi.ac.cn/CelRNAi/search.cgi?search=T02G6.6	GCCCATACCTTGTCTTGGAA	GTTACATTTGCCCAGGCTGT	I-5N12	100	No	Yes	0	No	No	1(4)	1691[1416..2050]	1691
G07	20	I	T02G6.7	http://biocompute.bmi.ac.cn/CelRNAi/search.cgi?search=T02G6.7	CTGTTGGCTAACGTGGATCA	TGTCCGTACAAATTGCGGTA	I-5N14	100	No	No	0	No	No	1(23)	1700[1423..2062]	1700
G08	20	I	Y47H9C.1	http://biocompute.bmi.ac.cn/CelRNAi/search.cgi?search=Y47H9C.1	ACTATATCAACAGAGGCCGCATA	TATTTAAAAGCGACTTCATGGGA	I-5N16	100	No	No	0	No	No	1(2)	1684[1410..2041]	1684
G10	20	I	Y47H9C.3	http://biocompute.bmi.ac.cn/CelRNAi/search.cgi?search=Y47H9C.3	CACCATAAACATTTTTACGCCAT	CTCCTGTAAGACGGCAAGAGATA	I-5N20	100	No	Yes	0	No	No	20(21)	928[793..1090]	928; 928; 928; 928; 928; 928; 928; 928; 928; 928; 928; 928; 928; 928; 928; 928; 928; 928; 928; 928
G11	20	I	Y47H9C.4	http://biocompute.bmi.ac.cn/CelRNAi/search.cgi?search=Y47H9C.4	CGGGCAGATACATAGTCCGT	AACTGTGAGAAGCAGGCGAT	I-5N22	100	No	No	0	No	No	1(5)	984[840..1158]	984
H01	20	I	Y47H9C.6	http://biocompute.bmi.ac.cn/CelRNAi/search.cgi?search=Y47H9C.6	AAATATGATAAAGCTGCGTCGAA	ATTTTAAGAAATTTTTCAGGCGG	I-5P02	100	No	No	0	No	No	1(2)	1634[1370..1976]	1634
H02	20	I	Y47H9C.7	http://biocompute.bmi.ac.cn/CelRNAi/search.cgi?search=Y47H9C.7	TTGAATTCCTTCCAAAATGAGAA	GTACAGATTCAAAATGAGCTCGG	I-5P04	100	No	No	0	No	No	1(22)	1642[1377..1987]	1642
H03	20	I	Y47H9C.8	http://biocompute.bmi.ac.cn/CelRNAi/search.cgi?search=Y47H9C.8	GCGCTCCACGACTAACTTTC	TTTCCCAATGAAATTCGAGG	I-5P06	100	No	No	0	No	No	1(15)	1163[989..1378]	1163
H04	20	I	Y47H9C.9	http://biocompute.bmi.ac.cn/CelRNAi/search.cgi?search=Y47H9C.9	AAATGCCTAGATAGTCGAGGACC	CAGCTGTTTCCATCTAATTCCAC	I-5P08	100	No	No	0	No	No	1(1)	1200[1019..1424]	1200
H05	20	I	Y47H9C.10	http://biocompute.bmi.ac.cn/CelRNAi/search.cgi?search=Y47H9C.10	TTGTGAAGTTCTCGGTGACG	GCCAGAATATTTCGGGTTGA	I-5P10	100	No	No	0	No	No	1(94)	1119[952..1324]	1119
H06	20	I	Y47H9C.11	http://biocompute.bmi.ac.cn/CelRNAi/search.cgi?search=Y47H9C.11	GAAACGGGTCCAAAAGACAA	GCAACGTTTCGGTTGAAAAT	I-5P12	100	No	No	0	No	No	1(99)	1196[1016..1419]	1196
H07	20	I	Y47H9C.12	http://biocompute.bmi.ac.cn/CelRNAi/search.cgi?search=Y47H9C.12	CAGTTTTTATCGCAATTTTCGTC	TCAACACAAACCTGTGAGAGCTA	I-5P14	100	No	No	0	No	No	1(1)	1125[957..1331]	1125
H08	20	I	R09B3.1	http://biocompute.bmi.ac.cn/CelRNAi/search.cgi?search=R09B3.1	CACTGCGTTTGACCTGAAAA	ATTTGTCATCCTTCCATCCG	I-5P16	100	No	No	0	No	No	1(157)	1596[1340..1927]	1596
H09	20	I	R09B3.2	http://biocompute.bmi.ac.cn/CelRNAi/search.cgi?search=R09B3.2	AAATAGAGAAACTTCCCCGAATG	AAAATCTGTCGAAATCGATGCTA	I-5P18	100	Yes (Green)	No	0	No	No	1(1)	826[707..967]	826
H10	20	I	R09B3.3	http://biocompute.bmi.ac.cn/CelRNAi/search.cgi?search=R09B3.3	TAGCATCGATTTCGACAGATTTT	ATCGTCATGTCTGGATTCTCTGT	I-5P20	100	Yes (Green)	No	0	No	No	1(9)	862[737..1010]	862
H11	20	I	R09B3.4	http://biocompute.bmi.ac.cn/CelRNAi/search.cgi?search=R09B3.4	ATTTTCATCGATTTTTGACCCTT	ATCAAAATCAATTTCATAGGGGG	I-5P22	100	No	No	0	No	No	1(1)	779[667..911]	779
H12	20	I	R09B3.5	http://biocompute.bmi.ac.cn/CelRNAi/search.cgi?search=R09B3.5	AGATTGGCTTGATCTTGAAGTGA	CCCGGTTTTATTTAATGGATGTT	I-5P24	100	Yes (Green)	No	0	No	No	1(1)	582[497..678]	582
A01	21	I	R06C1.1	http://biocompute.bmi.ac.cn/CelRNAi/search.cgi?search=R06C1.1	AACATCCATTAAATAAAACCGGG	ATGGAGTCGATGACGTCACTTAT	I-6A01	100	No	No	0	No	No	1(1)	2101[1736..2596]	2101
A03	21	I	R06C1.3	http://biocompute.bmi.ac.cn/CelRNAi/search.cgi?search=R06C1.3	AACGGTTTGGAGATTTTCTCTTC	TAATTTCATTGATTTTGGCTGCT	I-6A05	100	No	No	0	No	No	1(1)	1073[914..1267]	1073
A04	21	I	R06C1.4	http://biocompute.bmi.ac.cn/CelRNAi/search.cgi?search=R06C1.4	AATATCCCTCCCGTAAACCTACA	TGCACGAAGATAGAATTTTTGGT	I-6A07	100	Yes (Green)	No	0	No	No	1(26)	1075[916..1269]	1075
A05	21	I	R06C1.6	http://biocompute.bmi.ac.cn/CelRNAi/search.cgi?search=R06C1.6	CAAAAGTCATCTCCACCACTCTC	AGTTCGAAATTTTGTGGGTTTTT	I-6A09	100	No	No	0	No	No	1(287)	1546[1300..1862]	1546
A06	21	I	Y53C10A.1	http://biocompute.bmi.ac.cn/CelRNAi/search.cgi?search=Y53C10A.1	TCGTATTGAAAGGCGATCATAGT	TTATCTTCGGTTAAAACGGGATT	I-6A11	100	No	No	0	No	No	1(1)	937[800..1101]	937
A07	21	I	Y53C10A.2	http://biocompute.bmi.ac.cn/CelRNAi/search.cgi?search=Y53C10A.2	AATCCCGTTTTAACCGAAGATAA	AAGCAGCTTGAATCAAATCAGAC	I-6A13	100	No	No	0	No	No	1(3)	969[827..1140]	969
A08	21	I	Y53C10A.3	http://biocompute.bmi.ac.cn/CelRNAi/search.cgi?search=Y53C10A.3	TAAATTCAGAAAAACCGCAAAAA	TTCCCCTTTAGAGTCCAAAACTC	I-6A15	100	No	No	0	No	No	1(471)	2702[2189..3434]	2702
A09	21	I	Y53C10A.4	http://biocompute.bmi.ac.cn/CelRNAi/search.cgi?search=Y53C10A.4	CTCGTCATACCCACCATTTTTAG	TTTCTGTGAAGATCCTCCATCAT	I-6A17	100	No	No	0	No	No	1(1)	1185[1007..1405]	1185
A10	21	I	Y53C10A.5	http://biocompute.bmi.ac.cn/CelRNAi/search.cgi?search=Y53C10A.5	GATCTAGGGCTTCTCTGATTGGT	GGTACTTGGGGGAGTAATGTAGG	I-6A19	100	No	No	0	No	No	1(2)	2675[2169..3395]	2675
A11	21	I	Y53C10A.6	http://biocompute.bmi.ac.cn/CelRNAi/search.cgi?search=Y53C10A.6	GGAAACATCATTTGAGACACGTT	TCAGTTTTCTCCTTCCAAAATCA	I-6A21	100	No	No	0	No	No	1(1)	1880[1564..2299]	1880
A12	21	I	Y53C10A.7	http://biocompute.bmi.ac.cn/CelRNAi/search.cgi?search=Y53C10A.7	TTATTATGAAAGTGGATCCGCAC	GCACAAGACAAATCGAGTAATCC	I-6A23	100	No	No	0	No	No	1(1)	1023[872..1206]	1023
B01	21	I	Y53C10A.8	http://biocompute.bmi.ac.cn/CelRNAi/search.cgi?search=Y53C10A.8	CGGAGAAAAAGTGATTTGAATTG	CTTGCCAAAAGCTTAACAACATT	I-6C01	100	No	Yes	0	No	No	1(5)	1165[990..1381]	1165
B02	21	I	Y53C10A.9	http://biocompute.bmi.ac.cn/CelRNAi/search.cgi?search=Y53C10A.9	AAAAAGACACTTCAAAGTGCAGC	GAGCAAACCGTCTTACAAACATC	I-6C03	100	No	No	0	No	No	1(1)	1031[879..1215]	1031
B03	21	I	Y53C10A.10	http://biocompute.bmi.ac.cn/CelRNAi/search.cgi?search=Y53C10A.10	TCCAGTAGGTAATCAGGTCAGGA	CTCAAGGTCTACAGCGTCAGATT	I-6C05	100	No	No	0	No	No	1(1)	1479[1246..1776]	1479
B04	21	I	Y53C10A.11	http://biocompute.bmi.ac.cn/CelRNAi/search.cgi?search=Y53C10A.11	ATGTTTTTCCGCTGTTTGTTAGA	ACATTCAAATCGCTGATGAAACT	I-6C07	100	No	Yes	0	No	No	1(1)	851[728..997]	851
B05	21	I	Y53C10A.12	http://biocompute.bmi.ac.cn/CelRNAi/search.cgi?search=Y53C10A.12	TCTAGAAAATTCCGGGAAAAACT	GGTGTGCTGGAAATAGACTTTTG	I-6C09	100	No	No	0	No	No	1(11)	2173[1791..2694]	2173
B08	21	I	Y47H10A.c	http://biocompute.bmi.ac.cn/CelRNAi/search.cgi?search=Y47H10A.c	TTCAGAAAAACTAAAGTCCAGCG	CGAGATATAAACGGTCAAAGTCG	I-6C15	100	No	Yes	0	No	No	1(2)	2427[1984..3045]	2427
B09	21	I	Y47H10A.d	http://biocompute.bmi.ac.cn/CelRNAi/search.cgi?search=Y47H10A.d	CTGGGGTACCCATAAAAATCTGT	TTTGTTTGTTTATTCGTTGAGCA	I-6C17	100	No	Yes	0	No	No	1(1)	1888[1571..2310]	1888
B10	21	I	Y47H10A.e	http://biocompute.bmi.ac.cn/CelRNAi/search.cgi?search=Y47H10A.e	ATACACGTTCCCGTACACAAAAC	CGGATTTTGTAACCAATAAGCAG	I-6C19	100	No	Yes	0	No	No	1(1)	1717[1436..2084]	1717
B11	21	I	Y47H10A.f	http://biocompute.bmi.ac.cn/CelRNAi/search.cgi?search=Y47H10A.f	AAAACGTAGCAGTCACCATTGTT	GGTTCATGAGCACACCTAAAGTC	I-6C21	100	No	Yes	0	No	No	1(1)	2231[1835..2774]	2231
B12	21	I	Y47H10A.g	http://biocompute.bmi.ac.cn/CelRNAi/search.cgi?search=Y47H10A.g	GTGTACAAACTTCTTGGAATCCG	TTAAAGGGCCTATCACTTTCAGC	I-6C23	100	No	Yes	0	No	No	1(3)	2465[2012..3098]	2465
C01	21	I	M01G12.1	http://biocompute.bmi.ac.cn/CelRNAi/search.cgi?search=M01G12.1	GGCGCCGATATAATTGCTAA	CTGCTGCGTTTTTCGTATCA	I-6E01	100	No	No	0	No	No	2(45)	1641[1376..1985]	1641; 1641
C02	21	I	M01G12.2	http://biocompute.bmi.ac.cn/CelRNAi/search.cgi?search=M01G12.2	TAAAGTGTACCAGTAGGCGCATT	CCTACAAGCATGCCTACAAAAAC	I-6E03	100	No	No	0	No	No	1(2)	1154[981..1367]	1154
C04	21	I	M01G12.4	http://biocompute.bmi.ac.cn/CelRNAi/search.cgi?search=M01G12.4	ACCAAGAGGAAACAGTGAAATGA	ATGAAGAGGAAGACAATTCGACA	I-6E07	100	No	No	0	No	No	1(2)	2480[2024..3119]	2480
C06	21	I	M01G12.6	http://biocompute.bmi.ac.cn/CelRNAi/search.cgi?search=M01G12.6	TCACCTGCTTTTCCATTTCC	CTGGCTCCATTTGCATTTCT	I-6E11	100	No	No	0	No	No	1(299)	1178[1001..1397]	1178
C07	21	I	M01G12.7	http://biocompute.bmi.ac.cn/CelRNAi/search.cgi?search=M01G12.7	CCTTGTTCACAACCTCCGAT	GACTTCCCAACTGACTTCGC	I-6E13	100	No	No	0	No	No	1(38)	1182[1004..1402]	1182
C08	21	I	M01G12.9	http://biocompute.bmi.ac.cn/CelRNAi/search.cgi?search=M01G12.9	TTTGCATTAGGAGGGAATCG	ACCAAAAACTTGCAACAGGG	I-6E15	100	No	No	0	No	No	1(5)	1562[1313..1883]	1562
C09	21	I	M01G12.10	http://biocompute.bmi.ac.cn/CelRNAi/search.cgi?search=M01G12.10	ATCTGCAAAACCATCAGAAAGAC	ATTTCTTTAACAAGTAACCCGGC	I-6E17	100	No	No	0	No	No	1(1)	1195[1015..1418]	1195
C10	21	I	M01G12.11	http://biocompute.bmi.ac.cn/CelRNAi/search.cgi?search=M01G12.11	TTTCTGACACTTCCTGGGTAAAA	CTGCCCCATATCAAACGTAAATA	I-6E19	100	No	No	0	No	No	2(3)	606[518..706]	606; 606
C12	21	I	M01G12.13	http://biocompute.bmi.ac.cn/CelRNAi/search.cgi?search=M01G12.13	GCGAACTCTGAAATGAAAAGAGA	TGATACCTTCAATTGCTTCGATT	I-6E23	100	No	No	0	No	No	2(7)	2182[1798..2707]	2182; 2182
D01	21	I	M01G12.14	http://biocompute.bmi.ac.cn/CelRNAi/search.cgi?search=M01G12.14	CTGATAATGGAGGCGGAGAA	AACCGATTCCTCATCCCTCT	I-6G01	100	No	No	0	No	No	1(11)	924[789..1085]	924
D02	21	I	F15H9.1	http://biocompute.bmi.ac.cn/CelRNAi/search.cgi?search=F15H9.1	CACTGGCACTGTCCAGAAAA	ACCTGGAGAGCCAAACACAC	I-6G03	100	No	No	0	No	No	1(16)	1171[995..1388]	1171
D03	21	I	F15H9.2	http://biocompute.bmi.ac.cn/CelRNAi/search.cgi?search=F15H9.2	TAGTTTGGTTTCAATCTCCGAAA	AAAACAACTTACCTTGCAATCCA	I-6G05	100	No	No	0	No	No	1(21)	1406[1187..1683]	1406
D04	21	I	F15H9.3	http://biocompute.bmi.ac.cn/CelRNAi/search.cgi?search=F15H9.3	GCGGAAATTTTTCTTGGACA	ACTGGCGGTTTCAATACAGG	I-6G07	100	No	No	0	No	No	1(24)	1686[1412..2044]	1686
D05	21	I	F15H9.4	http://biocompute.bmi.ac.cn/CelRNAi/search.cgi?search=F15H9.4	ACTGGCGGTTTCAATACAGG	CTTGCGACTGAAACGACTGA	I-6G09	100	No	No	0	No	No	1(13)	1137[967..1346]	1137
D07	21	I	C15C6.2	http://biocompute.bmi.ac.cn/CelRNAi/search.cgi?search=C15C6.2	ACCTCAAGGCTACCAAATCTTTC	GTCCACCACTGATTTTCTCTGTC	I-6G13	100	No	No	0	No	No	1(1)	1562[1313..1883]	1562
D08	21	I	C15C6.3	http://biocompute.bmi.ac.cn/CelRNAi/search.cgi?search=C15C6.3	CAAATTCTCAATTTTCAGAACCG	TCTTTGACGAGATCGTTTGATTT	I-6G15	100	No	No	0	No	No	1(2)	2227[1832..2768]	2227
D09	21	I	C15C6.4	http://biocompute.bmi.ac.cn/CelRNAi/search.cgi?search=C15C6.4	AAAACCGATTTAATTCCGAAAAA	GAGACGCAGACATCTCAGCTAAT	I-6G17	100	No	No	0	No	No	1(17)	1532[1289..1844]	1532
D10	21	I	R05D7.1	http://biocompute.bmi.ac.cn/CelRNAi/search.cgi?search=R05D7.1	CTTTTGACAAGATAACCCACGAG	ATATTGACGGAAAATGGACAATG	I-6G19	100	No	No	0	No	No	1(3)	2787[2251..3556]	2787
D11	21	I	R05D7.2	http://biocompute.bmi.ac.cn/CelRNAi/search.cgi?search=R05D7.2	GTGTGAAATGATGACGAGTGTGT	AATTTTGCAGATTCACGAGAAAA	I-6G21	100	No	No	0	No	No	1(3)	1611[1352..1946]	1611
D12	21	I	R05D7.3	http://biocompute.bmi.ac.cn/CelRNAi/search.cgi?search=R05D7.3	CTGCCTGCCTAGATACCCTAGAT	CATGATTATGAAACGCTCAACAA	I-6G23	100	No	No	0	No	No	1(1)	2190[1804..2717]	2190
E02	21	I	R05D7.5	http://biocompute.bmi.ac.cn/CelRNAi/search.cgi?search=R05D7.5	GGGCAAATTATAAAATGGGAAAA	GTTTAGTTGTAGGTTTACGGGGG	I-6I03	100	No	No	0	No	No	1(14)	2286[1877..2849]	2286
E05	21	I	F14B6.3	http://biocompute.bmi.ac.cn/CelRNAi/search.cgi?search=F14B6.3	TCACCGAATCCGAATCTCTC	GCTATGGGACACCCCCTAAT	I-6I09	100	No	No	0	No	No	1(23)	983[839..1157]	983
E06	21	I	F14B6.4	http://biocompute.bmi.ac.cn/CelRNAi/search.cgi?search=F14B6.4	TATTTCAAGCAAAAACCCGC	TATGGAGGAAACATGTCGCA	I-6I11	100	No	No	0	No	No	1(6)	1174[998..1392]	1174
E08	21	I	F14B6.6	http://biocompute.bmi.ac.cn/CelRNAi/search.cgi?search=F14B6.6	AAACTCAACCGCCGATTATG	TACTCCGGATCATTTAGCGG	I-6I15	100	No	No	0	No	No	1(1)	1551[1304..1869]	1551
E09	21	I	F41D3.1	http://biocompute.bmi.ac.cn/CelRNAi/search.cgi?search=F41D3.1	CCTTAGAAACCCAGCTTCCC	TGCTCCCCGATTAATGTCTC	I-6I17	100	No	No	0	No	No	1(3)	969[827..1140]	969
E10	21	I	F41D3.2	http://biocompute.bmi.ac.cn/CelRNAi/search.cgi?search=F41D3.2	TGCGTCTATGAGAGCGACAC	AGCATATGCCTCCAAACCAC	I-6I19	100	No	No	0	No	No	1(30)	1169[994..1386]	1169
E11	21	I	F41D3.3	http://biocompute.bmi.ac.cn/CelRNAi/search.cgi?search=F41D3.3	ACCCTGCAGCATGAGGTACT	GATGTCTAGGCGTAGGCGAG	I-6I21	100	No	No	0	No	No	1(3)	1192[1013..1414]	1192
E12	21	I	F41D3.4	http://biocompute.bmi.ac.cn/CelRNAi/search.cgi?search=F41D3.4	CGACAACATCGGATTACCCT	TGGCTTCCATTTCTACCCAG	I-6I23	100	No	No	0	No	No	1(16)	1151[979..1363]	1151
F01	21	I	F41D3.5	http://biocompute.bmi.ac.cn/CelRNAi/search.cgi?search=F41D3.5	CGTGCTCAGTGTGTAGGGAA	TTTATCCCGACTCCTCATCG	I-6K01	100	No	No	0	No	No	2(5)	1089[927..1287]	1089; 1089
F02	21	I	F41D3.6	http://biocompute.bmi.ac.cn/CelRNAi/search.cgi?search=F41D3.6	AATCCACCAGCCGAATGTAG	GCCGTCACCTCACTTCTGAT	I-6K03	100	No	No	0	No	No	1(4)	1696[1420..2057]	1696
F03	21	I	F41D3.7	http://biocompute.bmi.ac.cn/CelRNAi/search.cgi?search=F41D3.7	AAATTTAGACGATCAATGAGGCA	TATGGCAATTTTCAGATCAGCTT	I-6K05	100	No	No	0	No	No	1(2)	977[834..1149]	977
F04	21	I	F41D3.8	http://biocompute.bmi.ac.cn/CelRNAi/search.cgi?search=F41D3.8	CGACTTTCCGATACATTCTTCAC	AATGCTGATCAGTTAAAGGTGGA	I-6K07	100	No	No	0	No	No	1(7)	728[623..850]	728
F05	21	I	F41D3.9	http://biocompute.bmi.ac.cn/CelRNAi/search.cgi?search=F41D3.9	TCCGGTAGTCTTGGAAATCG	AATCCCGCTGCATTAAGAGA	I-6K09	100	No	No	0	No	No	1(14)	1015[866..1196]	1015
F06	21	I	F41D3.10	http://biocompute.bmi.ac.cn/CelRNAi/search.cgi?search=F41D3.10	GAGCCCGTAAATCGACACAT	TGCTACTGAAGCGAGCTGAA	I-6K11	72	Yes (Green)	No	28	Yes	No	3(29)	1168[993..1384]	1168; 1168; 1173
F07	21	I	F41D3.11	http://biocompute.bmi.ac.cn/CelRNAi/search.cgi?search=F41D3.11	TCAGGATGCCACACCATAGA	AATGAACAATGCCACGTTGA	I-6K13	100	No	No	0	No	No	1(4)	1169[994..1386]	1169
F08	21	I	F56H6.1	http://biocompute.bmi.ac.cn/CelRNAi/search.cgi?search=F56H6.1	CGGAGCATAGGAAAGCTGAC	CCAGCTTTGGGTGGAGAATA	I-6K15	100	No	No	0	No	No	1(30)	1089[927..1287]	1089
F09	21	I	F56H6.2	http://biocompute.bmi.ac.cn/CelRNAi/search.cgi?search=F56H6.2	AACCAAAGCTTCCCCCTAAA	GCACCAATGTATGTTGCGTC	I-6K17	100	No	No	0	No	No	1(14)	1629[1366..1970]	1629
F10	21	I	F56H6.3	http://biocompute.bmi.ac.cn/CelRNAi/search.cgi?search=F56H6.3	GTGAAATGAAGTGCGAGAGGTAG	TTGACACTAGCAATGACGAAAAA	I-6K19	100	No	No	0	No	No	1(2)	961[821..1130]	961
F11	21	I	F56H6.4	http://biocompute.bmi.ac.cn/CelRNAi/search.cgi?search=F56H6.4	CACAGATGAGCAAGACGTGTAAG	TTGAAACTTCAGATCCAACGAAT	I-6K21	100	No	No	0	No	No	1(1)	1661[1392..2011]	1661
F12	21	I	F56H6.5	http://biocompute.bmi.ac.cn/CelRNAi/search.cgi?search=F56H6.5	CGATATCGCTAGCCACCATT	TCACTCATAACGGAAGTGCG	I-6K23	100	No	No	0	No	No	1(1)	1182[1004..1402]	1182
G01	21	I	F56H6.6	http://biocompute.bmi.ac.cn/CelRNAi/search.cgi?search=F56H6.6	ACATCTCAAACTTCCCGCAC	GGGCCTATATCATTCGGGAT	I-6M01	100	No	No	0	No	No	1(2)	1573[1322..1897]	1573
G02	21	I	F56H6.7	http://biocompute.bmi.ac.cn/CelRNAi/search.cgi?search=F56H6.7	GGTATGGGATTGATCCAACG	CCGAGCTAGCTGTGAACCTC	I-6M03	100	No	No	0	No	No	1(2)	1173[997..1390]	1173
G03	21	I	F56H6.8	http://biocompute.bmi.ac.cn/CelRNAi/search.cgi?search=F56H6.8	CTGTACCGGACTATTTTGAAACG	GTCATTTCAATGCCTTTTCTCTG	I-6M05	100	No	No	0	No	No	1(1)	1026[875..1209]	1026
G04	21	I	F56H6.9	http://biocompute.bmi.ac.cn/CelRNAi/search.cgi?search=F56H6.9	AACGGTTTTTGCAAGACAATCTA	AACCGGTAAGGATTAAAGAGTCG	I-6M07	100	No	No	0	No	No	1(1)	1035[882..1220]	1035
G05	21	I	F56H6.10	http://biocompute.bmi.ac.cn/CelRNAi/search.cgi?search=F56H6.10	CACTTATCCGGACTGACCGT	TGCCAGATGTTGAAGACTGC	I-6M09	100	No	Yes	0	No	No	1(2)	1145[974..1356]	1145
G06	21	I	F56H6.11	http://biocompute.bmi.ac.cn/CelRNAi/search.cgi?search=F56H6.11	CAGTGTTTATCAGCTGTGCAGTC	GCCAATCAGAATCATTTTGTAGC	I-6M11	100	No	No	0	No	No	1(1)	2182[1798..2707]	2182
G07	21	I	F56H6.12	http://biocompute.bmi.ac.cn/CelRNAi/search.cgi?search=F56H6.12	CTAATTTCAGCTTTCTATCGCCA	AAATTAGCAATTTCGCATTTTGA	I-6M13	100	No	No	0	No	No	1(3)	2235[1838..2779]	2235
G08	21	I	C47F8.1	http://biocompute.bmi.ac.cn/CelRNAi/search.cgi?search=C47F8.1	GGCATCGATAGGCACCTAAA	TCAAATTTCAGTGTCGCCAG	I-6M15	100	No	No	0	No	No	1(3)	1188[1009..1409]	1188
G09	21	I	C47F8.2	http://biocompute.bmi.ac.cn/CelRNAi/search.cgi?search=C47F8.2	ACCGGAAACACTTCAAAACG	AGTCTGAAACGCAAGGGAGA	I-6M17	100	No	No	0	No	No	1(8)	1576[1324..1901]	1576
G10	21	I	C47F8.3	http://biocompute.bmi.ac.cn/CelRNAi/search.cgi?search=C47F8.3	CTCCTGATTCCGAGCTTCTG	TGTCCTCGAAGAGCATTGTG	I-6M19	100	No	No	0	No	No	1(8)	1147[975..1358]	1147
G11	21	I	C47F8.4	http://biocompute.bmi.ac.cn/CelRNAi/search.cgi?search=C47F8.4	CTTCCATAGGGATTTTGGCA	TTGAATTCCCCATCTCAAGC	I-6M21	100	No	No	0	No	No	1(5)	1666[1396..2018]	1666
G12	21	I	C47F8.5	http://biocompute.bmi.ac.cn/CelRNAi/search.cgi?search=C47F8.5	ATCATGCAAATTCAAAAGGAAAA	GGACTAGAAATCGTGACCATGAG	I-6M23	100	No	No	0	No	No	1(35)	2037[1686..2510]	2037
H01	21	I	C47F8.6	http://biocompute.bmi.ac.cn/CelRNAi/search.cgi?search=C47F8.6	CTGCACAGTTCACCGATTACATA	GAGCAAAACGTCTTCTACCTGAA	I-6O01	100	No	No	0	No	No	1(1)	1179[1002..1398]	1179
H02	21	I	C47F8.7	http://biocompute.bmi.ac.cn/CelRNAi/search.cgi?search=C47F8.7	TTCAGAAAATCGAAAATGGAGAA	ACATGTATCCCGAGAGGTACTGA	I-6O03	100	No	No	0	No	No	1(1)	1166[991..1382]	1166
H03	21	I	C47F8.8	http://biocompute.bmi.ac.cn/CelRNAi/search.cgi?search=C47F8.8	GCAGTTCTGGAAAATTGGGA	ATTATTTCCTGCACGGCTTG	I-6O05	100	No	No	0	No	No	1(49)	1149[977..1361]	1149
H04	21	I	T09E11.1	http://biocompute.bmi.ac.cn/CelRNAi/search.cgi?search=T09E11.1	GTGTTGATTTTGTGGACCCC	CATCACGGACAGAAAGAGCA	I-6O07	100	No	No	0	No	No	1(4)	1182[1004..1402]	1182
H05	21	I	T09E11.2	http://biocompute.bmi.ac.cn/CelRNAi/search.cgi?search=T09E11.2	CGTCTATCAATTGTGGGGCT	TTTCGAGATGTTCCTTCGCT	I-6O09	100	No	No	0	No	No	1(1)	1035[882..1220]	1035
H08	21	I	T09E11.5	http://biocompute.bmi.ac.cn/CelRNAi/search.cgi?search=T09E11.5	TGATCTATGCGCGTTTTCAC	AAACGCCAGAAAAATCATGG	I-6O15	100	No	No	0	No	No	1(28)	1015[866..1196]	1015
H09	21	I	T09E11.6	http://biocompute.bmi.ac.cn/CelRNAi/search.cgi?search=T09E11.6	GATCAGGCTGCCCTACTCAC	TTTCTTCCCAGTTTTGGGTG	I-6O17	100	No	Yes	0	No	No	1(4)	1161[987..1376]	1161
H10	21	I	T09E11.7	http://biocompute.bmi.ac.cn/CelRNAi/search.cgi?search=T09E11.7	CCAAAGTTTCTTCAAAGCGG	ATGCATATACCGGCCAATGT	I-6O19	100	No	No	0	No	No	1(1)	1080[920..1276]	1080
H11	21	I	T09E11.8	http://biocompute.bmi.ac.cn/CelRNAi/search.cgi?search=T09E11.8	GCATAGCTACACGTGGCAAA	CCTGGTTCGTAAGTCGGAAA	I-6O21	100	No	No	0	No	No	1(12)	1190[1011..1412]	1190
H12	21	I	T09E11.9	http://biocompute.bmi.ac.cn/CelRNAi/search.cgi?search=T09E11.9	AACGGCAACTGCCTAGTTTG	ATGGTAGAAAACCCGAACCC	I-6O23	100	No	No	0	No	No	1(3)	1671[1400..2024]	1671
A01	22	I	T09E11.10	http://biocompute.bmi.ac.cn/CelRNAi/search.cgi?search=T09E11.10	GGCTCCTTTGTCGGTTCATA	AATGTTTGCGAAAGGAATGG	I-6A02	100	No	No	0	No	No	1(2)	1166[991..1382]	1166
A02	22	I	T09E11.11	http://biocompute.bmi.ac.cn/CelRNAi/search.cgi?search=T09E11.11	GACTACTCGCGTGCCTATCC	ACAATCCCAAGATCACTGGC	I-6A04	100	No	No	0	No	No	1(2)	1689[1414..2048]	1689
A04	22	I	T15D6.2	http://biocompute.bmi.ac.cn/CelRNAi/search.cgi?search=T15D6.2	GAAAAGCGGGAGAGGAGACT	GATCTCCTGCCTGCAAACTC	I-6A08	100	No	No	0	No	No	1(10)	1171[995..1388]	1171
A05	22	I	T15D6.3	http://biocompute.bmi.ac.cn/CelRNAi/search.cgi?search=T15D6.3	GTTGAGACATGGAACGGCTT	TGTGGTGCCACATTTTGTCT	I-6A10	100	No	No	0	No	No	1(8)	1138[968..1347]	1138
A07	22	I	T15D6.5	http://biocompute.bmi.ac.cn/CelRNAi/search.cgi?search=T15D6.5	TTCGTGAAGTGGGTTGTTGA	AGCGTACACCGGATATTTCG	I-6A14	100	No	No	0	No	No	1(5)	1183[1005..1403]	1183
A08	22	I	T15D6.6	http://biocompute.bmi.ac.cn/CelRNAi/search.cgi?search=T15D6.6	TTGATTTGAATGCTGCGAAC	GCTGATCCAATATGCCCAGT	I-6A16	100	No	No	0	No	No	1(17)	992[846..1168]	992
A09	22	I	T15D6.7	http://biocompute.bmi.ac.cn/CelRNAi/search.cgi?search=T15D6.7	CAAAACCTGAATGCGGCTAT	ATCCAAATTTTTCCGCTTCC	I-6A18	100	No	No	0	No	No	1(16)	1168[993..1384]	1168
A10	22	I	T15D6.8	http://biocompute.bmi.ac.cn/CelRNAi/search.cgi?search=T15D6.8	TTTTTGGGGTGTATCAAGCC	TAAAATGGAAAAGTTGCCGC	I-6A20	100	No	No	0	No	No	1(10)	1094[932..1293]	1094
A11	22	I	T15D6.9	http://biocompute.bmi.ac.cn/CelRNAi/search.cgi?search=T15D6.9	ACCCGAAATTTGTGAGCAAC	TTGCCGGAAACTTTCAATTC	I-6A22	24	Yes (Green)	No	76	Yes	No	32(2296)	1126[958..1332]	1126; 988; 1023; 1058; 1085; 1185; 1220; 1290; 1042; 1283; 1126; 1161; 1170; 1190; 1196; 1213; 1231; 1248; 1283; 1285; 1320; 1003; 1038; 1073; 1162; 1197; 1232; 1267; 1273; 1321; 1150; 1260
A12	22	I	T15D6.10	http://biocompute.bmi.ac.cn/CelRNAi/search.cgi?search=T15D6.10	CCCGCATATCGTATCTTGCT	ATTAATTTGAGCGTCGTGCC	I-6A24	100	No	No	0	No	No	1(1)	1113[947..1316]	1113
B01	22	I	T15D6.11	http://biocompute.bmi.ac.cn/CelRNAi/search.cgi?search=T15D6.11	TCCTCCTCCGTTTCATTTTG	CACTTTTGCTCCTCGCTTTC	I-6C02	100	No	No	0	No	No	1(36)	1667[1397..2019]	1667
B02	22	I	T15D6.12	http://biocompute.bmi.ac.cn/CelRNAi/search.cgi?search=T15D6.12	ATCCGCAACTGACCCAATAG	AGACCCGATTTTTGCCTTTT	I-6C04	92	No	No	8	No	No	2(913)	1199[1018..1423]	1199; 1369
B03	22	I	E03H4.1	http://biocompute.bmi.ac.cn/CelRNAi/search.cgi?search=E03H4.1	ATGGGTGCCCTTTTAGAGGT	TTGGTCATTCAGCAATGGAA	I-6C06	100	No	Yes	0	No	No	1(17)	1106[941..1308]	1106
B04	22	I	E03H4.2	http://biocompute.bmi.ac.cn/CelRNAi/search.cgi?search=E03H4.2	AAAATTTTGTTCACGTCGGC	GTACCATAGCATGGGCGTTT	I-6C08	100	No	No	0	No	No	1(1)	1139[969..1348]	1139
B05	22	I	E03H4.3	http://biocompute.bmi.ac.cn/CelRNAi/search.cgi?search=E03H4.3	TCCTCTGCCCAATCATAAGG	TTGAACAAGTTTGCCGTTTG	I-6C10	100	No	No	0	No	No	1(46)	1081[921..1277]	1081
B07	22	I	E03H4.5	http://biocompute.bmi.ac.cn/CelRNAi/search.cgi?search=E03H4.5	AAGCCATGCTTTTATGTGGC	TCTTTTGCATACTCGCAACG	I-6C14	100	No	No	0	No	No	1(5)	1011[862..1191]	1011
B08	22	I	E03H4.6	http://biocompute.bmi.ac.cn/CelRNAi/search.cgi?search=E03H4.6	AACGTATTGCAAAACCCTCG	GCTGGGAAAGTGAGACAAGC	I-6C16	100	No	No	0	No	No	1(2)	1099[936..1299]	1099
B09	22	I	E03H4.7	http://biocompute.bmi.ac.cn/CelRNAi/search.cgi?search=E03H4.7	CCACGGCTCAAGATTTCATT	TCTACCGGATCCACTCCATC	I-6C18	100	No	No	0	No	No	1(16)	1646[1380..1992]	1646
B10	22	I	E03H4.8	http://biocompute.bmi.ac.cn/CelRNAi/search.cgi?search=E03H4.8	TCACGTTGAGATCCTTGTCG	GCCAGACGGGATTTTGTCTA	I-6C20	100	No	No	0	No	No	1(14)	1165[990..1381]	1165
B11	22	I	E03H4.10	http://biocompute.bmi.ac.cn/CelRNAi/search.cgi?search=E03H4.10	CGAAATGACCGTTGACATTG	ATTCATAAACGCCCACCTTG	I-6C22	100	No	No	0	No	No	1(11)	982[838..1156]	982
B12	22	I	E03H4.11	http://biocompute.bmi.ac.cn/CelRNAi/search.cgi?search=E03H4.11	ATCGAAGAGGCAAGTCAGGA	TCGTTGTGCCATGCAATTAT	I-6C24	100	No	No	0	No	No	1(3)	1194[1014..1417]	1194
C01	22	I	E03H4.12	http://biocompute.bmi.ac.cn/CelRNAi/search.cgi?search=E03H4.12	GACTCTGGATCTTGCTTTTGAGA	TCTCTGTAAAACCAAACACCGTT	I-6E02	100	No	No	0	No	No	1(1)	1153[980..1366]	1153
C02	22	I	E03H4.13	http://biocompute.bmi.ac.cn/CelRNAi/search.cgi?search=E03H4.13	GCAATGTGATGAGATCGTGG	ATGTGTGCAGTCAGGGATGA	I-6E04	100	No	No	0	No	No	1(3)	930[794..1092]	930
C03	22	I	C54C8.1	http://biocompute.bmi.ac.cn/CelRNAi/search.cgi?search=C54C8.1	GCTGGAATGAAAAGGAGCTG	CCATGTCGTGGTACATTTGC	I-6E06	100	No	No	0	No	No	1(10)	1109[944..1311]	1109
C04	22	I	C54C8.2	http://biocompute.bmi.ac.cn/CelRNAi/search.cgi?search=C54C8.2	CCACTTTGCATTCCGAATCT	AAAACTGCCCACATCGTTTC	I-6E08	100	No	No	0	No	No	1(3)	1196[1016..1419]	1196
C05	22	I	C54C8.3	http://biocompute.bmi.ac.cn/CelRNAi/search.cgi?search=C54C8.3	GAATTCCGGCAAGTTTTTGA	ATTGCAAGGGAAAATTGCAC	I-6E10	100	No	No	0	No	No	1(99)	966[825..1136]	966
C06	22	I	C54C8.4	http://biocompute.bmi.ac.cn/CelRNAi/search.cgi?search=C54C8.4	TGTGGAGTGCTACGCAAAAG	AAGCGGCAGATTTTGGACTA	I-6E12	100	No	No	0	No	No	1(20)	1197[1017..1420]	1197
C07	22	I	C54C8.5	http://biocompute.bmi.ac.cn/CelRNAi/search.cgi?search=C54C8.5	AAACGGATCACAAGACTGCC	CACAAAATAGCCCAGCGAAT	I-6E14	100	No	No	0	No	No	1(1)	878[751..1030]	878
C09	22	I	C54C8.7	http://biocompute.bmi.ac.cn/CelRNAi/search.cgi?search=C54C8.7	GAGCCAAAAATCACAGAGATCAT	AGCATTCATACTTGTCTTCCCAA	I-6E18	100	No	No	0	No	No	1(2)	1656[1388..2005]	1656
C10	22	I	C54C8.9	http://biocompute.bmi.ac.cn/CelRNAi/search.cgi?search=C54C8.9	GTTGGGAAGACAAGTATGAATGC	ATGCTTCGTGTTTTTGACTGTTT	I-6E20	100	No	No	0	No	No	1(9)	1199[1018..1423]	1199
C11	22	I	C54C8.11	http://biocompute.bmi.ac.cn/CelRNAi/search.cgi?search=C54C8.11	AAACAGTCAAAAACACGAAGCAT	TTGGCGTTTTCAAAAATAAAAGA	I-6E22	100	No	No	0	No	No	1(38)	2049[1696..2526]	2049
C12	22	I	T27F6.1	http://biocompute.bmi.ac.cn/CelRNAi/search.cgi?search=T27F6.1	ATAGCGAACATTGGTCAGGC	CGTCCAGAAACCGAAAATGT	I-6E24	100	No	No	0	No	No	1(30)	1595[1339..1926]	1595
D01	22	I	T27F6.2	http://biocompute.bmi.ac.cn/CelRNAi/search.cgi?search=T27F6.2	CCATATTTCCCCAACACTGG	TACGGTTGCTGAAAGCTCCT	I-6G02	100	No	No	0	No	No	1(1)	1634[1370..1976]	1634
D02	22	I	T27F6.3	http://biocompute.bmi.ac.cn/CelRNAi/search.cgi?search=T27F6.3	ACGACGTTGAAACCAGGAAC	TTTGCGGACCAAACATTACA	I-6G04	99	No	Yes	1	No	No	30(40)	960[820..1129]	960; 994; 994; 995; 995; 995; 995; 995; 995; 995; 995; 995; 995; 995; 995; 995; 995; 995; 995; 995; 995; 995; 995; 995; 996; 996; 996; 996; 995; 995
D03	22	I	T27F6.4	http://biocompute.bmi.ac.cn/CelRNAi/search.cgi?search=T27F6.4	TCCAAAACTCTACATGGATCACC	TGAAACAGAAGTTGGGGTAAGAA	I-6G06	100	No	No	0	No	No	1(1)	2140[1766..2649]	2140
D04	22	I	T27F6.5	http://biocompute.bmi.ac.cn/CelRNAi/search.cgi?search=T27F6.5	CGCGGGAAATCTGAATTTTA	TGCTGATGAGATCCGAGTTG	I-6G08	100	No	No	0	No	No	1(113)	1438[1213..1724]	1438
D05	22	I	T27F6.6	http://biocompute.bmi.ac.cn/CelRNAi/search.cgi?search=T27F6.6	AGATTTGAATATGGAACCGTGTG	GGGAAATTTGAATTTTTGGGTTA	I-6G10	100	No	No	0	No	No	1(26)	1612[1353..1948]	1612
D06	22	I	T27F6.7	http://biocompute.bmi.ac.cn/CelRNAi/search.cgi?search=T27F6.7	ATCTACCTGAAGATTAGGCCACC	AAAAACGGCAAGGTAAGAAGAAC	I-6G12	100	No	No	0	No	No	1(1)	2681[2173..3404]	2681
D07	22	I	T27F6.8	http://biocompute.bmi.ac.cn/CelRNAi/search.cgi?search=T27F6.8	TAAGCTTAACAGCCCTCCGA	TGATCGGTAAGAGGAGGTGG	I-6G14	100	No	No	0	No	No	1(4)	1095[932..1294]	1095
D08	22	I	K11D2.1	http://biocompute.bmi.ac.cn/CelRNAi/search.cgi?search=K11D2.1	ACGTCATTAGCATCTGAAACCAT	GTCTAGGTGAAATTCGTTGATCG	I-6G16	100	No	No	0	No	No	1(1)	854[730..1001]	854
D09	22	I	K11D2.2	http://biocompute.bmi.ac.cn/CelRNAi/search.cgi?search=K11D2.2	CAGATCGCTACAGCCAACAA	GGAGTTCGACCCACTCAAAA	I-6G18	100	No	No	0	No	No	1(16)	1087[926..1284]	1087
D10	22	I	K11D2.3	http://biocompute.bmi.ac.cn/CelRNAi/search.cgi?search=K11D2.3	ATTTTCGCATTTTTCAGACGATA	TAGCTCATAAGCTCAAATGCTCC	I-6G20	100	No	No	0	No	No	1(3)	2276[1870..2836]	2276
D11	22	I	K11D2.4	http://biocompute.bmi.ac.cn/CelRNAi/search.cgi?search=K11D2.4	AACGTCATCTATCGACTGAGAGC	TTCGGTGCAGAAAATAGGAATAA	I-6G22	100	No	No	0	No	No	1(3)	1634[1370..1976]	1634
D12	22	I	W02D9.1	http://biocompute.bmi.ac.cn/CelRNAi/search.cgi?search=W02D9.1	CGCGGCCATCATATTATTCT	TGATAATCGAAATGTGCGGA	I-6G24	100	No	No	0	No	No	1(64)	1182[1004..1402]	1182
E01	22	I	W02D9.2	http://biocompute.bmi.ac.cn/CelRNAi/search.cgi?search=W02D9.2	GCAACGGAATATCGGAGTGT	GAAGTCGCTTTTTGTCAGGC	I-6I02	100	No	No	0	No	No	1(20)	1631[1368..1972]	1631
E02	22	I	W02D9.3	http://biocompute.bmi.ac.cn/CelRNAi/search.cgi?search=W02D9.3	GACGTCGAAGAGGATGAAGC	ATTTGCTGCTTTCTAGGCCA	I-6I04	100	No	No	0	No	No	1(2200)	1306[1106..1557]	1306
E03	22	I	W02D9.4	http://biocompute.bmi.ac.cn/CelRNAi/search.cgi?search=W02D9.4	ATAATTTTGCACAAAGTCGTGGT	ATTTGTGGATATCCGTTTACGTG	I-6I06	100	No	No	0	No	No	1(1)	1072[913..1266]	1072
E04	22	I	W02D9.5	http://biocompute.bmi.ac.cn/CelRNAi/search.cgi?search=W02D9.5	AACGCAATTGATTTGACAAAGTT	AAGCGTATTTCAGATTGGTTCAA	I-6I08	100	No	No	0	No	No	1(4)	922[788..1083]	922
E05	22	I	W02D9.6	http://biocompute.bmi.ac.cn/CelRNAi/search.cgi?search=W02D9.6	AATATGACGGGATGTTGTGAATC	CACATCACTCCAAACAAAACAAA	I-6I10	100	No	No	0	No	No	1(4)	1036[883..1221]	1036
E06	22	I	W02D9.7	http://biocompute.bmi.ac.cn/CelRNAi/search.cgi?search=W02D9.7	TGTGACGTAGATACTCCCCACTT	CCAATTGAACTTTCAGACGATTC	I-6I12	100	No	No	0	No	No	1(1)	927[792..1089]	927
E07	22	I	W02D9.8	http://biocompute.bmi.ac.cn/CelRNAi/search.cgi?search=W02D9.8	GTTGAATCTTGCTCCAAAACATC	CAGGACCACACAACATTATGAGA	I-6I14	100	No	No	0	No	No	1(29)	694[594..810]	694
E08	22	I	W02D9.9	http://biocompute.bmi.ac.cn/CelRNAi/search.cgi?search=W02D9.9	CAAGACAATGTTAAGTAACGCCC	AATCATCATAGTGACGGAGGCTA	I-6I16	100	No	No	0	No	No	1(1)	873[746..1023]	873
E09	22	I	W02D9.10	http://biocompute.bmi.ac.cn/CelRNAi/search.cgi?search=W02D9.10	TTTGTTGAGGGTGAGAAGACATT	GGTTTATTATGAACAACGGTGGA	I-6I18	100	No	No	0	No	No	1(1)	1019[869..1201]	1019
E10	22	I	C49G9.1	http://biocompute.bmi.ac.cn/CelRNAi/search.cgi?search=C49G9.1	ATTACAGAATTTTATGGGTGGGG	AACACCGGTTCCTATTTTTGAAT	I-6I20	100	No	No	0	No	No	1(2)	1467[1237..1761]	1467
E11	22	I	F33E2.2	http://biocompute.bmi.ac.cn/CelRNAi/search.cgi?search=F33E2.2	TGTATTTCCTCCTCCATCGC	TTCGACGCTATCTCCGAACT	I-6I22	100	No	No	0	No	No	1(4)	1093[931..1292]	1093
E12	22	I	F33E2.3	http://biocompute.bmi.ac.cn/CelRNAi/search.cgi?search=F33E2.3	CATGGTTAAAAGCGTGCTGA	TTTCACAGACCACATCGGAA	I-6I24	22	Yes (Green)	No	78	Yes	No	6(134)	1696[1420..2057]	1696; 1883; 1551; 1424; 1901; 2039
F01	22	I	F33E2.4	http://biocompute.bmi.ac.cn/CelRNAi/search.cgi?search=F33E2.4	TTGTTCCAGCATTCAAGCTATTT	CCATTCGGAAAGTGATAGTTGAC	I-6K02	100	No	No	0	No	No	1(2)	1192[1013..1414]	1192
F03	22	I	F33E2.6	http://biocompute.bmi.ac.cn/CelRNAi/search.cgi?search=F33E2.6	GGTTCATCCGTATCACCACC	ATCGGATCGACTTGATTTGG	I-6K06	100	No	No	0	No	No	1(4)	1150[978..1362]	1150
F04	22	I	T07D10.1	http://biocompute.bmi.ac.cn/CelRNAi/search.cgi?search=T07D10.1	AAATCGATAACTCCTTTTGCCTC	TTCTCAAAACCAACGGAAAAATA	I-6K08	100	No	No	0	No	No	1(14)	2021[1674..2488]	2021
F05	22	I	T07D10.2	http://biocompute.bmi.ac.cn/CelRNAi/search.cgi?search=T07D10.2	CTGGTCACCCTTTTCGGTAA	GTCAAGGCACCCAAATCAGT	I-6K10	100	No	No	0	No	No	1(4)	1092[930..1290]	1092
F06	22	I	T07D10.3	http://biocompute.bmi.ac.cn/CelRNAi/search.cgi?search=T07D10.3	CAAGTTGGGTTTTTGGCAGT	CCATTTTCCACGTGTAGCCT	I-6K12	100	No	No	0	No	No	1(12)	1593[1338..1923]	1593
F07	22	I	T07D10.4	http://biocompute.bmi.ac.cn/CelRNAi/search.cgi?search=T07D10.4	GGCCAACAATACTGGCATCT	GGAGCAACTCTTGTTCAGGC	I-6K14	100	No	No	0	No	No	2(3)	1162[988..1377]	1162; 1162
F09	22	I	H16D19.1	http://biocompute.bmi.ac.cn/CelRNAi/search.cgi?search=H16D19.1	GGAGCAACTCTTGTTCAGGC	GGCCAACAATACTGGCATCT	I-6K18	100	No	No	0	No	No	2(3)	1162[988..1377]	1162; 1162
F10	22	I	H16D19.2	http://biocompute.bmi.ac.cn/CelRNAi/search.cgi?search=H16D19.2	AGCGTCTTCTCACAATCCGT	ACTGTACCATAAGCCGGTCG	I-6K20	100	No	No	0	No	No	2(3)	1190[1011..1412]	1190; 1190
F12	22	I	H16D19.4	http://biocompute.bmi.ac.cn/CelRNAi/search.cgi?search=H16D19.4	TTTCGAATAAATTCCGTAGACGA	TTCAACACCAAGGTGAAGAGTTT	I-6K24	100	No	No	0	No	No	1(1)	1596[1340..1927]	1596
G01	22	I	H28O16.1	http://biocompute.bmi.ac.cn/CelRNAi/search.cgi?search=H28O16.1	GACGTGGACAACGTGAATTG	TGTGGGGAGATTTGTCCTTC	I-6M02	100	No	No	0	No	No	1(6)	1109[944..1311]	1109
G02	22	I	H28O16.2	http://biocompute.bmi.ac.cn/CelRNAi/search.cgi?search=H28O16.2	AATCGATTTATGACCGACACAAG	AACTTCAGGTTTGTCCCAAAAAT	I-6M04	100	No	No	0	No	No	1(9)	1650[1383..1997]	1650
G03	22	I	T26E3.1	http://biocompute.bmi.ac.cn/CelRNAi/search.cgi?search=T26E3.1	CAAACTTTTTCGGTGAACAAAAC	GCAGTCTGCGTCTCGTATCTAAT	I-6M06	100	No	No	0	No	No	1(3)	1509[1270..1815]	1509
G04	22	I	T26E3.2	http://biocompute.bmi.ac.cn/CelRNAi/search.cgi?search=T26E3.2	TCTTGAGATTACCAACTCCTCCA	TTTACAAATCACGCTCACCCTAT	I-6M08	100	No	No	0	No	No	1(1)	2059[1703..2539]	2059
G05	22	I	T26E3.3	http://biocompute.bmi.ac.cn/CelRNAi/search.cgi?search=T26E3.3	CGAAAAATCCAAATTTTCAGATG	GTGGTTTTTGTGCCATAAGTGAT	I-6M10	100	No	No	0	No	No	1(9)	1858[1547..2270]	1858
G06	22	I	T26E3.4	http://biocompute.bmi.ac.cn/CelRNAi/search.cgi?search=T26E3.4	AAAATCTCGGAATGGTTATGGTT	ATGGGGATTTTAGCGAATTTTTA	I-6M12	100	No	No	0	No	No	1(92)	2000[1658..2460]	2000
G07	22	I	T26E3.5	http://biocompute.bmi.ac.cn/CelRNAi/search.cgi?search=T26E3.5	CGTCGGATATGTTGTTCTCTAGG	ACATAGAGCGTCTTACCATTCCA	I-6M14	100	No	No	0	No	No	1(2)	1137[967..1346]	1137
G08	22	I	T26E3.6	http://biocompute.bmi.ac.cn/CelRNAi/search.cgi?search=T26E3.6	AAGATGTTCAGCATCGCATATTT	CTTCGCGCTACTACTCAAATTGT	I-6M16	100	No	No	0	No	No	1(2)	1103[939..1304]	1103
G09	22	I	T26E3.7	http://biocompute.bmi.ac.cn/CelRNAi/search.cgi?search=T26E3.7	GCTCGAACTGATATTTGTATGGC	ATTTATCTCTTGGTGTATGCGGA	I-6M18	100	No	No	0	No	No	1(1)	804[688..941]	804
G10	22	I	T26E3.8	http://biocompute.bmi.ac.cn/CelRNAi/search.cgi?search=T26E3.8	GCAAACATATATTTCCCCACAAA	ATTGGATCAATAAAAGTGCGAGA	I-6M20	100	No	No	0	No	No	1(7)	1015[866..1196]	1015
G11	22	I	T26E3.9	http://biocompute.bmi.ac.cn/CelRNAi/search.cgi?search=T26E3.9	TGAAGGTATCGTCAATGCCA	CGGGTTATGCTTGGGTTAGA	I-6M22	100	No	No	0	No	No	1(1)	1597[1341..1928]	1597
G12	22	I	F28C12.1	http://biocompute.bmi.ac.cn/CelRNAi/search.cgi?search=F28C12.1	TCATTCTTCCTTTCCATTCTCAA	GGAAAGAACGGAGCAATTTTATT	I-6M24	100	No	No	0	No	No	1(3)	1516[1276..1824]	1516
H01	22	I	F28C12.2	http://biocompute.bmi.ac.cn/CelRNAi/search.cgi?search=F28C12.2	TGGAGGCTGTGTGATTTCAG	CCGCAATTCGATTTTTCCTA	I-6O02	100	No	No	0	No	No	1(18)	1161[987..1376]	1161
H02	22	I	F28C12.3	http://biocompute.bmi.ac.cn/CelRNAi/search.cgi?search=F28C12.3	CCTCACCAATGCCTTGACTT	CACCGTCTGGGAACAGATTT	I-6O04	100	No	No	0	No	No	1(4)	1700[1423..2062]	1700
H03	22	I	F28C12.4	http://biocompute.bmi.ac.cn/CelRNAi/search.cgi?search=F28C12.4	TTAAGAAGCTAAAGCCCCAATTC	GGTGAAATCCATCCTTGTTTGTA	I-6O06	100	No	No	0	No	No	1(1)	1171[995..1388]	1171
H04	22	I	F28C12.5	http://biocompute.bmi.ac.cn/CelRNAi/search.cgi?search=F28C12.5	CGCACACCCCTATTTCCTTA	TTTTCGGCTTTTCAGACACC	I-6O08	100	No	No	0	No	No	1(11)	1079[919..1274]	1079
H05	22	I	F28C12.6	http://biocompute.bmi.ac.cn/CelRNAi/search.cgi?search=F28C12.6	CGAGGCAATATCGAACCAAT	AGCCACTTGGGAGAGATGAA	I-6O10	100	No	No	0	No	No	1(9)	968[826..1138]	968
H06	22	I	F28C12.7	http://biocompute.bmi.ac.cn/CelRNAi/search.cgi?search=F28C12.7	CGAAGCTTCCTTTTTGCATC	CAATATGCTCTCCGGCATCT	I-6O12	100	No	No	0	No	No	1(16)	1105[941..1306]	1105
H07	22	I	T06G6.1	http://biocompute.bmi.ac.cn/CelRNAi/search.cgi?search=T06G6.1	CTAGCAATTCAAGCTCTTTGGAA	ATATTCCCAACTCTTCTTCAGCC	I-6O14	100	No	No	0	No	No	1(6)	1149[977..1361]	1149
H08	22	I	T06G6.2	http://biocompute.bmi.ac.cn/CelRNAi/search.cgi?search=T06G6.2	AAATACCTTCCTTGTTTTCTCGC	TCTTAGATGGTGAAACGGTAGGA	I-6O16	100	No	No	0	No	No	1(2)	2225[1831..2765]	2225
H09	22	I	T06G6.3	http://biocompute.bmi.ac.cn/CelRNAi/search.cgi?search=T06G6.3	CCAACTCAAAGCCTTGCTTC	TGCAAAAGGAATGTCAACCA	I-6O18	100	No	No	0	No	No	1(4)	1179[1002..1398]	1179
H10	22	I	T06G6.4	http://biocompute.bmi.ac.cn/CelRNAi/search.cgi?search=T06G6.4	TCTCTGATCCCATTTTCAGTTGT	TGATCTAAGACACGCAAGAGTGA	I-6O20	100	No	No	0	No	No	1(3)	2220[1827..2759]	2220
H11	22	I	T06G6.5	http://biocompute.bmi.ac.cn/CelRNAi/search.cgi?search=T06G6.5	TTCCAGATTCTCTTCAAAAACGA	AAAAGTTATACGAGAAGCCAGCC	I-6O22	100	No	No	0	No	No	1(2)	828[708..969]	828
H12	22	I	T06G6.6	http://biocompute.bmi.ac.cn/CelRNAi/search.cgi?search=T06G6.6	TACCAGCACTTCCCAAAACC	TGGCTCAATGCCTTCTTTCT	I-6O24	100	No	No	0	No	No	1(14)	1581[1328..1908]	1581
A01	23	I	T06G6.7	http://biocompute.bmi.ac.cn/CelRNAi/search.cgi?search=T06G6.7	ACCTACGCATTCTCACCAGG	CTACCTTGCCGCATTTTGAT	I-6B01	100	No	No	0	No	No	1(2)	882[754..1034]	882
A02	23	I	T06G6.8	http://biocompute.bmi.ac.cn/CelRNAi/search.cgi?search=T06G6.8	TGTGCTCAACTATTGCTCGG	AAGCTCTCGGAGCACAAAAA	I-6B03	100	No	No	0	No	No	1(53)	1070[912..1263]	1070
A03	23	I	T06G6.9	http://biocompute.bmi.ac.cn/CelRNAi/search.cgi?search=T06G6.9	AAATCTCTGCGTCTCAATGTCTC	AAAAACGGGGAAAATTGTGTAAT	I-6B05	100	No	No	0	No	No	1(3)	1654[1386..2002]	1654
A04	23	I	T06G6.11	http://biocompute.bmi.ac.cn/CelRNAi/search.cgi?search=T06G6.11	AGTTTTAGATGGTCTTGGGGAAG	TCAATCCAGGACTTTCCTGTAGA	I-6B07	100	No	No	0	No	No	1(4)	1029[877..1213]	1029
A05	23	I	W02A11.1	http://biocompute.bmi.ac.cn/CelRNAi/search.cgi?search=W02A11.1	GCAATTTTTCTCACGAAATTCAA	TAATTTTACAGATGGGGTCAACG	I-6B09	100	No	No	0	No	No	1(6)	2258[1856..2811]	2258
A06	23	I	W02A11.2	http://biocompute.bmi.ac.cn/CelRNAi/search.cgi?search=W02A11.2	GAGTTCAGCGCATTTGATTTAGT	ATGGGGAAACATCAGGTTTTTAT	I-6B11	100	No	No	0	No	No	1(1)	2262[1859..2816]	2262
A07	23	I	W02A11.3	http://biocompute.bmi.ac.cn/CelRNAi/search.cgi?search=W02A11.3	CAGCAAATTTTGAACTGAAATCC	TCGAAAGCTTAACGTTTTCTCAG	I-6B13	100	No	No	0	No	No	1(5)	1892[1574..2315]	1892
A08	23	I	W02A11.4	http://biocompute.bmi.ac.cn/CelRNAi/search.cgi?search=W02A11.4	CTAGAATAGCTGCTAAAACGGCA	CAGCATCATAATCCACACTTTCA	I-6B15	100	No	No	0	No	No	1(1)	2222[1828..2761]	2222
A09	23	I	W02A11.5	http://biocompute.bmi.ac.cn/CelRNAi/search.cgi?search=W02A11.5	GGACACGAAATCCAAAATGAATA	CAATATTCCAAACGCCATTTTTA	I-6B17	100	No	No	0	No	No	1(7)	2139[1765..2648]	2139
A10	23	I	W02A11.6	http://biocompute.bmi.ac.cn/CelRNAi/search.cgi?search=W02A11.6	TTCAAAAGAAGCTCCAAACTCAG	CCCTTATATACCGGGAATACTGC	I-6B19	98	No	No	2	No	No	6(12)	862[737..1010]	861; 862; 861; 898; 899; 989
A11	23	I	W02A11.8	http://biocompute.bmi.ac.cn/CelRNAi/search.cgi?search=W02A11.8	CGGGTATGCTGATGTTGATG	AAGAGCTCCGCCATTACAGA	I-6B21	100	No	No	0	No	No	1(15)	907[775..1065]	907
A12	23	I	B0019.1	http://biocompute.bmi.ac.cn/CelRNAi/search.cgi?search=B0019.1	TAAAAATGGTTGAGGCGCTATTA	ATTGCTTCATTTTCAGGATCTCA	I-6B23	100	No	No	0	No	No	1(2)	1670[1399..2023]	1670
B01	23	I	B0019.2	http://biocompute.bmi.ac.cn/CelRNAi/search.cgi?search=B0019.2	TTCGAAACAAAGGTCATATTGCT	TCTTCTGGAACTCTTTCATCGAG	I-6D01	100	No	No	0	No	No	1(1)	1632[1369..1974]	1632
B03	23	I	Y18D10A.1	http://biocompute.bmi.ac.cn/CelRNAi/search.cgi?search=Y18D10A.1	CATCATCAGAAGTTGTTGAGCTG	ATTTTTCAGACCCTCGATCTACC	I-6D05	100	No	No	0	No	No	1(1)	1135[966..1343]	1135
B04	23	I	Y18D10A.2	http://biocompute.bmi.ac.cn/CelRNAi/search.cgi?search=Y18D10A.2	ACCTCGAAAAATAAGCGAAAAAC	ATTAAAATTTGCATTCGGTTCAA	I-6D07	100	No	No	0	No	No	1(28)	2717[2200..3455]	2717
B06	23	I	Y18D10A.4	http://biocompute.bmi.ac.cn/CelRNAi/search.cgi?search=Y18D10A.4	TACTTGGGAGGTTGTGTCTGTCT	GAAAATTCGTGGTGGTTACAAAA	I-6D11	100	No	No	0	No	No	1(1)	817[699..956]	817
B07	23	I	Y18D10A.5	http://biocompute.bmi.ac.cn/CelRNAi/search.cgi?search=Y18D10A.5	GCAATCAAGAAAGTTCTTCAGGA	AGCAATTTAGTGTTGGGAAAACA	I-6D13	100	No	No	0	No	No	1(1)	1674[1402..2028]	1674
B08	23	I	Y18D10A.6	http://biocompute.bmi.ac.cn/CelRNAi/search.cgi?search=Y18D10A.6	GAGGCTCTTGATCTATCGGGTAT	AACTCGTTTGTCGATGAATCACT	I-6D15	100	No	No	0	No	No	1(1)	1581[1328..1908]	1581
B09	23	I	Y18D10A.7	http://biocompute.bmi.ac.cn/CelRNAi/search.cgi?search=Y18D10A.7	CTTCTAAAAATGGGTAGCCGAGT	GCCTGTGTCAGGAAAATTTGTAG	I-6D17	100	No	No	0	No	No	1(14)	1160[986..1374]	1160
B10	23	I	Y18D10A.8	http://biocompute.bmi.ac.cn/CelRNAi/search.cgi?search=Y18D10A.8	ACTCTCCAAACTTTTTCCAGACC	ATAAACTCACCCTCATAGGGCTC	I-6D19	100	Yes (Green)	No	0	No	No	1(1)	2046[1693..2522]	2046
B11	23	I	Y18D10A.9	http://biocompute.bmi.ac.cn/CelRNAi/search.cgi?search=Y18D10A.9	TCTCTGCACCACTAACATCTTCA	TTTATTCGCAATTTTCCTTCAAA	I-6D21	100	No	No	0	No	No	1(61)	997[851..1174]	997
B12	23	I	Y18D10A.10	http://biocompute.bmi.ac.cn/CelRNAi/search.cgi?search=Y18D10A.10	TAGGAATGAGATCCATCCTGCTA	GGGTACTTTTCCACATGCATAGA	I-6D23	100	No	No	0	No	No	1(2)	1692[1416..2052]	1692
C01	23	I	Y18D10A.11	http://biocompute.bmi.ac.cn/CelRNAi/search.cgi?search=Y18D10A.11	TACGGTTATGGGTATGAACAAGG	TTTTCGTCACCTAAATTCTCCAA	I-6F01	100	No	No	0	No	No	1(1)	1349[1141..1611]	1349
C02	23	I	Y18D10A.12	http://biocompute.bmi.ac.cn/CelRNAi/search.cgi?search=Y18D10A.12	CTGGAATGTGAATCGGAAACTAC	GGGTCCGAAGGTATCATAAAATC	I-6F03	100	No	No	0	No	No	1(1)	971[829..1142]	971
C03	23	I	Y18D10A.13	http://biocompute.bmi.ac.cn/CelRNAi/search.cgi?search=Y18D10A.13	CAACATGACTGACAAGGATCTGA	TGGTGATTGTTGTCAAGTATTCG	I-6F05	100	No	No	0	No	No	1(1)	1538[1294..1852]	1538
C04	23	I	Y18D10A.14	http://biocompute.bmi.ac.cn/CelRNAi/search.cgi?search=Y18D10A.14	AAAATCCACGAAAAATCGCTAAT	GTCCAAAAATTCCAAGTTCTTCC	I-6F07	100	No	Yes	0	No	No	1(162)	764[654..893]	764
C06	23	I	Y18D10A.16	http://biocompute.bmi.ac.cn/CelRNAi/search.cgi?search=Y18D10A.16	CCAATTAGGCGAAAAGTTCAATA	AAATCGGCAGAAGAAATAAAAGG	I-6F11	100	No	No	0	No	No	1(3)	1009[861..1188]	1009
C07	23	I	Y18D10A.17	http://biocompute.bmi.ac.cn/CelRNAi/search.cgi?search=Y18D10A.17	TTGCTCTTCGTCTTTCTTCAAAC	TTGTTCTGACGATAACCTCCATT	I-6F13	100	No	No	0	No	No	1(1)	1162[988..1377]	1162
C08	23	I	Y18D10A.18	http://biocompute.bmi.ac.cn/CelRNAi/search.cgi?search=Y18D10A.18	TTGAAGAGACAGCGAATAGTTCC	CAAATTGGATTCCATGAAATTGT	I-6F15	100	No	No	0	No	No	1(3)	1176[999..1394]	1176
C09	23	I	Y18D10A.19	http://biocompute.bmi.ac.cn/CelRNAi/search.cgi?search=Y18D10A.19	CCAAGAATCTGCTCTTTTTCTGA	AAAGTACGCAGCATGTATCCAAT	I-6F17	100	No	Yes	0	No	No	1(4)	1699[1422..2061]	1699
C10	23	I	Y18D10A.20	http://biocompute.bmi.ac.cn/CelRNAi/search.cgi?search=Y18D10A.20	CTCCTCCAAAACACAAAAATGTC	AGAGAAAAGCGGGAATAAATACG	I-6F19	100	No	No	0	No	No	1(3)	1316[1114..1569]	1316
C11	23	I	Y18D10A.21	http://biocompute.bmi.ac.cn/CelRNAi/search.cgi?search=Y18D10A.21	CGTCGAATAATACATTAGCCAGC	ATAATCTTTCAACATGAGCGGAA	I-6F21	100	No	No	0	No	No	1(1)	1543[1298..1858]	1543
C12	23	I	Y18D10A.23	http://biocompute.bmi.ac.cn/CelRNAi/search.cgi?search=Y18D10A.23	ATCCGAATTCTGGAAATGGTTAT	ATACACTGGAATTCAGCTTGGAG	I-6F23	100	No	No	0	No	No	1(1)	1190[1011..1412]	1190
D01	23	I	F08A8.1	http://biocompute.bmi.ac.cn/CelRNAi/search.cgi?search=F08A8.1	GCACAGATTTATGGGGGAGA	TGATCTTTGCATGTGGTGGT	I-6H01	100	No	No	0	No	No	1(6)	1199[1018..1423]	1199
D02	23	I	F08A8.2	http://biocompute.bmi.ac.cn/CelRNAi/search.cgi?search=F08A8.2	CGATTTCCGTCAAGAGCTTC	ATGGGAATAGACGATGCTGC	I-6H03	100	No	No	0	No	No	1(5)	1162[988..1377]	1162
D03	23	I	F08A8.3	http://biocompute.bmi.ac.cn/CelRNAi/search.cgi?search=F08A8.3	GTCAAAGAATGAACCGCCAT	CATGTTCACCACAAGCCATC	I-6H05	100	No	No	0	No	No	1(22)	927[792..1089]	927
D04	23	I	F08A8.4	http://biocompute.bmi.ac.cn/CelRNAi/search.cgi?search=F08A8.4	TAGTTGGAGATATTGGCCCG	AAGGGGACCGCTAGTAAGGA	I-6H07	100	No	No	0	No	No	1(2)	1123[956..1329]	1123
D05	23	I	F08A8.5	http://biocompute.bmi.ac.cn/CelRNAi/search.cgi?search=F08A8.5	ACCCGTTCATGAGATTTTCG	CGTCATGTATCCAAACGTGC	I-6H09	100	No	No	0	No	No	1(15)	1407[1188..1684]	1407
D06	23	I	F08A8.6	http://biocompute.bmi.ac.cn/CelRNAi/search.cgi?search=F08A8.6	GAACCTGAGATTTTGAGGGAACT	TTTTTCCCACTTCTACGTGTGTT	I-6H11	100	No	No	0	No	No	1(1)	2018[1672..2484]	2018
D07	23	I	C47B2.1	http://biocompute.bmi.ac.cn/CelRNAi/search.cgi?search=C47B2.1	CAGCTTTGCAGACGAATCAA	GGCTCATCTCGTGGAATTGT	I-6H13	100	No	No	0	No	No	1(12)	992[846..1168]	992
D08	23	I	C47B2.2	http://biocompute.bmi.ac.cn/CelRNAi/search.cgi?search=C47B2.2	TAGTCTCTGAGCGTACCCTATCG	CAAACATGTACAAGCCGACAGTA	I-6H15	100	No	No	0	No	No	1(1)	1694[1418..2054]	1694
D09	23	I	C47B2.3	http://biocompute.bmi.ac.cn/CelRNAi/search.cgi?search=C47B2.3	TTTGGAACGACGTCTCCTCT	TTGGGCTCACTTTCGTCTCT	I-6H17	100	No	No	0	No	No	1(10)	1124[956..1330]	1124
D10	23	I	C47B2.4	http://biocompute.bmi.ac.cn/CelRNAi/search.cgi?search=C47B2.4	GGCCTGGAATTTGTAGACGA	GTCGTTGCGATGACTTTGAA	I-6H19	100	No	No	0	No	No	1(20)	1123[956..1329]	1123
D11	23	I	C47B2.5	http://biocompute.bmi.ac.cn/CelRNAi/search.cgi?search=C47B2.5	ACGAAGGATCGAACGATGTC	GGTGGGAAAACAATGAATGG	I-6H21	100	No	No	0	No	No	1(10)	1092[930..1290]	1092
D12	23	I	C47B2.6	http://biocompute.bmi.ac.cn/CelRNAi/search.cgi?search=C47B2.6	TGTGATTGTTTCCAGAACCTCTT	TACGTACATTTTAGCGTCTGGGT	I-6H23	100	No	No	0	No	No	1(2)	1906[1585..2334]	1906
E01	23	I	C47B2.7	http://biocompute.bmi.ac.cn/CelRNAi/search.cgi?search=C47B2.7	CAATATTTAGCGCGAAACCAATA	GTGAGCATTAATCCTGGAATTTG	I-6J01	100	No	No	0	No	No	1(1)	1691[1416..2050]	1691
E02	23	I	C47B2.8	http://biocompute.bmi.ac.cn/CelRNAi/search.cgi?search=C47B2.8	ATGATCAACTCTTCTCGTTCAGC	GGGGGTAATGTGAAGCCTAATAC	I-6J03	100	No	No	0	No	No	1(1)	1467[1237..1761]	1467
E03	23	I	CC4.2	http://biocompute.bmi.ac.cn/CelRNAi/search.cgi?search=CC4.2	GTATCACATCTCGTGTCCAATGA	TTCCAGCTCCATTTTCTTCAATA	I-6J05	100	No	No	0	No	No	1(7)	1645[1379..1990]	1645
E04	23	I	CC4.3	http://biocompute.bmi.ac.cn/CelRNAi/search.cgi?search=CC4.3	TCCGAGGATATTCGAATTTTACA	TCAAATCCTTTCTCAATTTTCCA	I-6J07	100	No	No	0	No	No	1(23)	2247[1848..2796]	2247
E06	23	I	W05B5.2	http://biocompute.bmi.ac.cn/CelRNAi/search.cgi?search=W05B5.2	ATTTAAGGAGCAAACGGAGAAAC	CATTTTCTGAAATTATCAAGCCG	I-6J11	100	No	No	0	No	No	1(1)	2275[1869..2834]	2275
E08	23	I	Y26D4A.1	http://biocompute.bmi.ac.cn/CelRNAi/search.cgi?search=Y26D4A.1	GAAAAAGAGAAGAATGACAGCGA	AATGCTCCAAATTTTCTGTTCAA	I-6J15	100	No	Yes	0	No	No	1(9)	880[752..1032]	880
E09	23	I	Y26D4A.2	http://biocompute.bmi.ac.cn/CelRNAi/search.cgi?search=Y26D4A.2	TTTTGTTTCAGGAAATGCAAACT	GCTCAAAAGTACTTGCAGGAAAA	I-6J17	100	No	No	0	No	No	1(1)	2290[1880..2855]	2290
E10	23	I	Y26D4A.3	http://biocompute.bmi.ac.cn/CelRNAi/search.cgi?search=Y26D4A.3	TAGGTGTTGTAAAGCTTGTCCGT	CTAGTGGAGAAGCACAGTGGAGT	I-6J19	100	No	No	0	No	No	1(1)	2746[2221..3497]	2746
E11	23	I	Y26D4A.4	http://biocompute.bmi.ac.cn/CelRNAi/search.cgi?search=Y26D4A.4	TCAACTTTTCAGCTACCAAGGAC	TATTTTACCGCCAATGACAATTC	I-6J21	100	No	No	0	No	No	1(2)	2048[1695..2525]	2048
F01	23	I	Y26D4A.6	http://biocompute.bmi.ac.cn/CelRNAi/search.cgi?search=Y26D4A.6	AGATTTCACCACAAACCAAGAGA	ATTGATGCAGTGGTCTTGAGAAT	I-6L01	100	No	No	0	No	No	1(1)	1399[1182..1674]	1399
F02	23	I	Y26D4A.8	http://biocompute.bmi.ac.cn/CelRNAi/search.cgi?search=Y26D4A.8	CATTTTACACGAATGCAGAATGA	CTTGTTAAAAAGTGGGTCAAACG	I-6L03	100	No	No	0	No	No	1(1)	2181[1797..2705]	2181
F03	23	I	Y26D4A.9	http://biocompute.bmi.ac.cn/CelRNAi/search.cgi?search=Y26D4A.9	ATGAAAGAATCGGTGTCTTGGTA	GTAAACATGCACCATCTGGTTTT	I-6L05	100	No	No	0	No	No	1(1)	2554[2079..3223]	2554
F05	23	I	C17H1.1	http://biocompute.bmi.ac.cn/CelRNAi/search.cgi?search=C17H1.1	CTAGGTGGTCACCTCCGAAA	TCAGGAACGAAAAGAAGCGT	I-6L09	100	No	No	0	No	No	1(4)	1145[974..1356]	1145
F06	23	I	C17H1.2	http://biocompute.bmi.ac.cn/CelRNAi/search.cgi?search=C17H1.2	GGAGATTTGGGTATATTTGGAGC	TCAGTTTTGACCATGAGGAAGTT	I-6L11	100	No	No	0	No	No	1(3)	836[715..979]	836
F08	23	I	C17H1.4	http://biocompute.bmi.ac.cn/CelRNAi/search.cgi?search=C17H1.4	CGATTGCGTTTACAACATGG	TCCATTGATTTTCCAGGAGC	I-6L15	100	No	Yes	0	No	No	1(28)	1167[992..1383]	1167
F09	23	I	C17H1.5	http://biocompute.bmi.ac.cn/CelRNAi/search.cgi?search=C17H1.5	CGGCATACAGCCTAGCTTTC	CGGCTCCATTGAATTGATTT	I-6L17	100	No	No	0	No	No	1(119)	1422[1200..1704]	1422
F10	23	I	C17H1.6	http://biocompute.bmi.ac.cn/CelRNAi/search.cgi?search=C17H1.6	GATTCCGAACAACATGCCTT	CGAAGCAATTCAGAGGGAAG	I-6L19	100	No	No	0	No	No	1(2)	1641[1376..1985]	1641
F11	23	I	C17H1.7	http://biocompute.bmi.ac.cn/CelRNAi/search.cgi?search=C17H1.7	TTCCCTATCCAGCTTTCCCT	GCAATCGTCAGCGTATGAGA	I-6L21	100	No	No	0	No	No	1(3)	1161[987..1376]	1161
G01	23	I	F22G12.1	http://biocompute.bmi.ac.cn/CelRNAi/search.cgi?search=F22G12.1	TCATTTTGAGGGTTTTTGCC	GGCACGCGATCAAATAACTT	I-6N01	100	No	Yes	0	No	No	1(33)	1184[1006..1404]	1184
G03	23	I	F22G12.3	http://biocompute.bmi.ac.cn/CelRNAi/search.cgi?search=F22G12.3	ATCGATAGGAAAATCGCCCT	TCCCTTTGTCCACCTGATTC	I-6N05	100	No	No	0	No	No	1(4)	1191[1012..1413]	1191
G04	23	I	F22G12.4	http://biocompute.bmi.ac.cn/CelRNAi/search.cgi?search=F22G12.4	AAAAGCGGTGTTGTTCCATC	GACCCCTCATTTTCAGACGA	I-6N07	100	No	No	0	No	No	1(52)	1160[986..1374]	1160
G05	23	I	F22G12.5	http://biocompute.bmi.ac.cn/CelRNAi/search.cgi?search=F22G12.5	CACCGTCACTGTCCACAATC	CCAAGCTACAGCACTCCACA	I-6N09	100	No	No	0	No	No	1(2)	1178[1001..1397]	1178
G06	23	I	F17B5.1	http://biocompute.bmi.ac.cn/CelRNAi/search.cgi?search=F17B5.1	CCAAACACAACACATCGACC	TGGATGTTGGTGCCTGATAA	I-6N11	100	No	No	0	No	No	1(2)	1089[927..1287]	1089
G07	23	I	F17B5.2	http://biocompute.bmi.ac.cn/CelRNAi/search.cgi?search=F17B5.2	GGTCCTCAAGTGTACGCGAT	GGCTACCGCTATTGAAACCA	I-6N13	100	No	No	0	No	No	1(7)	1171[995..1388]	1171
G08	23	I	F17B5.3	http://biocompute.bmi.ac.cn/CelRNAi/search.cgi?search=F17B5.3	ATCTCACCGACGATTTCCTG	TTCACTCTGTGCAGTTTCCG	I-6N15	100	No	No	0	No	No	1(3)	1341[1135..1601]	1341
G09	23	I	F17B5.4	http://biocompute.bmi.ac.cn/CelRNAi/search.cgi?search=F17B5.4	AATCCCTCGCCCTTACAACT	AATCCGCAGTTTTGTCCAAG	I-6N17	100	No	Yes	0	No	No	1(3)	1674[1402..2028]	1674
G10	23	I	F17B5.5	http://biocompute.bmi.ac.cn/CelRNAi/search.cgi?search=F17B5.5	AATTTGATGGTGGTAAAGGAGGT	TGATCGCAATACAATGAGTTCAC	I-6N19	100	No	No	0	No	No	1(2)	976[833..1148]	976
G11	23	I	ZK1225.1	http://biocompute.bmi.ac.cn/CelRNAi/search.cgi?search=ZK1225.1	AGTAGGCTCAGTCGCCACAT	CCCACAGGTTCAAAATCGTT	I-6N21	100	No	No	0	No	No	1(22)	1197[1017..1420]	1197
G12	23	I	ZK1225.2	http://biocompute.bmi.ac.cn/CelRNAi/search.cgi?search=ZK1225.2	AAACTGGTTTTGTTTTGCCG	ACTCGTGATCAACCTGTCCC	I-6N23	100	No	No	0	No	No	1(9)	1150[978..1362]	1150
H01	23	I	ZK1225.3	http://biocompute.bmi.ac.cn/CelRNAi/search.cgi?search=ZK1225.3	AAATGGTAGTCGGTTGGTGC	AGAATTCGAGTTCGGCTCAA	I-6P01	100	No	Yes	0	No	No	1(3)	1112[946..1315]	1112
H02	23	I	ZK1225.4	http://biocompute.bmi.ac.cn/CelRNAi/search.cgi?search=ZK1225.4	TTGTCATTTCCAGGTGTCCA	TACCCAATCGAGGATAACGC	I-6P03	100	No	No	0	No	No	1(3)	1183[1005..1403]	1183
[truncated: 14,257 more rows]

## Sheet: Sort_by_Score
Plate	Well	Chrom	GenePairs Name	CelRNAi URL	Fwd Primer Seq	Rev Primer Seq	Geneservice_Location	Score	Validated	Remapped	Similarity Penalty	Single primer mediated PCR	No amplicons	Amplicon(s)	Expected size and range	Amplicon(s) in the size range
A01	1	I	K10E9.1	http://biocompute.bmi.ac.cn/CelRNAi/search.cgi?search=K10E9.1	CATGGAAGCCCTACGGAATA	TGATGATCTCGTGAAGCTCG	I-1A01	100	No	No	0	No	No	1(2)	1662[1393..2013]	1662
A03	1	I	F56C11.1	http://biocompute.bmi.ac.cn/CelRNAi/search.cgi?search=F56C11.1	TAAAGCAACTGGAAATGGGC	CTTCGAATTCACCGCATTTT	I-1A05	100	No	No	0	No	No	1(22)	1183[1005..1403]	1183
A04	1	I	F56C11.2	http://biocompute.bmi.ac.cn/CelRNAi/search.cgi?search=F56C11.2	AAGCACTCGGCATTTCCTAA	AACGCATACATCCCAAGGAG	I-1A07	100	No	No	0	No	No	1(3)	1044[890..1231]	1044
A05	1	I	F56C11.3	http://biocompute.bmi.ac.cn/CelRNAi/search.cgi?search=F56C11.3	TTTGGGCTTTAAAAATCAAGACA	ATCACATCTCGACACTCGAACTT	I-1A09	100	No	No	0	No	No	1(2)	895[765..1050]	895
A06	1	I	F56C11.5	http://biocompute.bmi.ac.cn/CelRNAi/search.cgi?search=F56C11.5	TAAAAATCGGTGGCCTGAAC	ACCCCCTCAATTTATTTCCG	I-1A11	100	No	No	0	No	No	1(33)	1667[1397..2019]	1667
A07	1	I	F56C11.6	http://biocompute.bmi.ac.cn/CelRNAi/search.cgi?search=F56C11.6	TCGTAGACCATCTGCAGCAC	AGGCTTCGCTGTTCACTCAT	I-1A13	100	No	No	0	No	No	1(4)	1099[936..1299]	1099
A08	1	I	F53G12.1	http://biocompute.bmi.ac.cn/CelRNAi/search.cgi?search=F53G12.1	AAATCGTGTCGACAAACAAAGTT	ATGTTAAGAGCGAATCATTTGGA	I-1A15	100	No	No	0	No	No	1(1)	1326[1122..1582]	1326
A09	1	I	F53G12.2	http://biocompute.bmi.ac.cn/CelRNAi/search.cgi?search=F53G12.2	CTTCACACCGTTGGACATTG	GGTCTTCCACGTTCTTGAGC	I-1A17	100	No	Yes	0	No	No	1(5)	1057[901..1247]	1057
A10	1	I	F53G12.3	http://biocompute.bmi.ac.cn/CelRNAi/search.cgi?search=F53G12.3	ATCATCACCAACGGGTGTTT	GACTCGCGTGTGAATGAGAA	I-1A19	100	No	No	0	No	No	1(10)	1179[1002..1398]	1179
A11	1	I	F53G12.4	http://biocompute.bmi.ac.cn/CelRNAi/search.cgi?search=F53G12.4	TGCGTTTTTCACGTTCAGAG	ACGTGTCACCCATAGCATGA	I-1A21	100	No	No	0	No	No	1(3)	1345[1138..1606]	1345
A12	1	I	F53G12.5	http://biocompute.bmi.ac.cn/CelRNAi/search.cgi?search=F53G12.5	AAGATGAATTTGGAACTCGTTGA	TGTGATCTATGCCTCAATGACAC	I-1A23	100	Yes (Green)	No	0	No	No	1(1)	2214[1822..2750]	2214
B01	1	I	F53G12.6	http://biocompute.bmi.ac.cn/CelRNAi/search.cgi?search=F53G12.6	TGCTTTGCTCGAAAATGTTG	GAACGGCAGTAGCCTCTCAC	I-1C01	100	No	No	0	No	No	1(16)	1199[1018..1423]	1199
B02	1	I	F53G12.7	http://biocompute.bmi.ac.cn/CelRNAi/search.cgi?search=F53G12.7	GCTTTCGAGGAGAGGGATCT	AAACAATGAAGATGGCTCGG	I-1C03	100	No	No	0	No	No	1(3)	1108[943..1310]	1108
B03	1	I	F53G12.8	http://biocompute.bmi.ac.cn/CelRNAi/search.cgi?search=F53G12.8	CGTGTATTCAGCTCGACCAA	GAAGCAATGTTGGAGGCATT	I-1C05	100	No	No	0	No	No	1(11)	1610[1351..1945]	1610
B04	1	I	F53G12.9	http://biocompute.bmi.ac.cn/CelRNAi/search.cgi?search=F53G12.9	TGTGAAATATCGACTTTCTTGCC	TCATACCTTCCTTCCGGATAAAT	I-1C07	100	No	No	0	No	No	1(1)	923[789..1084]	923
B05	1	I	F53G12.10	http://biocompute.bmi.ac.cn/CelRNAi/search.cgi?search=F53G12.10	CCGGAAGGAAGGTATGAACA	TGCGTGTGAAACCCATAAAA	I-1C09	100	No	No	0	No	No	1(147)	1630[1367..1971]	1630
B06	1	I	F53G12.11	http://biocompute.bmi.ac.cn/CelRNAi/search.cgi?search=F53G12.11	AACTCTTGAGGGAATAGACGACC	TCACCACAAATAAAACCAATTCC	I-1C11	100	No	No	0	No	No	1(1)	943[805..1108]	943
B07	1	I	C53D5.a	http://biocompute.bmi.ac.cn/CelRNAi/search.cgi?search=C53D5.a	TACAAACAAGGAAGATTCTCGGA	GGAAACAAGGAAAAGAACGAGAT	I-1C13	100	No	Yes	0	No	No	1(2)	2466[2013..3100]	2466
B08	1	I	C53D5.b	http://biocompute.bmi.ac.cn/CelRNAi/search.cgi?search=C53D5.b	GGTTTCAACAACTGTCTCCACTC	TGTGGAATATTCAAATTTTTGGG	I-1C15	100	No	Yes	0	No	No	1(8)	1599[1342..1931]	1599
B10	1	I	C53D5.d	http://biocompute.bmi.ac.cn/CelRNAi/search.cgi?search=C53D5.d	TTGATTAGAGCCAACGGAAGATA	TAAAAACGAATAAGCGATTTGGA	I-1C19	100	No	Yes	0	No	No	1(1)	2435[1990..3056]	2435
B11	1	I	C53D5.e	http://biocompute.bmi.ac.cn/CelRNAi/search.cgi?search=C53D5.e	TTTGTAAAGCTCTTCCACGAAGT	AGTAACCCTACAGCAAATCCACA	I-1C21	100	No	Yes	0	No	No	1(1)	1954[1622..2398]	1954
B12	1	I	C53D5.f	http://biocompute.bmi.ac.cn/CelRNAi/search.cgi?search=C53D5.f	TCCCCGTCAACTATGATAGAGAA	ATTTGAATTCCGTGGTATACGTG	I-1C23	100	No	Yes	0	No	No	1(1)	870[744..1020]	870
C01	1	I	C53D5.g	http://biocompute.bmi.ac.cn/CelRNAi/search.cgi?search=C53D5.g	TTTTGCTGAAAATTTCTGTCCAT	CAGAAGCTGATAAGGTTAACGGA	I-1E01	100	No	Yes	0	No	No	1(2)	2743[2219..3493]	2743
C03	1	I	C53D5.i	http://biocompute.bmi.ac.cn/CelRNAi/search.cgi?search=C53D5.i	CACAGTTGAACACGTTGATCATT	GGAAACAAGGAAAAGAACGAGAT	I-1E05	100	No	Yes	0	No	No	1(3)	1878[1563..2297]	1878
C04	1	I	R119.1	http://biocompute.bmi.ac.cn/CelRNAi/search.cgi?search=R119.1	CATGCGCCTTGAATACCTTT	TGTGGAATGCTTTTGCATGT	I-1E07	100	No	No	0	No	No	1(2161)	1148[976..1359]	1148
C05	1	I	R119.2	http://biocompute.bmi.ac.cn/CelRNAi/search.cgi?search=R119.2	CAATTTTCAAGTTTTCCTTGCAG	TTCTCAATTCTTTCGGTATTCCA	I-1E09	100	No	No	0	No	No	1(2)	2044[1692..2519]	2044
C06	1	I	R119.3	http://biocompute.bmi.ac.cn/CelRNAi/search.cgi?search=R119.3	CCTCCCTCTCCCCTCTAAATAAT	TCGACATAAGAAGCAACATCAGA	I-1E11	100	No	No	0	No	No	1(4)	1984[1645..2438]	1984
C07	1	I	R119.4	http://biocompute.bmi.ac.cn/CelRNAi/search.cgi?search=R119.4	GATGTACACAAGCACAAGCTGAG	ATTATTTAGAGGGGAGAGGGAGG	I-1E13	100	No	No	0	No	No	1(1)	2272[1867..2830]	2272
C08	1	I	R119.5	http://biocompute.bmi.ac.cn/CelRNAi/search.cgi?search=R119.5	ACAAGGAAAAACACATGACTGCT	TTCAAATTTCTTACGGTCTTGGA	I-1E15	100	No	No	0	No	No	1(1)	2056[1701..2535]	2056
C09	1	I	R119.6	http://biocompute.bmi.ac.cn/CelRNAi/search.cgi?search=R119.6	CGAAAAATGACACCCTTGGT	AATCCGAATCAAATACCCCC	I-1E17	100	No	No	0	No	No	1(2)	1665[1395..2017]	1665
C10	1	I	R119.7	http://biocompute.bmi.ac.cn/CelRNAi/search.cgi?search=R119.7	AAAACTGTTGTGGGGACAGC	ACGTCGAGAAGGTCATCGTT	I-1E19	100	Yes (Green)	No	0	No	No	1(6)	1189[1010..1410]	1189
C11	1	I	C07F11.d	http://biocompute.bmi.ac.cn/CelRNAi/search.cgi?search=C07F11.d	CTCCAATTTCAATTTTCAGAACG	TTAAAGGAGACCTACATCGTGGA	I-1E21	100	No	Yes	0	No	No	1(12)	963[822..1132]	963
C12	1	I	W04C9.1	http://biocompute.bmi.ac.cn/CelRNAi/search.cgi?search=W04C9.1	AAAACCACCAAACCCAACAA	TGTTCCGAAGATTTTGGAGG	I-1E23	100	No	No	0	No	No	1(22)	1175[999..1393]	1175
D01	1	I	W04C9.2	http://biocompute.bmi.ac.cn/CelRNAi/search.cgi?search=W04C9.2	CAAAACTCGGAATTAAAGTTGGA	TCTAACGAAGGAATACACGAGGA	I-1G01	100	No	No	0	No	No	1(1)	1199[1018..1423]	1199
D03	1	I	W04C9.4	http://biocompute.bmi.ac.cn/CelRNAi/search.cgi?search=W04C9.4	GTACTCCTCTCGGGTGAAAGAAT	CTGAATTTTTCGATATTTGTCGC	I-1G05	100	No	No	0	No	No	1(3)	736[630..860]	736
D04	1	I	W04C9.5	http://biocompute.bmi.ac.cn/CelRNAi/search.cgi?search=W04C9.5	GAGCTCAGAAATGTTCATCGAGT	AATTCTTGAAGCGCTGTAACTTG	I-1G07	100	No	No	0	No	No	1(1)	1857[1546..2269]	1857
D07	1	I	F56A6.2	http://biocompute.bmi.ac.cn/CelRNAi/search.cgi?search=F56A6.2	ACAGCATGAACCTTCCGAAC	GTCGTGGATTGCTCCATTTT	I-1G13	100	No	No	0	No	No	1(74)	1516[1276..1824]	1516
D10	1	I	T06A4.1	http://biocompute.bmi.ac.cn/CelRNAi/search.cgi?search=T06A4.1	TAGTGTGACTTACCCACGTGATG	TATCAACCACATTTGGGAGTAGG	I-1G19	100	No	No	0	No	No	1(1)	2283[1875..2845]	2283
D11	1	I	T06A4.2	http://biocompute.bmi.ac.cn/CelRNAi/search.cgi?search=T06A4.2	CGAAAGAAATGAGGTTGATTTTG	CAAATTTTTGGTATTTTCCGTGA	I-1G21	100	No	No	0	No	No	1(3)	1083[922..1279]	1083
D12	1	I	T06A4.3	http://biocompute.bmi.ac.cn/CelRNAi/search.cgi?search=T06A4.3	ATTTTCTGGATCGATGGAGGTAT	AACCCATCCCAGTCTGAAATTAT	I-1G23	100	No	No	0	No	No	1(1)	2438[1992..3060]	2438
E01	1	I	Y73A3A.1	http://biocompute.bmi.ac.cn/CelRNAi/search.cgi?search=Y73A3A.1	ACCACCAATGATGCCAGATT	GGAAAAGGGCGACACAATAA	I-1I01	100	No	Yes	0	No	No	1(6)	1586[1332..1914]	1586
E02	1	I	ZC123.1	http://biocompute.bmi.ac.cn/CelRNAi/search.cgi?search=ZC123.1	ACAGCCGGAAGACTCTACGA	TGAAATGACCACGCCAATAA	I-1I03	100	No	No	0	No	No	1(9)	1188[1009..1409]	1188
E03	1	I	ZC123.2	http://biocompute.bmi.ac.cn/CelRNAi/search.cgi?search=ZC123.2	CAGCAATTTTTCGACAAGCA	GTCGCGAACGTCTTATCACA	I-1I05	100	No	Yes	0	No	No	1(4)	1175[999..1393]	1175
E04	1	I	ZC123.3	http://biocompute.bmi.ac.cn/CelRNAi/search.cgi?search=ZC123.3	AATCGACTTGGACATCTACGAAA	GATGATGTACTAGGTGTGCTCCC	I-1I07	100	Yes (Remapped)	No	0	No	No	1(1)	945[807..1111]	945
E05	1	I	ZC123.4	http://biocompute.bmi.ac.cn/CelRNAi/search.cgi?search=ZC123.4	GATGAACGACAACTCCCGAT	CTGAAACCATGTCAACCGTG	I-1I09	100	No	No	0	No	No	1(2)	1696[1420..2057]	1696
E10	1	I	Y95B8A_84.b	http://biocompute.bmi.ac.cn/CelRNAi/search.cgi?search=Y95B8A_84.b	GAAATTAAATACGGATGCTGCTG	TCTGCAAGAATGTGATCTCTGAA	I-1I19	100	No	Yes	0	No	No	1(1)	735[629..858]	735
E12	1	I	Y95B8A_84.d	http://biocompute.bmi.ac.cn/CelRNAi/search.cgi?search=Y95B8A_84.d	AAATTGAGCATTTCTAGTTGGCA	GCATGAGATTTTTAGACACCTGG	I-1I23	100	No	Yes	0	No	No	1(1)	1039[886..1225]	1039
F03	1	I	Y95B8A_84.g	http://biocompute.bmi.ac.cn/CelRNAi/search.cgi?search=Y95B8A_84.g	GAGCCTGTTGTCATCTGACTTCT	TGAAAATTGAGGTTCTAGGGTCA	I-1K05	100	No	Yes	0	No	No	1(1)	872[746..1022]	872
F04	1	I	Y95B8A_84.h	http://biocompute.bmi.ac.cn/CelRNAi/search.cgi?search=Y95B8A_84.h	TTACAGGGGATTTTCAGGATTTT	GGAGAAGAGGGTGAAAAGAGTGT	I-1K07	100	No	Yes	0	No	No	1(215)	1460[1231..1752]	1460
F05	1	I	Y95B8A_84.i	http://biocompute.bmi.ac.cn/CelRNAi/search.cgi?search=Y95B8A_84.i	CTCTCAATTCTTCTCTGCCTCCT	GCCCTTTGATTTTAGCTTTGAAT	I-1K09	100	No	Yes	0	No	No	1(13)	829[709..971]	829
F06	1	I	Y95B8A_84.j	http://biocompute.bmi.ac.cn/CelRNAi/search.cgi?search=Y95B8A_84.j	CTACAAACCTCCCTTCTGCCTAT	TCGCTCATAAATAGGTGACCAGT	I-1K11	100	No	Yes	0	No	No	1(1)	2293[1882..2859]	2293
F07	1	I	Y95B8A_85.a	http://biocompute.bmi.ac.cn/CelRNAi/search.cgi?search=Y95B8A_85.a	CGCAAACCTACAAAATGATCTTC	AATCATCTTTCTTTTCCAGGAGG	I-1K13	100	No	Yes	0	No	No	1(7)	2463[2011..3095]	2463
F09	1	I	Y95B8A_85.c	http://biocompute.bmi.ac.cn/CelRNAi/search.cgi?search=Y95B8A_85.c	ACTGATGACGTAAACGCAAATCT	TGCCAAATACCTGTGACTTACCT	I-1K17	100	No	Yes	0	No	No	1(2)	879[751..1031]	879
F11	1	I	Y95B8A_85.e	http://biocompute.bmi.ac.cn/CelRNAi/search.cgi?search=Y95B8A_85.e	TCGAGACGTTAGATTGCTTCTTC	AATGTGCCCATTATTTATGTTCG	I-1K21	100	No	Yes	0	No	No	1(2)	1594[1338..1924]	1594
G03	1	I	Y34D9B.a	http://biocompute.bmi.ac.cn/CelRNAi/search.cgi?search=Y34D9B.a	AGAGAAAACTCGGCCACTATGTT	ACGACGGTAATGATCGAGTAGAA	I-1M05	100	No	Yes	0	No	No	1(1)	2486[2028..3128]	2486
G04	1	I	F54A5.1	http://biocompute.bmi.ac.cn/CelRNAi/search.cgi?search=F54A5.1	TAAAGTTGGCTAAAGGGAAAAGG	TGAAAGAATTGAGGTTTTCGTGT	I-1M07	100	No	No	0	No	No	1(1)	1583[1330..1910]	1583
G05	1	I	F54A5.2	http://biocompute.bmi.ac.cn/CelRNAi/search.cgi?search=F54A5.2	CAACACGTGATAAATTGCAAAAA	TTTTTGGGCATTATTTGCTTAGA	I-1M09	100	No	No	0	No	No	1(88)	2273[1867..2831]	2273
G08	1	I	C54G6.2	http://biocompute.bmi.ac.cn/CelRNAi/search.cgi?search=C54G6.2	TTCACTTTCAGGTAATCCTTCCA	CCAGAACCCTGTGTTAAACTTTG	I-1M15	100	No	No	0	No	No	1(1)	1964[1630..2412]	1964
G10	1	I	C54G6.4	http://biocompute.bmi.ac.cn/CelRNAi/search.cgi?search=C54G6.4	ATGGATAAGAAAGGTGTTGGGTT	TGAAAGAATTGAGGTTTTCGTGT	I-1M19	100	No	Yes	0	No	No	1(1)	1061[904..1252]	1061
G11	1	I	R06A10.1	http://biocompute.bmi.ac.cn/CelRNAi/search.cgi?search=R06A10.1	CTCCGAAACACGAATTTAGTGAC	TAGAAATTGGGCAAACTGGTAGA	I-1M21	100	No	No	0	No	No	1(62)	2164[1784..2682]	2164
G12	1	I	R06A10.2	http://biocompute.bmi.ac.cn/CelRNAi/search.cgi?search=R06A10.2	TGAATTTTACTGACAGAGCAGCA	CGTCGTTTCTCAATTCAATTTTC	I-1M23	100	No	No	0	No	No	1(7)	2750[2224..3503]	2750
H01	1	I	R06A10.3	http://biocompute.bmi.ac.cn/CelRNAi/search.cgi?search=R06A10.3	TTACATTTTTGCATTTTCTGGCT	TTGCTCCAAACAATTACAGGAGT	I-1O01	100	No	No	0	No	No	1(16)	1658[1389..2007]	1658
H03	1	I	ZK993.a	http://biocompute.bmi.ac.cn/CelRNAi/search.cgi?search=ZK993.a	ACGATGTTTAACGGAAAACTGAA	TGTGTCAATTGAGAATGAGGTTG	I-1O05	100	No	Yes	0	No	No	1(4)	1156[983..1369]	1156
H05	1	I	ZK993.c	http://biocompute.bmi.ac.cn/CelRNAi/search.cgi?search=ZK993.c	ACGATGTTTAACGGAAAACTGAA	TCAAAACCACCAAAAAGCTTAAA	I-1O09	100	No	Yes	0	No	No	1(6)	2175[1793..2697]	2175
H06	1	I	K12C11.1	http://biocompute.bmi.ac.cn/CelRNAi/search.cgi?search=K12C11.1	GATTGTGGAGGATATATGGGTGA	CAAATAAACTCTTCGTTTTCGGA	I-1O11	100	No	No	0	No	No	1(1)	1032[880..1217]	1032
H07	1	I	K12C11.2	http://biocompute.bmi.ac.cn/CelRNAi/search.cgi?search=K12C11.2	GAGAAACCGAGTATCTCAGTGGA	GCGATGCGTTTAATTAAGTTTTG	I-1O13	100	No	No	0	No	No	1(3)	859[735..1007]	859
H09	1	I	K12C11.4	http://biocompute.bmi.ac.cn/CelRNAi/search.cgi?search=K12C11.4	CGTATCCCTTTCCTTTTCCTTTA	AGCCCTAACCACATCCATATTTT	I-1O17	100	No	No	0	No	No	1(4)	1688[1413..2047]	1688
H10	1	I	F37F2.1	http://biocompute.bmi.ac.cn/CelRNAi/search.cgi?search=F37F2.1	GTGCAATACGCATTGTCAGAATA	TCATTCTTCGTCACAAAAACCTT	I-1O19	100	No	Yes	0	No	No	1(5)	852[729..998]	852
H11	1	I	F37F2.2	http://biocompute.bmi.ac.cn/CelRNAi/search.cgi?search=F37F2.2	CAAACAATCGATGAAAAGTTGGT	TGTCTGAAAATCTCCAATTTCGT	I-1O21	100	Yes (Green)	No	0	No	No	1(10)	1648[1381..1994]	1648
H12	1	I	F37F2.3	http://biocompute.bmi.ac.cn/CelRNAi/search.cgi?search=F37F2.3	GACTGGTGTTTTCATAATCGCTC	TTTTGTCATCATATTTCACTGCG	I-1O23	100	No	No	0	No	No	1(1)	2024[1676..2492]	2024
A01	2	I	F47G6.1	http://biocompute.bmi.ac.cn/CelRNAi/search.cgi?search=F47G6.1	AACTTTCAAACAGTGCATCCCTA	TATCTATAGAGCGCGTTAGCCAC	I-1A02	100	No	No	0	No	No	1(1)	1832[1527..2236]	1832
A02	2	I	F47G6.2	http://biocompute.bmi.ac.cn/CelRNAi/search.cgi?search=F47G6.2	AAAGAAATTCTGGAAGTTTTGGC	CAGTTTATCAGGGACCAACTCAG	I-1A04	100	No	No	0	No	No	1(1)	2281[1873..2842]	2281
A03	2	I	F47G6.3	http://biocompute.bmi.ac.cn/CelRNAi/search.cgi?search=F47G6.3	AGAGGACTCGACTCAACAAAGTG	GCTGTCATACTGGATCAATGTCA	I-1A06	100	No	No	0	No	No	1(2)	1972[1636..2422]	1972
A04	2	I	F47G6.4	http://biocompute.bmi.ac.cn/CelRNAi/search.cgi?search=F47G6.4	GAGTTTGAGGAGAACGCGAG	AGGCACAAAAACGCCTACAC	I-1A08	100	No	No	0	No	No	1(1)	876[749..1027]	876
A05	2	I	M01D7.1	http://biocompute.bmi.ac.cn/CelRNAi/search.cgi?search=M01D7.1	ACAGCTCGAGGAGGTGTTGT	AGCGTGCGACAAAGAAAGAT	I-1A10	100	No	No	0	No	No	1(51)	1628[1366..1968]	1628
A07	2	I	M01D7.3	http://biocompute.bmi.ac.cn/CelRNAi/search.cgi?search=M01D7.3	TCATCATTATCGCCGATTCA	ATCCAACAGCAGGACAAACC	I-1A14	100	No	Yes	0	No	No	1(1)	1158[985..1372]	1158
A09	2	I	M01D7.5	http://biocompute.bmi.ac.cn/CelRNAi/search.cgi?search=M01D7.5	AAATAGTTATTAATTGCCGGCGT	TCCAGAAGCTAACCAAAATGGTA	I-1A18	100	No	No	0	No	No	1(1)	884[756..1037]	884
A10	2	I	M01D7.6	http://biocompute.bmi.ac.cn/CelRNAi/search.cgi?search=M01D7.6	ATGGGGTGAAAGGATTTAAAGAA	TTTAAGTAGAAAATCGCCCTTCC	I-1A20	100	No	No	0	No	No	1(2)	949[810..1115]	949
A11	2	I	M01D7.7	http://biocompute.bmi.ac.cn/CelRNAi/search.cgi?search=M01D7.7	GTTTAGGTGGTGGTGTCTCACTC	TTCCAGTCTATGATACGAGCGAT	I-1A22	100	No	No	0	No	No	1(1)	2212[1821..2748]	2212
A12	2	I	C53H9.2	http://biocompute.bmi.ac.cn/CelRNAi/search.cgi?search=C53H9.2	CAGTTGGAATGACGGTTCCT	CTTTCGAGCGAAATCCTGAC	I-1A24	100	No	No	0	No	No	1(5)	1200[1019..1424]	1200
B01	2	I	F12B6.1	http://biocompute.bmi.ac.cn/CelRNAi/search.cgi?search=F12B6.1	AGAAACCCGATCTCCTCGAT	TTTCCCTGACATCCAGGTTC	I-1C02	100	No	No	0	No	No	1(5)	1669[1398..2022]	1669
B02	2	I	F12B6.2	http://biocompute.bmi.ac.cn/CelRNAi/search.cgi?search=F12B6.2	CATACGACGAAATGAATGCG	ATCTTTGGATGCTCCACGAC	I-1C04	100	No	No	0	No	No	1(2)	1695[1419..2056]	1695
B04	2	I	W03F11.1	http://biocompute.bmi.ac.cn/CelRNAi/search.cgi?search=W03F11.1	CGAGCTATCACCAAAATTCATTC	CACTTCTTAACCTCATTTGGTGG	I-1C08	100	No	No	0	No	No	1(1)	2782[2248..3549]	2782
B05	2	I	W03F11.2	http://biocompute.bmi.ac.cn/CelRNAi/search.cgi?search=W03F11.2	CCGACCCCTGATTCAAACTA	TCTAGGTCAAAAGCGGAGGA	I-1C10	100	No	No	0	No	No	1(13)	1184[1006..1404]	1184
B06	2	I	W03F11.3	http://biocompute.bmi.ac.cn/CelRNAi/search.cgi?search=W03F11.3	ATTCGAACTCCGTTTTCTTTTCT	AATCAATCAAATCGCAATTTTTG	I-1C12	100	No	No	0	No	No	1(26)	1129[961..1336]	1129
B07	2	I	W03F11.4	http://biocompute.bmi.ac.cn/CelRNAi/search.cgi?search=W03F11.4	ACCGCAAGCTTCAAGAGTGT	CTCAGAACTCAGGGCCTTTG	I-1C14	100	No	No	0	No	No	1(5)	1173[997..1390]	1173
B08	2	I	W03F11.5	http://biocompute.bmi.ac.cn/CelRNAi/search.cgi?search=W03F11.5	TGTGCTTTGTCATGATATTTTGG	CCACGTGGAATCTACCACTTTAG	I-1C16	100	No	No	0	No	No	1(1)	2275[1869..2834]	2275
B09	2	I	W03F11.6	http://biocompute.bmi.ac.cn/CelRNAi/search.cgi?search=W03F11.6	GTGGCCAAAGAAAATGGAAA	GACGCTGATGTTCGGAATTT	I-1C18	100	No	No	0	No	No	1(643)	1117[951..1321]	1117
B10	2	I	F23C8.1	http://biocompute.bmi.ac.cn/CelRNAi/search.cgi?search=F23C8.1	CTGCACAAAATGTACCAATACGA	GCAAATTAACATTCAAAGTTCGC	I-1C20	100	No	No	0	No	No	1(2)	1603[1346..1936]	1603
B11	2	I	F23C8.3	http://biocompute.bmi.ac.cn/CelRNAi/search.cgi?search=F23C8.3	AGAAAATTTGAATGAAAAACGCA	TCTTAGTGTGGGCTAATCGGATA	I-1C22	100	No	No	0	No	No	1(2)	1640[1375..1984]	1640
B12	2	I	F23C8.4	http://biocompute.bmi.ac.cn/CelRNAi/search.cgi?search=F23C8.4	AAATCCCAAAATTCTTCTGGAAA	AAACTCACTGAGAACTTTGAGCG	I-1C24	100	No	No	0	No	No	1(19)	1091[929..1289]	1091
C01	2	I	F23C8.5	http://biocompute.bmi.ac.cn/CelRNAi/search.cgi?search=F23C8.5	CCTGCATCACATAAAACATTGAA	CAATCAACGGAAAATCGATTAAA	I-1E02	100	No	No	0	No	No	1(30)	1677[1405..2032]	1677
C02	2	I	F23C8.6	http://biocompute.bmi.ac.cn/CelRNAi/search.cgi?search=F23C8.6	AAAATGAAACCGTCAGCAGAATA	TTTATGACGTAAAGTCCGCAGAT	I-1E04	100	No	No	0	No	No	1(1)	946[808..1112]	946
C03	2	I	F23C8.7	http://biocompute.bmi.ac.cn/CelRNAi/search.cgi?search=F23C8.7	GAACAAATCAAAGATCACTTCGG	GCGAGTACGGTAACTGAGAAAAA	I-1E06	100	No	No	0	No	No	1(5)	1018[868..1199]	1018
C04	2	I	F23C8.8	http://biocompute.bmi.ac.cn/CelRNAi/search.cgi?search=F23C8.8	AAACCATACAGTACCCCGTACCT	TGCTCCCTCAGAAAAACTTTACA	I-1E08	100	No	No	0	No	No	1(1)	2245[1846..2793]	2245
C05	2	I	F23C8.9	http://biocompute.bmi.ac.cn/CelRNAi/search.cgi?search=F23C8.9	ACCAATCGTTATTCATATCACCG	AAAAATGGACGAAATGGAAGATT	I-1E10	100	No	No	0	No	No	1(2)	902[771..1058]	902
C06	2	I	F23C8.11	http://biocompute.bmi.ac.cn/CelRNAi/search.cgi?search=F23C8.11	TTGGTCTGTATGTGTAGCACCAG	ATCAGGAAGAGATCGTGGAATCT	I-1E12	100	No	No	0	No	No	1(1)	1104[940..1305]	1104
C07	2	I	F23C8.12	http://biocompute.bmi.ac.cn/CelRNAi/search.cgi?search=F23C8.12	AGATTCCACGATCTCTTCCTGAT	AATCACGCTGGAGATATGATTGT	I-1E14	100	No	No	0	No	No	1(1)	1078[918..1273]	1078
C08	2	I	T16H5.1	http://biocompute.bmi.ac.cn/CelRNAi/search.cgi?search=T16H5.1	AATTCAAATTTTCACGTGGTGAC	GTCAAGACCGTCAAATGTTCTTC	I-1E16	100	No	No	0	No	No	1(1)	2041[1689..2515]	2041
C10	2	I	C55C2.2	http://biocompute.bmi.ac.cn/CelRNAi/search.cgi?search=C55C2.2	GGTGCAACTCTACATTTAAACCG	AACATTTCCAAACTCGAGGTACA	I-1E20	100	No	No	0	No	No	1(1)	942[805..1107]	942
C12	2	I	C55C2.4	http://biocompute.bmi.ac.cn/CelRNAi/search.cgi?search=C55C2.4	AGTTATCAGTAGGGTTTCAGGGC	AGTTTACATCCATGTTGTTTCCG	I-1E24	100	No	No	0	No	No	1(3)	1613[1354..1949]	1613
D01	2	I	C55C2.5	http://biocompute.bmi.ac.cn/CelRNAi/search.cgi?search=C55C2.5	GGATTTCTAGGCCACTTGAGATT	AACTCCTCCACTATAGCCTGTCC	I-1G02	100	No	No	0	No	No	1(1)	2297[1886..2864]	2297
D02	2	I	K07A3.a	http://biocompute.bmi.ac.cn/CelRNAi/search.cgi?search=K07A3.a	AAATACCCGGTAAGCGTCATAAT	TCATTTGTGTGGTTCTCACTTTG	I-1G04	100	No	Yes	0	No	No	1(1)	2473[2018..3109]	2473
D03	2	I	K07A3.b	http://biocompute.bmi.ac.cn/CelRNAi/search.cgi?search=K07A3.b	TCTCCTCGATTTGTGGAAAATTA	GAACCATCTTCGGAATCTACAAA	I-1G06	100	No	Yes	0	No	No	1(8)	1606[1348..1940]	1606
D04	2	I	K07A3.c	http://biocompute.bmi.ac.cn/CelRNAi/search.cgi?search=K07A3.c	TGCATATTCCCTATTCCAGAGAA	GCAAAATTGAAAATTGAAACTGC	I-1G08	100	No	Yes	0	No	No	1(2)	2177[1794..2700]	2177
D06	2	I	Y23H5A.2	http://biocompute.bmi.ac.cn/CelRNAi/search.cgi?search=Y23H5A.2	GAGAAGATTTTCTGCGGAATTTT	GGTATCCCTCTCTGACGACTTTT	I-1G12	100	No	No	0	No	No	1(66)	1131[962..1338]	1131
D07	2	I	Y23H5A.3	http://biocompute.bmi.ac.cn/CelRNAi/search.cgi?search=Y23H5A.3	TCTCGGCCTGTTTCTTCAGT	TGGGGCACATTTAAGAGGAG	I-1G14	100	No	No	0	No	No	1(18)	1157[984..1371]	1157
D08	2	I	Y23H5A.4	http://biocompute.bmi.ac.cn/CelRNAi/search.cgi?search=Y23H5A.4	ACAGCGAAGCAAGCAATTTT	CGAGACCTCACCTTCAAAGC	I-1G16	100	No	No	0	No	No	1(27)	1638[1374..1981]	1638
D09	2	I	Y23H5A.5	http://biocompute.bmi.ac.cn/CelRNAi/search.cgi?search=Y23H5A.5	AGTTTTTAAAGTTCTAGGCCCCC	AATCAGCTCTATCGATTTTTCCC	I-1G18	100	No	No	0	No	No	1(4)	1330[1126..1587]	1330
D10	2	I	Y23H5A.6	http://biocompute.bmi.ac.cn/CelRNAi/search.cgi?search=Y23H5A.6	ATATCTCAATCACAGACGCCCTA	CTTCTCTAATTACACCCTGGCCT	I-1G20	100	No	Yes	0	No	No	1(1)	1678[1405..2033]	1678
D11	2	I	Y23H5A.7	http://biocompute.bmi.ac.cn/CelRNAi/search.cgi?search=Y23H5A.7	GTCGTTTTACCTCCGTTCCA	CGGTGATTTCTGGCAATTTT	I-1G22	100	No	No	0	No	No	1(320)	999[852..1176]	999
D12	2	I	F40E3.2	http://biocompute.bmi.ac.cn/CelRNAi/search.cgi?search=F40E3.2	ATTTTTGGATTGTTCGCTGC	TTGGATCCGTCCTACTGTCC	I-1G24	100	No	No	0	No	No	1(44)	863[738..1011]	863
E01	2	I	F40E3.3	http://biocompute.bmi.ac.cn/CelRNAi/search.cgi?search=F40E3.3	CTAAACAGTTTCCGTTGATTTGG	TACGATCTCGGAAATGAAAAAGA	I-1I02	100	No	No	0	No	No	1(4)	1017[867..1198]	1017
E02	2	I	F40E3.5	http://biocompute.bmi.ac.cn/CelRNAi/search.cgi?search=F40E3.5	TACGGAAGGAAAATTCACGG	ATGGTGGAAACGGTAATGGA	I-1I04	100	No	No	0	No	No	1(20)	1700[1423..2062]	1700
E05	2	I	F32B5.2	http://biocompute.bmi.ac.cn/CelRNAi/search.cgi?search=F32B5.2	AATTTCAGTTCTTCTCCTACCCG	AATCGAGAGCATCGACTACTTTG	I-1I10	100	No	No	0	No	No	1(1)	2256[1854..2808]	2256
E06	2	I	F32B5.3	http://biocompute.bmi.ac.cn/CelRNAi/search.cgi?search=F32B5.3	ATATTGCCGCGAGCTTTCTA	TGAGCTCAGCCTTTCTGTGA	I-1I12	100	No	No	0	No	No	1(7)	1686[1412..2044]	1686
E08	2	I	F32B5.6	http://biocompute.bmi.ac.cn/CelRNAi/search.cgi?search=F32B5.6	ACCAATGAGACCTTGTTCGC	CTGTTACGACTGCTCCGACA	I-1I16	100	No	No	0	No	No	1(1)	1630[1367..1971]	1630
E09	2	I	F32B5.7	http://biocompute.bmi.ac.cn/CelRNAi/search.cgi?search=F32B5.7	CAAATGAGCCATTGAGAGCA	TGACGGCCGCTATTAAATTC	I-1I18	100	No	No	0	No	No	1(15)	1609[1350..1944]	1609
E10	2	I	F32B5.8	http://biocompute.bmi.ac.cn/CelRNAi/search.cgi?search=F32B5.8	GCCTGGTAGTTATTGCATGTCTC	AAAATTCAAATTGTCCGGTTTTT	I-1I20	100	No	No	0	No	No	1(24)	2116[1747..2617]	2116
E11	2	I	W03D8.1	http://biocompute.bmi.ac.cn/CelRNAi/search.cgi?search=W03D8.1	TGTTCAAGGCAACAAAGTCG	GCAACTTGACGCAAATCTCA	I-1I22	100	No	No	0	No	No	1(25)	1163[989..1378]	1163
E12	2	I	W03D8.2	http://biocompute.bmi.ac.cn/CelRNAi/search.cgi?search=W03D8.2	CAGCTCACCGACAAGATGAA	CATATCGCGAAATCCCAAGT	I-1I24	100	No	No	0	No	No	1(10)	1168[993..1384]	1168
F01	2	I	W03D8.3	http://biocompute.bmi.ac.cn/CelRNAi/search.cgi?search=W03D8.3	CAGTTCATACCGATTTCACAACA	GATAAAGAAGGAAATGGAATGGG	I-1K02	100	No	No	0	No	No	1(2)	1550[1303..1868]	1550
F02	2	I	W03D8.4	http://biocompute.bmi.ac.cn/CelRNAi/search.cgi?search=W03D8.4	TTATGAAGGAAAATCGAAAAGCA	GAAACTAAATGCCGGAGAAGATT	I-1K04	100	No	Yes	0	No	No	1(4)	1676[1404..2031]	1676
F03	2	I	W03D8.5	http://biocompute.bmi.ac.cn/CelRNAi/search.cgi?search=W03D8.5	ATCAATTTCACATGAACCGAATC	TCATTTCTCCAAAAAGGACTTGA	I-1K06	100	No	No	0	No	No	1(3)	1195[1015..1418]	1195
F04	2	I	W03D8.6	http://biocompute.bmi.ac.cn/CelRNAi/search.cgi?search=W03D8.6	CCATGACAGCAGTTGCACTT	TGCGTGCACTATTAGAACGG	I-1K08	100	No	No	0	No	No	1(4)	1141[970..1351]	1141
F06	2	I	W03D8.8	http://biocompute.bmi.ac.cn/CelRNAi/search.cgi?search=W03D8.8	ATCATTTAGCGCCATTCACC	GCGGATAGGGAAAACTAGGC	I-1K12	100	No	No	0	No	No	1(9)	1642[1377..1987]	1642
F07	2	I	W03D8.9	http://biocompute.bmi.ac.cn/CelRNAi/search.cgi?search=W03D8.9	CTGTGCAACTCACAAATCCG	TTCGAGAAGAGGAACGAGGA	I-1K14	100	No	No	0	No	No	1(193)	1134[965..1342]	1134
F09	2	I	W10C8.1	http://biocompute.bmi.ac.cn/CelRNAi/search.cgi?search=W10C8.1	TTTTGATAGCACCAAAACCAACT	AAATGGCCTAACTTTCTCACTCC	I-1K18	100	No	No	0	No	No	1(10)	1965[1631..2413]	1965
F11	2	I	W10C8.3	http://biocompute.bmi.ac.cn/CelRNAi/search.cgi?search=W10C8.3	ACACAGCGTGTTTTCATCTTTTT	AAATTCAAACGTTCCCTCTTCTC	I-1K22	100	No	No	0	No	No	1(20)	1593[1338..1923]	1593
F12	2	I	W10C8.4	http://biocompute.bmi.ac.cn/CelRNAi/search.cgi?search=W10C8.4	GAAGAGACTCAAAAGTCTGGCAA	TTCTTGACGGAACAAAAGAGTTC	I-1K24	100	No	No	0	No	No	1(17)	1517[1277..1825]	1517
G01	2	I	W10C8.5	http://biocompute.bmi.ac.cn/CelRNAi/search.cgi?search=W10C8.5	CTCCTCCAACAGATTCCGAG	GCCGTGTTGAAACTCTGTCA	I-1M02	100	No	No	0	No	No	1(10)	1137[967..1346]	1137
G02	2	I	M01B12.1	http://biocompute.bmi.ac.cn/CelRNAi/search.cgi?search=M01B12.1	TTAAACAGCGAATCATCGACTTT	TTTCCGACACTTCCTGAATAAAA	I-1M04	100	Yes (Remapped)	Yes	0	No	No	1(2)	1149[977..1361]	1149
G03	2	I	M01B12.2	http://biocompute.bmi.ac.cn/CelRNAi/search.cgi?search=M01B12.2	TGCATCTTTCCATTCCTTCC	ACTATGGAAGCAAAAGCCGA	I-1M06	100	No	Yes	0	No	No	1(12)	1584[1330..1911]	1584
G04	2	I	M01B12.3	http://biocompute.bmi.ac.cn/CelRNAi/search.cgi?search=M01B12.3	GAATATCACAGCAAACACAACGA	TAAAAGTCCCAAAATGGAGGAGT	I-1M08	100	No	No	0	No	No	1(1)	992[846..1168]	992
G05	2	I	M01B12.4	http://biocompute.bmi.ac.cn/CelRNAi/search.cgi?search=M01B12.4	TTCTGAAGGCTCTTGAATCTCTG	TTCACAATACTTCCCCTTCTCAA	I-1M10	100	No	No	0	No	No	1(3)	2278[1871..2838]	2278
G06	2	I	M01B12.5	http://biocompute.bmi.ac.cn/CelRNAi/search.cgi?search=M01B12.5	TATCATCGTGCTCTTCTCCAAAT	GATACCGCCATGGATATTGTAAA	I-1M12	100	No	No	0	No	No	1(2)	2290[1880..2855]	2290
G07	2	I	C45E1.1	http://biocompute.bmi.ac.cn/CelRNAi/search.cgi?search=C45E1.1	CATGTTGAACGATCTGAAATCAA	ACGAGGTAGAAACTACAATGCCA	I-1M14	100	No	No	0	No	No	1(1)	2208[1818..2742]	2208
G10	2	I	K09H9.1	http://biocompute.bmi.ac.cn/CelRNAi/search.cgi?search=K09H9.1	ACTCAAGGAGAAGGGAAAAATTG	AACCGGTTTTCTCTTTGAAGAAC	I-1M20	100	No	No	0	No	No	1(2)	2289[1879..2853]	2289
G11	2	I	K09H9.2	http://biocompute.bmi.ac.cn/CelRNAi/search.cgi?search=K09H9.2	GGCAAGTGGAAATGAGGAAA	CAGCAAAACCTCGGAAAAAC	I-1M22	100	No	No	0	No	No	1(100)	1178[1001..1397]	1178
G12	2	I	K09H9.3	http://biocompute.bmi.ac.cn/CelRNAi/search.cgi?search=K09H9.3	CAAAGAGAACAACGCAACGA	CAAGGGTCTTGAAGGAGTCG	I-1M24	100	No	No	0	No	No	1(3)	1534[1290..1847]	1534
H01	2	I	K09H9.4	http://biocompute.bmi.ac.cn/CelRNAi/search.cgi?search=K09H9.4	GATCAAGACGTGGAAGGGAA	AAAACTCGGCCATTACGTTG	I-1O02	100	Yes (Remapped)	Yes	0	No	No	1(2)	1132[963..1340]	1132
H02	2	I	K09H9.5	http://biocompute.bmi.ac.cn/CelRNAi/search.cgi?search=K09H9.5	CGTAGGAGTGTTGTAGGATGGAC	TATCTGCAAACCCCTAACAAAGA	I-1O04	100	No	Yes	0	No	No	1(2)	1509[1270..1815]	1509
H03	2	I	K09H9.6	http://biocompute.bmi.ac.cn/CelRNAi/search.cgi?search=K09H9.6	ATTCCTGATTCTAAATTAGCGGG	AGCAAGAAGTCGAACTACCACAG	I-1O06	100	No	No	0	No	No	1(1)	1081[921..1277]	1081
H04	2	I	K09H9.7	http://biocompute.bmi.ac.cn/CelRNAi/search.cgi?search=K09H9.7	GAGAGCAACCACAAGTTTTTGAC	TTTCCACAACTCATCAACTCAGA	I-1O08	100	No	No	0	No	No	1(10)	1388[1173..1660]	1388
H05	2	I	Y44E3B.1	http://biocompute.bmi.ac.cn/CelRNAi/search.cgi?search=Y44E3B.1	GAAATGGAATCTAAAACGAAGCA	CGAAAAATTTCAGGACTCACTTG	I-1O10	100	No	No	0	No	No	1(1)	935[799..1098]	935
H06	2	I	Y44E3B.2	http://biocompute.bmi.ac.cn/CelRNAi/search.cgi?search=Y44E3B.2	AAATTGCTGAAAAGAGCTGTACG	AGTTGGCCTCGGATAGTATTCAT	I-1O12	100	No	No	0	No	No	1(1)	1148[976..1359]	1148
H07	2	I	W01B11.1	http://biocompute.bmi.ac.cn/CelRNAi/search.cgi?search=W01B11.1	TTTTTAAACAAAGATGCCGGTTA	CTTTTTGAAATTTCTTTCCCGTT	I-1O14	100	No	No	0	No	No	1(2)	1532[1289..1844]	1532
H08	2	I	W01B11.2	http://biocompute.bmi.ac.cn/CelRNAi/search.cgi?search=W01B11.2	GGCCACCCAAGATAAACTGA	TTCCAATTCTTCCATGAGGC	I-1O16	100	No	No	0	No	No	1(10)	1686[1412..2044]	1686
H09	2	I	W01B11.3	http://biocompute.bmi.ac.cn/CelRNAi/search.cgi?search=W01B11.3	GAGGAGTTCGCGCTCATATC	TCTTCTTGATTGCGTTCGTG	I-1O18	100	No	No	0	No	No	1(2)	1197[1017..1420]	1197
H10	2	I	W01B11.5	http://biocompute.bmi.ac.cn/CelRNAi/search.cgi?search=W01B11.5	CTCTTTTTCTTTTCTTTTGCGCT	AACGAACAACGACAATCATCTCT	I-1O20	100	No	No	0	No	No	1(2)	2081[1720..2569]	2081
H11	2	I	W01B11.6	http://biocompute.bmi.ac.cn/CelRNAi/search.cgi?search=W01B11.6	CTAACGATCGGAATTTGGTCATA	TGGAGCACCAAAACTACTGAAAT	I-1O22	100	No	No	0	No	No	1(7)	1127[959..1333]	1127
H12	2	I	Y44E3A.1	http://biocompute.bmi.ac.cn/CelRNAi/search.cgi?search=Y44E3A.1	TAACCATTTTTGGGAACTTTTCA	CAGCTTGCATTCATTCTTTTTCT	I-1O24	100	No	No	0	No	No	1(126)	1868[1555..2284]	1868
A02	3	I	Y44E3A.3	http://biocompute.bmi.ac.cn/CelRNAi/search.cgi?search=Y44E3A.3	TTCTCTTTTGAAAATTGGGATGA	CAGATAACCGAAATGTCTATCGC	I-1B03	100	No	No	0	No	No	1(2)	863[738..1011]	863
A03	3	I	Y44E3A.4	http://biocompute.bmi.ac.cn/CelRNAi/search.cgi?search=Y44E3A.4	GGAAATTTATGAGAAAATTGGGC	TACGGAGGATTTTCAAAGTCAAA	I-1B05	100	No	No	0	No	No	1(8)	2418[1977..3032]	2418
A04	3	I	Y44E3A.5	http://biocompute.bmi.ac.cn/CelRNAi/search.cgi?search=Y44E3A.5	TGAATTTTACCGATTTTGGAGTG	TACAGCTCAAAACAAGACGATGA	I-1B07	100	No	Yes	0	No	No	1(3)	2638[2141..3343]	2638
A05	3	I	Y44E3A.6	http://biocompute.bmi.ac.cn/CelRNAi/search.cgi?search=Y44E3A.6	TTTCGATGATTTTCCTCAATACG	CCAATTTTTCCAAGTTTCAGATG	I-1B09	100	No	No	0	No	No	1(1)	1463[1233..1756]	1463
A08	3	I	W05F2.3	http://biocompute.bmi.ac.cn/CelRNAi/search.cgi?search=W05F2.3	ATGAAGGTTAGGGGCAATAATGT	GGGAATTTTTGGATTTTCTTTTG	I-1B15	100	No	No	0	No	No	1(35)	951[812..1118]	951
A09	3	I	W05F2.4	http://biocompute.bmi.ac.cn/CelRNAi/search.cgi?search=W05F2.4	CCTCCACACGACTTGGATTT	AAAATTTTTGTGAGCCGGTG	I-1B17	100	No	No	0	No	No	1(4)	1692[1416..2052]	1692
A10	3	I	W05F2.5	http://biocompute.bmi.ac.cn/CelRNAi/search.cgi?search=W05F2.5	GTACGCAACACACAACACACTTT	TGGAAGTATTCGTCGACTTCAAT	I-1B19	100	No	No	0	No	No	1(3)	1942[1613..2382]	1942
A11	3	I	W05F2.6	http://biocompute.bmi.ac.cn/CelRNAi/search.cgi?search=W05F2.6	CAAAAGAAAATCCAAAAATTCCC	CAGAATTTTATGAATAGTCGGCG	I-1B21	100	No	No	0	No	No	1(8)	1199[1018..1423]	1199
A12	3	I	W05F2.7	http://biocompute.bmi.ac.cn/CelRNAi/search.cgi?search=W05F2.7	CTATGGCCACTGGGACAACT	AATTCCAGGCATTGGACAAG	I-1B23	100	No	No	0	No	No	1(6)	1157[984..1371]	1157
B01	3	I	F25F1.1	http://biocompute.bmi.ac.cn/CelRNAi/search.cgi?search=F25F1.1	AAATCAAACCGTTTCAGGAAAAT	ATTCTGAAAGTGTTCTGACCCAA	I-1D01	100	No	Yes	0	No	No	1(2)	1635[1371..1977]	1635
B02	3	I	F25F1.2	http://biocompute.bmi.ac.cn/CelRNAi/search.cgi?search=F25F1.2	CCTACCTCCGCACAACATTT	CTTTTGGCGGCTAGCTTATG	I-1D03	100	No	Yes	0	No	No	1(7)	1545[1299..1861]	1545
B03	3	I	K03E5.1	http://biocompute.bmi.ac.cn/CelRNAi/search.cgi?search=K03E5.1	CGCAAATCATTTCTCAATCCTAC	AGACCACAGAATCTGCAATGTTT	I-1D05	100	No	No	0	No	No	1(1)	2277[1870..2837]	2277
B04	3	I	K03E5.2	http://biocompute.bmi.ac.cn/CelRNAi/search.cgi?search=K03E5.2	CGATTTTCACATCATCTGTTTCA	AATTTTCGTTCTTCGGTTTTCTC	I-1D07	100	No	No	0	No	No	1(3)	2202[1813..2734]	2202
B05	3	I	K03E5.3	http://biocompute.bmi.ac.cn/CelRNAi/search.cgi?search=K03E5.3	TTCCCCAGTCGAAACTATACTCA	GACACCCTTGAAGAGGAAAGACT	I-1D09	100	No	No	0	No	No	1(1)	2125[1754..2629]	2125
B06	3	I	K03E5.5	http://biocompute.bmi.ac.cn/CelRNAi/search.cgi?search=K03E5.5	TGCAACATTTTTGTGTGTACCTC	TGAAACTTTTTGGATTTCAAGGA	I-1D11	100	No	Yes	0	No	No	1(3)	2069[1711..2553]	2069
B07	3	I	T28F2.1	http://biocompute.bmi.ac.cn/CelRNAi/search.cgi?search=T28F2.1	ACAGAATCCCAGCGATCAAC	GCTGGAAAATTAGGCGACTG	I-1D13	100	No	No	0	No	No	1(3)	1181[1003..1400]	1181
B08	3	I	T28F2.2	http://biocompute.bmi.ac.cn/CelRNAi/search.cgi?search=T28F2.2	TTCACTTTGACTGCCCATATCTT	TTTCAGTTGGTCATTGGAAGAGT	I-1D15	100	No	No	0	No	No	1(5)	1694[1418..2054]	1694
B10	3	I	T28F2.4	http://biocompute.bmi.ac.cn/CelRNAi/search.cgi?search=T28F2.4	TTAACAATTTGCGGGTAGGC	ACGTTCAAAGTATTTGGCGG	I-1D19	100	No	No	0	No	No	1(2)	1155[982..1368]	1155
B11	3	I	T28F2.5	http://biocompute.bmi.ac.cn/CelRNAi/search.cgi?search=T28F2.5	AACTCGGAGCAATTCGAAGA	CCTGGCTTTTCTGCAGTTTC	I-1D21	100	No	No	0	No	No	1(50)	1676[1404..2031]	1676
B12	3	I	T28F2.6	http://biocompute.bmi.ac.cn/CelRNAi/search.cgi?search=T28F2.6	AGCAAGCCCTTGAGAAAACA	GAAGGATTGTTCGGACGTGT	I-1D23	100	No	No	0	No	No	1(17)	1134[965..1342]	1134
C01	3	I	T28F2.7	http://biocompute.bmi.ac.cn/CelRNAi/search.cgi?search=T28F2.7	GAAACATTGATGCAGCCCTT	TCAGCGGCTGGTTTTTCTAT	I-1F01	100	No	No	0	No	No	1(10)	1141[970..1351]	1141
C02	3	I	T28F2.8	http://biocompute.bmi.ac.cn/CelRNAi/search.cgi?search=T28F2.8	AATGATGCTTGGTCTCAGATGAT	ACTTTCGTCATAACACAAATGGG	I-1F03	100	No	No	0	No	No	1(2)	1134[965..1342]	1134
C03	3	I	D1037.1	http://biocompute.bmi.ac.cn/CelRNAi/search.cgi?search=D1037.1	TTTTTCAGGTCAAAAAGTTCCAA	TCATATTCTTTCCGTTCTCTGGA	I-1F05	100	No	No	0	No	No	1(10)	1166[991..1382]	1166
C05	3	I	D1037.3	http://biocompute.bmi.ac.cn/CelRNAi/search.cgi?search=D1037.3	TTAAAGACCAAACGGCTTATCAA	CTTGATTTTTGCCATTTTCTGAC	I-1F09	100	No	No	0	No	No	1(3)	1007[859..1186]	1007
C06	3	I	D1037.4	http://biocompute.bmi.ac.cn/CelRNAi/search.cgi?search=D1037.4	GAGAGCGGACACAGAGAAATAGA	CTCACTCACTCCAATAAAATGGC	I-1F11	100	No	No	0	No	No	1(4)	1078[918..1273]	1078
C07	3	I	D1037.5	http://biocompute.bmi.ac.cn/CelRNAi/search.cgi?search=D1037.5	TCACAAGAACATGCAACAAATTC	CAATAATGTGTTGGCAAGTGAGA	I-1F13	100	No	No	0	No	No	1(1)	1633[1370..1975]	1633
C08	3	I	H26D21.1	http://biocompute.bmi.ac.cn/CelRNAi/search.cgi?search=H26D21.1	ATTGAGTAAGAAAAGATGCTGCG	AAAATTAGGCATTCAAACAACGA	I-1F15	100	No	No	0	No	No	1(1)	1019[869..1201]	1019
C09	3	I	H26D21.2	http://biocompute.bmi.ac.cn/CelRNAi/search.cgi?search=H26D21.2	CCCTTTGTTGTTTCGAGAATATG	GTTCGCATTGTGATCAGTGAATA	I-1F17	100	No	No	0	No	No	1(2)	1191[1012..1413]	1191
C12	3	I	T12F5.1	http://biocompute.bmi.ac.cn/CelRNAi/search.cgi?search=T12F5.1	CACCAACGGCAGGAGATATT	CCCCAGAACGCAATTAAAAA	I-1F23	100	No	No	0	No	No	1(21)	1160[986..1374]	1160
D03	3	I	T12F5.4	http://biocompute.bmi.ac.cn/CelRNAi/search.cgi?search=T12F5.4	GGGCAAGAAGTTGAGAGTGC	CGAGAACCATCGGAAATTGT	I-1H05	100	No	No	0	No	No	1(45)	1173[997..1390]	1173
D04	3	I	T12F5.5	http://biocompute.bmi.ac.cn/CelRNAi/search.cgi?search=T12F5.5	AAGTTTGGTGCAGGCCATAC	CGAAAAATCGCGAAAGAAAG	I-1H07	100	No	No	0	No	No	1(8)	1194[1014..1417]	1194
D05	3	I	Y8G1A.1	http://biocompute.bmi.ac.cn/CelRNAi/search.cgi?search=Y8G1A.1	GCACATGTGTTCTTTCTTCCTTT	CCAATTCTTTTCTCGAACTTCCT	I-1H09	100	No	No	0	No	No	1(8)	1778[1484..2165]	1778
D06	3	I	Y8G1A.2	http://biocompute.bmi.ac.cn/CelRNAi/search.cgi?search=Y8G1A.2	TGCTGTCACCTACATTCATTCAC	TCATACCGAGCATAGGATGTTCT	I-1H11	100	No	No	0	No	No	1(1)	2498[2037..3145]	2498
D07	3	I	ZK770.1	http://biocompute.bmi.ac.cn/CelRNAi/search.cgi?search=ZK770.1	ACAATGGGTGACTGCGTGTA	CTAATTTCCCACAGCCCAAA	I-1H13	100	No	No	0	No	No	1(3)	1685[1411..2043]	1685
D08	3	I	ZK770.3	http://biocompute.bmi.ac.cn/CelRNAi/search.cgi?search=ZK770.3	AATCCCTTTACGGGACAAAAATA	ATGCCTACATGCCTACCTCACTA	I-1H15	100	No	No	0	No	No	1(1)	2119[1750..2621]	2119
D09	3	I	C32E8.1	http://biocompute.bmi.ac.cn/CelRNAi/search.cgi?search=C32E8.1	GATATTCCATTTTCCTTCGTTCC	TAATTGTCACGCATGTTTTTACG	I-1H17	100	No	No	0	No	No	1(1)	994[848..1170]	994
D10	3	I	C32E8.2	http://biocompute.bmi.ac.cn/CelRNAi/search.cgi?search=C32E8.2	ATTTTCTCCCGGAAATTGTTTTA	ATTTACTTATTCTCCTCAGCGGC	I-1H19	100	No	No	0	No	No	1(37)	970[828..1141]	970
D12	3	I	C32E8.4	http://biocompute.bmi.ac.cn/CelRNAi/search.cgi?search=C32E8.4	TGGCCAGTTCTATCAATCAGTTT	TAAATGAGAAAGAATGATGGCGT	I-1H23	100	No	No	0	No	No	1(2)	1149[977..1361]	1149
E01	3	I	C32E8.5	http://biocompute.bmi.ac.cn/CelRNAi/search.cgi?search=C32E8.5	ACCCGACGTGATACCAGAAG	TCGTGGAATTGTTTGTAGCG	I-1J01	100	No	No	0	No	No	1(3)	1062[905..1253]	1062
E02	3	I	C32E8.6	http://biocompute.bmi.ac.cn/CelRNAi/search.cgi?search=C32E8.6	AACAAATCCGCTCCGTATTG	CTCGAAACGCTTCACATCAA	I-1J03	100	No	No	0	No	No	1(5)	1063[906..1255]	1063
E03	3	I	C32E8.7	http://biocompute.bmi.ac.cn/CelRNAi/search.cgi?search=C32E8.7	CACAAGCCATGGGTTTACATTAT	GCGAGAGAGTACTGTAGGGTGAA	I-1J05	100	No	No	0	No	No	1(2)	2150[1773..2663]	2150
E04	3	I	C32E8.8	http://biocompute.bmi.ac.cn/CelRNAi/search.cgi?search=C32E8.8	ATGCAACATCCACGTACGAA	CTGACCTCTCGTTTCTTCGG	I-1J07	100	No	No	0	No	No	1(4)	1196[1016..1419]	1196
E05	3	I	C32E8.9	http://biocompute.bmi.ac.cn/CelRNAi/search.cgi?search=C32E8.9	ACAAATGCCAAAGTTCACAGATT	GTTGCGAGACCGTAGTAAAAATG	I-1J09	100	No	No	0	No	No	1(3)	1177[1000..1395]	1177
E06	3	I	C32E8.10	http://biocompute.bmi.ac.cn/CelRNAi/search.cgi?search=C32E8.10	TCTTAAATTTTGGCGATTTTTCA	GACAAGTTGCTCAAAACAATTCC	I-1J11	100	No	No	0	No	No	1(95)	1625[1363..1964]	1625
E07	3	I	C32E8.11	http://biocompute.bmi.ac.cn/CelRNAi/search.cgi?search=C32E8.11	AAAATTCTGAAGCGCGAAAA	ATTCTCCTAGCCCCACTGGT	I-1J13	100	No	No	0	No	No	1(15)	1049[894..1237]	1049
E08	3	I	F53F10.1	http://biocompute.bmi.ac.cn/CelRNAi/search.cgi?search=F53F10.1	TTAGGAACTGCTTGCTCTTTTTG	ATTTTCAGACACCGATATGCACT	I-1J15	100	No	No	0	No	No	1(1)	1621[1360..1959]	1621
E09	3	I	F53F10.2	http://biocompute.bmi.ac.cn/CelRNAi/search.cgi?search=F53F10.2	TCGTGTGATGCTTCCAAGAG	GAACGGCGTTGTTCATCTTT	I-1J17	100	No	No	0	No	No	1(37)	1197[1017..1420]	1197
E11	3	I	F53F10.4	http://biocompute.bmi.ac.cn/CelRNAi/search.cgi?search=F53F10.4	TTTCAAGTACATTATCATCGGGG	AAAATTAACAGCATCCAGATCCA	I-1J21	100	No	No	0	No	No	1(1)	1080[920..1276]	1080
E12	3	I	F53F10.5	http://biocompute.bmi.ac.cn/CelRNAi/search.cgi?search=F53F10.5	ATGTTTGGAGGATCTGCACC	CAGCACCAATGCTGAAAAGA	I-1J23	100	No	No	0	No	No	1(15)	1067[909..1260]	1067
F01	3	I	T03F1.1	http://biocompute.bmi.ac.cn/CelRNAi/search.cgi?search=T03F1.1	GCCAAGATGAGTGATGAGCA	GTCCTCATGAACGACGGTTT	I-1L01	100	No	No	0	No	No	1(9)	1153[980..1366]	1153
F02	3	I	T03F1.2	http://biocompute.bmi.ac.cn/CelRNAi/search.cgi?search=T03F1.2	TTGGATCAGCAGTAACAGCG	ATCATATCAACCGCCTGGAG	I-1L03	100	No	No	0	No	No	1(1)	1592[1337..1922]	1592
F03	3	I	T03F1.3	http://biocompute.bmi.ac.cn/CelRNAi/search.cgi?search=T03F1.3	GCTGTTCCAACCATTCAGGT	GGTGGCCTTGACAACTTCAT	I-1L05	100	No	No	0	No	No	1(11)	1112[946..1315]	1112
F05	3	I	T03F1.5	http://biocompute.bmi.ac.cn/CelRNAi/search.cgi?search=T03F1.5	GAGACTTCGGAGTTGGCTTG	ATGTTTCAGGGTTTCGTTGC	I-1L09	100	No	No	0	No	No	1(1)	1198[1018..1422]	1198
F06	3	I	T03F1.6	http://biocompute.bmi.ac.cn/CelRNAi/search.cgi?search=T03F1.6	CTTCCTCGGTCACAGCTTTC	TAGTCGGTTGGGAGGATTTG	I-1L11	100	No	No	0	No	No	1(8)	1186[1008..1407]	1186
F08	3	I	T03F1.8	http://biocompute.bmi.ac.cn/CelRNAi/search.cgi?search=T03F1.8	CCTACCACAACCAGAAGACACTC	TCAACAGTTTCGGTACATTCAGA	I-1L15	100	No	No	0	No	No	1(1)	1059[902..1250]	1059
F09	3	I	T03F1.9	http://biocompute.bmi.ac.cn/CelRNAi/search.cgi?search=T03F1.9	ACTCGATTCACAGAATCAACGAT	GAGGAGAGAGAGTCAACACTCCA	I-1L17	100	No	No	0	No	No	1(2)	1122[955..1327]	1122
F10	3	I	T03F1.10	http://biocompute.bmi.ac.cn/CelRNAi/search.cgi?search=T03F1.10	TGTTACGGTAGGCTGGAACC	CCCCTTAACGTTTTCCCATT	I-1L19	100	No	No	0	No	No	1(14)	1607[1349..1941]	1607
F11	3	I	T03F1.11	http://biocompute.bmi.ac.cn/CelRNAi/search.cgi?search=T03F1.11	CTTGGGGTGAGCTTTATCTTTTT	ACCAAAACACAGACCTTCTTTCA	I-1L21	100	No	No	0	No	No	1(2)	924[789..1085]	924
F12	3	I	C50F2.1	http://biocompute.bmi.ac.cn/CelRNAi/search.cgi?search=C50F2.1	TGCAGCTTTACGCATGATTC	CAATGCGAGGATGATGTACG	I-1L23	100	No	No	0	No	No	1(3)	1185[1007..1405]	1185
G01	3	I	C50F2.2	http://biocompute.bmi.ac.cn/CelRNAi/search.cgi?search=C50F2.2	GAATTCGGCAATTTGGAAGA	TGTCTTTGGAGGAGAAGCGT	I-1N01	100	No	No	0	No	No	1(26)	1080[920..1276]	1080
G02	3	I	C50F2.3	http://biocompute.bmi.ac.cn/CelRNAi/search.cgi?search=C50F2.3	AATGGCCGACAAAGAAAATG	TTCTTCTTCCGGATCACCAC	I-1N03	100	No	No	0	No	No	1(45)	1130[961..1337]	1130
G03	3	I	C50F2.4	http://biocompute.bmi.ac.cn/CelRNAi/search.cgi?search=C50F2.4	AATTGTAGGTTTCAGATAGGCCC	ACTGCTCCTCCTTCATATTTTCC	I-1N05	100	No	No	0	No	No	1(2)	2445[1997..3070]	2445
G04	3	I	C50F2.5	http://biocompute.bmi.ac.cn/CelRNAi/search.cgi?search=C50F2.5	CAGTTTACGGTTGCCGAACT	TTAGAGATAATCGGCGCGTT	I-1N07	100	No	No	0	No	No	2(36)	976[833..1148]	976; 976
G05	3	I	C50F2.6	http://biocompute.bmi.ac.cn/CelRNAi/search.cgi?search=C50F2.6	ATCCGAAGTCTGATGGGATG	CTTCTCGTCTTGGCTTCACC	I-1N09	100	No	No	0	No	No	1(1)	1126[958..1332]	1126
G06	3	I	C50F2.7	http://biocompute.bmi.ac.cn/CelRNAi/search.cgi?search=C50F2.7	CAGCAAATTTATGAGCTTCAACC	CTCACAACATATCCAGCAAATCA	I-1N11	100	No	No	0	No	No	1(2)	891[762..1045]	891
G07	3	I	C50F2.8	http://biocompute.bmi.ac.cn/CelRNAi/search.cgi?search=C50F2.8	CGGAAGATATTCGGCAAAAA	AACCTTGCATGTCGGACTTC	I-1N13	100	No	No	0	No	No	1(355)	1624[1362..1963]	1624
G08	3	I	T20F5.1	http://biocompute.bmi.ac.cn/CelRNAi/search.cgi?search=T20F5.1	TTATTCGATGAAACGGTAGGAGA	CTCTCTCTTAGAATAGGCCGGAG	I-1N15	100	No	No	0	No	No	1(1)	1041[887..1228]	1041
G09	3	I	T20F5.2	http://biocompute.bmi.ac.cn/CelRNAi/search.cgi?search=T20F5.2	TTGTTTTCATGCCTTTTCAAGAT	GAAAACTGGGAGAAAAGTCACAA	I-1N17	100	No	No	0	No	No	1(4)	1113[947..1316]	1113
G10	3	I	T20F5.3	http://biocompute.bmi.ac.cn/CelRNAi/search.cgi?search=T20F5.3	ATTAAACGACTTGTTTCAGCAGC	TTAGCAGTAATTCGATTAGCCCA	I-1N19	100	No	No	0	No	No	1(1)	844[722..989]	844
G11	3	I	T20F5.4	http://biocompute.bmi.ac.cn/CelRNAi/search.cgi?search=T20F5.4	CAGTTTGGGCGATCGTATTT	GAACCTTCGCTCACGTCTTC	I-1N21	100	No	No	0	No	No	1(7)	1424[1202..1706]	1424
G12	3	I	T20F5.5	http://biocompute.bmi.ac.cn/CelRNAi/search.cgi?search=T20F5.5	GGTGGTGGAGTAGTGATAACGAG	AATATGTGCCTTTTGATTCTGGA	I-1N23	100	No	No	0	No	No	1(1)	1198[1018..1422]	1198
H01	3	I	T20F5.6	http://biocompute.bmi.ac.cn/CelRNAi/search.cgi?search=T20F5.6	TAACCTCCTTCCACCACAGG	TTCCGAAGACTTGGAGCAGT	I-1P01	100	No	No	0	No	No	1(5)	1073[914..1267]	1073
H02	3	I	T20F5.7	http://biocompute.bmi.ac.cn/CelRNAi/search.cgi?search=T20F5.7	CTCCAAATCCATTCTTCGGA	TGGTCCCAACCCTGATCTAC	I-1P03	100	No	No	0	No	No	1(5)	1436[1212..1721]	1436
H03	3	I	T21E3.1	http://biocompute.bmi.ac.cn/CelRNAi/search.cgi?search=T21E3.1	ATTAATTTTCCAGGTATGGCGTT	TCACGAAGTAGGTATTCAGCCAT	I-1P05	100	No	No	0	No	No	1(1)	1115[949..1319]	1115
H04	3	I	T21E3.2	http://biocompute.bmi.ac.cn/CelRNAi/search.cgi?search=T21E3.2	GTAACAAATATATCGGCGCTTTG	CTCCTTTCCAAGATAACGGAGTT	I-1P07	100	No	No	0	No	No	1(2)	1138[968..1347]	1138
H05	3	I	T21E3.3	http://biocompute.bmi.ac.cn/CelRNAi/search.cgi?search=T21E3.3	GGACATCCTTTCTCATCGGA	TACGGGAACAAATCGGAAAG	I-1P09	100	No	No	0	No	No	1(18)	1092[930..1290]	1092
H06	3	I	F47B3.1	http://biocompute.bmi.ac.cn/CelRNAi/search.cgi?search=F47B3.1	GCGTCCAAAAGACCCTGATA	CAACACAACTCGCAAAAGGA	I-1P11	100	No	No	0	No	No	2(3)	1198[1018..1422]	1198; 1198
H07	3	I	F47B3.2	http://biocompute.bmi.ac.cn/CelRNAi/search.cgi?search=F47B3.2	TGTACAATTTGTGTTCAATTGGC	TAAATAAATTTCAAAAAGGCGCA	I-1P13	100	No	No	0	No	No	2(3)	1176[999..1394]	1176; 1176
H08	3	I	F47B3.3	http://biocompute.bmi.ac.cn/CelRNAi/search.cgi?search=F47B3.3	TGAATACATCAGAACATTGGGTG	ATTAATGCACCTCCAGGAAAAAT	I-1P15	100	No	No	0	No	No	2(2)	1101[937..1301]	1101; 1101
[truncated: 16,025 more rows]

## Sheet: Validated
Plate	Well	Chrom	GenePairs Name	CelRNAi URL	Fwd Primer Seq	Rev Primer Seq	Geneservice_Location	Score	Validated	Remapped	Retired	Similarity Penalty	Single primer mediated PCR	No amplicons	Amplicon(s)	Expected size and range	Amplicon(s) in the size range
[truncated: 496 more rows]

[truncated: 4 more sheets: Self-mediated, Not working, Remapped, Summary]
